# Supplementary material for: Comparative Transcriptome Analysis of Arabidopsis Seedlings Under Heat Stress on Whole Plants, Shoots, and Roots Reveals New HS-Regulated Genes, Organ-Specific Responses, and Shoots-Roots Communication
Source: Int J Mol Sci. 2025 Mar 10;26(6):2478. doi: 10.3390/ijms26062478 (PMC11942352; doi:10.3390/ijms26062478)
Supplement: Supplementary file 1 [file ijms-26-02478-s001.zip]

Archive with 12 entries (12 files):
- Additional file 1/Supplemental Fig. 1.pdf
- Additional file 1/Supplemental Fig. 2.pdf
- Additional file 1/Supplemental Fig. 3.pdf
- Additional file 1/Supplemental Fig. 4.pdf
- Additional file 1/Supplemental Table 1.pdf
- Additional file 1/Supplemental Table 2.pdf
- Additional file 1/Supplemental Table Set S1.xlsx
- Additional file 1/Supplemental Table Set S2.xlsx
- Additional file 1/Supplemental Table Set S3.xlsx
- Additional file 1/Supplemental Table Set S4.xlsx
- Additional file 1/Supplemental Table Set S5.xlsx
- Additional file 1/Supplemental Table Set S6.xlsx
