# Supplementary material for: Comparative Transcriptome Analysis of Arabidopsis Seedlings Under Heat Stress on Whole Plants, Shoots, and Roots Reveals New HS-Regulated Genes, Organ-Specific Responses, and Shoots-Roots Communication
Source: Int J Mol Sci. 2025 Mar 10;26(6):2478. doi: 10.3390/ijms26062478 (PMC11942352; doi:10.3390/ijms26062478)
Supplement: Supplementary file 1 [file ijms-26-02478-s001.zip › Additional file 1/Supplemental Table Set S1.xlsx]

## Sheet: A
Gene id	MeanTPM (42W-S)	MeanTPM (22W-S)	log2FoldChange	pValue	qValue	result
AT5G25130	26.9075	4.57007	2.55772	2.05939e-06	0.000166801	up
AT2G46270	65.9137	12.4532	2.40406	4.89948e-05	0.00229131	up
AT4G10110	42.3651	17.0962	1.3092	0.000423848	0.0118277	up
AT1G21940	94.3274	0.083715	10.138	0.000270516	0.00827913	up
AT1G23390	90.7721	43.9677	1.0458	0.000645936	0.0161226	up
AT5G65110	42.0299	20.1156	1.0631	0.00252752	0.0430791	up
AT5G21940	114.848	21.3527	2.42723	1.3836e-06	0.000123338	up
AT3G14200	219.061	41.643	2.39519	2.41053e-08	3.92393e-06	up
AT3G10985	211.068	84.299	1.32412	3.15698e-05	0.0016062	up
AT3G12580	3075.54	7.89433	8.60581	4.32297e-26	1.61852e-22	up
AT4G10250	1783.33	0.0683777	14.6707	5.76938e-11	1.90593e-08	up
AT1G72660	72.8339	0.40255	7.4993	8.91952e-06	0.00057577	up
AT5G66620	5.1639	1.48317	1.79977	0.000127467	0.00465582	up
AT5G04340	89.4847	13.2133	2.75965	7.70921e-06	0.000509352	up
AT3G25240	7.52802	0.675532	3.47817	2.90054e-05	0.00149237	up
AT5G47390	38.4421	18.5655	1.05006	0.00181541	0.0340697	up
AT3G03310	23.5322	8.85784	1.40961	6.13764e-05	0.00266684	up
AT1G09140	214.187	46.1895	2.21324	1.55115e-05	0.000879923	up
AT1G52870	566.183	137.547	2.04134	1.64116e-06	0.000143452	up
AT3G46230	3865.3	0.726707	12.3769	3.7252e-11	1.28743e-08	up
AT2G47180	1519	18.1097	6.39022	6.8514e-07	6.93288e-05	up
ATMG00690	31.4754	0.752015	5.38732	0.0002046	0.00671645	up
AT5G42050	231.405	96.0103	1.26916	2.63287e-05	0.00138189	up
AT3G24100	119.726	56.6	1.08086	0.00174435	0.0331012	up
AT2G26140	180.292	48.1425	1.90495	0.000205105	0.00671645	up
AT4G25672	79.5973	18.7648	2.08469	0.00130257	0.0270183	up
AT4G25670	51.63	8.24256	2.64704	0.000167576	0.00575601	up
AT3G63060	49.6366	6.9668	2.83283	0.000226916	0.00720995	up
AT3G51910	829.798	4.1725	7.63571	4.26233e-11	1.42909e-08	up
AT5G28540	350.686	84.3613	2.05553	0.000574364	0.0149266	up
AT3G62070	5.22566	2.57378	1.02172	0.00181002	0.0339969	up
AT1G04570	8.17716	1.83716	2.15413	3.53887e-05	0.00175879	up
AT5G27660	28.7048	9.0596	1.66378	0.000772231	0.0183589	up
AT1G49710	24.0213	9.02414	1.41245	0.000225774	0.00720222	up
AT4G29330	239.717	26.8607	3.15776	2.77826e-07	3.30216e-05	up
AT3G08690	106.874	32.1843	1.73148	0.000213234	0.0069121	up
AT5G63500	45.7835	20.1806	1.18186	0.000351723	0.0101687	up
AT1G31335	83.7414	27.2464	1.61988	0.00219028	0.0387923	up
AT5G04840	20.9227	2.48374	3.07449	1.44379e-06	0.000128195	up
AT5G10890	7.73705	1.45132	2.41441	0.000698689	0.0170973	up
AT3G49530	38.8803	19.4244	1.00117	0.000589649	0.0152077	up
AT4G23885	36.7983	16.038	1.19814	0.00306931	0.049039	up
AT5G15250	5.19474	0.0322683	7.33079	4.00118e-06	0.000296642	up
AT4G36990	365.689	7.82376	5.54661	2.32137e-12	1.10952e-09	up
AT4G08230	96.2349	25.8373	1.8971	1.28439e-05	0.000759279	up
AT3G15340	30.2574	0.319655	6.56463	2.53382e-08	4.09494e-06	up
AT5G58070	1681.94	200.344	3.06957	6.05668e-06	0.000413548	up
AT3G09440	2263.06	144.856	3.96559	4.39559e-09	8.66163e-07	up
AT1G26270	26.0991	12.1161	1.10708	8.42271e-05	0.00340241	up
AT2G19310	2194.55	52.8109	5.37695	7.87667e-07	7.69311e-05	up
AT1G13080	54.0905	19.443	1.47612	0.000386072	0.010992	up
AT4G02980	45.5169	15.1162	1.59031	0.000250057	0.00774799	up
AT4G14819	12.4303	2.05441	2.59706	0.000406199	0.0114634	up
AT2G24550	59.8455	17.5971	1.7659	1.28338e-06	0.00011625	up
AT4G23570	479.466	37.165	3.68941	8.67078e-10	2.05032e-07	up
AT5G51430	42.4982	18.3723	1.20987	0.00154378	0.0305009	up
AT1G58170	26.7843	2.77298	3.27188	1.28913e-05	0.000759644	up
AT5G03210	335.146	14.6796	4.51291	5.38518e-15	3.93244e-12	up
AT5G24210	120.973	54.129	1.16021	0.00113579	0.0245331	up
AT5G46170	48.1374	14.1163	1.7698	4.6172e-06	0.000333508	up
AT3G61320	30.7815	11.547	1.41454	0.00195032	0.0357648	up
AT5G64950	7.7256	2.52769	1.61183	0.00309065	0.0493098	up
AT1G01720	674.567	67.6835	3.31709	6.04759e-14	3.67171e-11	up
AT1G68140	62.5296	20.0678	1.63966	7.73397e-05	0.00319956	up
AT1G73540	29.7102	13.2154	1.16873	0.000203776	0.00671207	up
AT3G26510	107.795	24.0111	2.16652	5.50509e-08	7.87684e-06	up
AT1G15740	71.4528	33.3476	1.09941	0.000575431	0.0149266	up
AT4G25200	3659.39	0.130722	14.7728	2.20573e-11	8.12287e-09	up
AT3G59520	18.1306	4.83639	1.90642	0.000338411	0.00992436	up
AT2G45350	6.22818	0.668582	3.21963	6.23208e-06	0.000420591	up
AT4G22740	88.323	29.0751	1.603	1.32302e-05	0.000773965	up
AT1G69490	103.652	9.9437	3.38183	1.11787e-15	9.65843e-13	up
AT3G57540	7.77348	2.35946	1.7201	5.25807e-05	0.00241056	up
AT5G18670	42.6063	14.483	1.55671	7.32408e-06	0.000485334	up
AT1G33055	6.12311	1.11909	2.45193	6.81178e-05	0.00288717	up
AT5G46710	27.3324	8.89793	1.61907	6.4241e-05	0.00276458	up
AT5G66880	82.8031	21.6937	1.93241	7.61999e-07	7.57414e-05	up
AT4G33940	49.898	24.0406	1.05351	8.78463e-05	0.00349271	up
AT4G32480	85.1317	14.6517	2.53863	4.79125e-09	9.33925e-07	up
AT4G10040	103.924	42.6546	1.28476	0.000624117	0.0157929	up
AT4G29340	13.6681	0.0242113	9.14091	4.78063e-06	0.000343106	up
AT5G48570	1382.78	2.69215	9.0046	8.92245e-30	5.01085e-26	up
AT1G29640	16.3835	2.9838	2.45702	8.33581e-06	0.000545935	up
AT2G07739	19.6381	0.334653	5.87484	1.24616e-05	0.000744513	up
AT5G18340	16.4465	0.414729	5.30947	9.35037e-14	5.52754e-11	up
AT1G62570	20.1621	9.45731	1.09215	0.000103009	0.00396232	up
AT1G10050	8.58189	2.73599	1.64923	0.000272671	0.00832204	up
AT3G11020	10.746	0.668129	4.00753	1.98215e-10	5.78274e-08	up
AT1G23180	61.4275	17.0365	1.85025	0.000169964	0.0058018	up
AT4G21320	295.533	2.78673	6.7286	1.07901e-08	1.89367e-06	up
AT4G21323	5.08074	0.454639	3.48225	3.50628e-07	3.97633e-05	up
AT1G30320	17.6046	7.79786	1.17481	0.000237284	0.00744734	up
AT5G64510	132.604	0.964923	7.10249	1.66196e-10	5.04518e-08	up
AT2G33735	19.7793	6.64844	1.57291	0.000684773	0.0168117	up
AT2G40000	226.056	61.1751	1.88566	0.00116606	0.0248996	up
AT5G17300	53.0779	7.74332	2.77709	8.26271e-11	2.65162e-08	up
AT5G09610	13.3194	0.011015	10.2398	1.39777e-05	0.000809264	up
AT1G52560	1068.57	1.02844	10.021	4.76483e-10	1.27425e-07	up
AT1G32700	44.3171	21.3576	1.05311	1.88393e-06	0.000157458	up
AT1G20450	447.788	116.629	1.94089	7.88636e-10	1.94558e-07	up
AT1G21410	36.1125	15.3602	1.2333	9.83252e-06	0.000618705	up
AT3G06660	25.4993	8.50106	1.58474	0.000103355	0.00396883	up
AT4G12400	1186.15	2.01839	9.19887	5.13392e-15	3.93244e-12	up
AT5G66052	76.737	25.5327	1.58758	0.000165995	0.00572799	up
AT1G10150	21.8188	9.47746	1.203	0.000215597	0.00697687	up
AT5G25280	361.728	45.0122	3.00652	1.1168e-14	7.16794e-12	up
AT3G14440	63.3171	9.56072	2.7274	2.13122e-06	0.000171262	up
AT2G25140	236.784	4.64836	5.67071	1.74448e-07	2.20158e-05	up
AT1G20640	75.1358	11.2114	2.74453	1.23992e-06	0.000113225	up
AT5G63790	108.494	42.9828	1.33578	9.15808e-05	0.00360293	up
AT1G71000	853.587	0.143701	12.5362	7.77454e-16	7.27697e-13	up
AT5G12840	29.4108	13.6899	1.10323	0.00015099	0.00530803	up
AT3G47160	26.5863	11.0475	1.26696	0.00128188	0.0267871	up
AT1G31280	15.1816	3.65073	2.05607	8.939e-09	1.63257e-06	up
AT3G48240	22.3837	4.69185	2.25422	4.92331e-07	5.3688e-05	up
AT1G73750	39.1745	19.1065	1.03585	0.000124223	0.0045672	up
AT5G64401	64.8433	3.14904	4.36397	4.58955e-17	5.15498e-14	up
AT5G23350	6.00295	1.41198	2.08796	0.00165042	0.0318788	up
AT4G22670	169.487	70.0167	1.2754	0.00254916	0.043251	up
AT1G53540	5615.08	0.386337	13.8272	1.82347e-10	5.38978e-08	up
AT5G18040	26.0143	10.9108	1.25355	0.000742003	0.0178257	up
AT1G44414	69.0926	0.85714	6.33286	1.54865e-13	8.69724e-11	up
AT2G26000	9.12953	4.40003	1.05303	0.000827406	0.0193613	up
AT5G15860	43.0172	11.3495	1.92229	7.37594e-07	7.39702e-05	up
AT1G56600	118.966	8.61604	3.78738	4.74766e-10	1.27425e-07	up
AT5G52640	2370.94	2.77494	9.73879	5.41328e-15	3.93244e-12	up
AT5G42380	8.16399	1.3407	2.60629	1.63329e-06	0.000143321	up
AT2G21940	40.5541	7.85842	2.36754	1.51825e-06	0.000133749	up
AT5G03340	57.3577	13.1358	2.12648	1.50227e-05	0.000856524	up
AT4G26270	81.2563	2.2914	5.14818	1.12792e-05	0.000692284	up
AT1G62730	27.1218	3.81102	2.8312	1.37389e-05	0.000799561	up
AT4G34680	18.3608	8.72704	1.07307	0.0019285	0.0354516	up
AT1G50390	10.077	0.155096	6.02177	0.000226204	0.00720222	up
AT5G22290	24.362	11.8268	1.04257	0.00212814	0.0380499	up
AT5G59720	2916.75	6.13765	8.89246	3.09617e-08	4.8638e-06	up
AT3G07080	11.4275	5.67721	1.00925	0.00277358	0.0459482	up
AT3G23920	545.228	62.4119	3.12697	3.45946e-20	5.97795e-17	up
AT1G10970	14.8725	2.62114	2.50438	2.426e-05	0.00128678	up
AT4G27260	28.2198	10.5059	1.42551	0.000128919	0.00469375	up
AT5G25190	45.2905	21.4628	1.07737	0.000126646	0.00463351	up
AT1G70300	27.6411	4.45955	2.63184	6.8204e-10	1.70237e-07	up
AT5G62020	104.716	8.6439	3.59866	1.6365e-12	7.99182e-10	up
AT3G59430	9.21572	3.73348	1.30357	0.00116151	0.0248735	up
AT2G41250	87.7656	40.5	1.11573	0.000119396	0.00442593	up
AT5G43300	6.93313	0.444865	3.96207	4.28484e-08	6.49174e-06	up
AT1G77450	69.0906	19.1314	1.85255	4.50013e-05	0.00215087	up
AT5G02490	91.0451	7.7396	3.55625	0.000672751	0.0165891	up
AT4G39520	82.8883	39.3562	1.07458	0.00174465	0.0331012	up
AT4G11740	37.7189	16.1998	1.21931	0.00118285	0.0251623	up
AT5G05410	300.626	2.63536	6.83382	1.13607e-53	2.55206e-49	up
AT3G26450	307.002	119.502	1.36122	0.000358658	0.0103266	up
AT2G21820	15.2657	1.10463	3.78866	1.02906e-06	9.75389e-05	up
AT5G43170	36.3758	8.62563	2.07628	0.00228502	0.0400084	up
AT1G07900	14.8002	3.25926	2.183	0.000133876	0.0048428	up
AT2G20880	35.8608	7.69222	2.22094	0.000220855	0.0070977	up
AT1G55310	103.208	27.3994	1.91334	0.000504849	0.0135333	up
AT5G51451	9.80559	2.66385	1.88009	0.00133708	0.027576	up
AT5G51450	15.2679	6.59114	1.2119	0.000934819	0.0213837	up
AT5G13200	80.2157	8.67989	3.20814	1.88234e-08	3.13221e-06	up
AT5G54170	68.4495	33.1438	1.0463	0.00023832	0.00746669	up
AT3G16050	988.209	8.77277	6.81564	6.82388e-19	9.58072e-16	up
AT3G11580	6.02774	2.87624	1.06743	0.000756112	0.0180695	up
AT1G80440	78.4904	23.3454	1.74938	2.64122e-06	0.000208917	up
AT3G15770	69.6261	22.8194	1.60937	1.95408e-07	2.41189e-05	up
AT5G61190	7.46338	2.82305	1.40257	0.000554003	0.0145217	up
ATMG00630	18.1374	0.06312	8.16666	0.000927952	0.0213166	up
AT3G59940	184.905	50.0354	1.88576	1.23271e-12	6.29353e-10	up
AT1G35660	16.0365	1.59681	3.3281	3.43142e-08	5.3161e-06	up
AT1G22190	181.714	64.0454	1.50451	9.78863e-06	0.000617673	up
AT5G03560	40.1058	16.1221	1.31477	0.000222147	0.00711884	up
AT5G19875	97.005	15.3308	2.66163	1.66471e-08	2.81174e-06	up
AT4G27450	152.435	52.5508	1.53641	1.94718e-06	0.000160691	up
AT4G25340	101.996	16.3012	2.64546	2.57415e-05	0.00135423	up
AT3G56250	17.5072	2.40288	2.86511	2.1934e-05	0.00118729	up
AT1G05100	15.7557	2.26367	2.79914	3.49685e-05	0.00174176	up
AT3G13310	113.022	23.9068	2.24112	8.30773e-05	0.00337477	up
AT1G66500	42.6524	8.26446	2.36763	8.55612e-07	8.24913e-05	up
AT5G58110	250.098	73.7493	1.76179	0.000204836	0.00671645	up
AT3G14620	95.8114	16.4303	2.54383	2.74663e-09	5.82079e-07	up
AT2G33590	231.354	31.1676	2.89198	3.22976e-07	3.77046e-05	up
AT2G30480	6.96291	2.10511	1.72579	0.000424896	0.0118423	up
AT4G26990	14.2587	3.00868	2.24464	0.00147016	0.0293956	up
AT3G49590	26.6225	12.7075	1.06696	2.03072e-07	2.47925e-05	up
AT4G01026	94.9267	32.032	1.5673	0.00249144	0.0426258	up
AT1G07870	17.2719	6.14993	1.48979	0.000123011	0.00453002	up
AT5G44005	24.164	11.3846	1.08577	0.00022539	0.00720221	up
AT1G59980	11.8517	4.75018	1.31904	0.000627104	0.0157929	up
AT5G48250	8.51857	2.92369	1.54282	0.00104295	0.0230599	up
ATMG00170	11.8206	0.102469	6.84998	0.00101963	0.0227006	up
AT1G62740	147.872	27.4349	2.43027	2.04867e-06	0.000166744	up
AT4G13830	208.144	84.6887	1.29734	1.5395e-07	1.97619e-05	up
AT5G62430	71.6144	30.3042	1.24073	0.00010359	0.00397107	up
AT5G59820	75.6759	4.7241	4.00172	4.82262e-09	9.33925e-07	up
AT5G37340	39.801	3.40048	3.54899	4.412e-07	4.93091e-05	up
AT3G03320	19.7936	8.1583	1.27869	0.000393053	0.0111484	up
AT1G59860	4966.93	2.74728	10.8201	9.72491e-16	8.73842e-13	up
AT1G59865	19.6152	0.323578	5.92172	2.16966e-11	8.12287e-09	up
AT1G74930	32.5383	6.05734	2.42538	3.42099e-05	0.00171156	up
AT4G28140	37.3991	3.36384	3.47482	1.03902e-06	9.80699e-05	up
AT5G15960	66.2261	25.8323	1.35823	8.20385e-05	0.00335686	up
AT1G13640	38.1932	15.9062	1.26373	9.19906e-05	0.00361272	up
AT2G29500	4938.72	6.08885	9.66375	6.79253e-12	2.77432e-09	up
AT1G07500	123.646	1.86593	6.05018	6.87771e-16	6.71743e-13	up
AT3G10820	21.8782	4.68282	2.22405	7.30401e-06	0.000485334	up
AT1G74300	36.9111	5.4684	2.75487	8.48583e-06	0.000554144	up
AT3G44110	951.585	141.058	2.75405	2.13468e-06	0.000171262	up
AT2G41160	107.845	17.4806	2.62513	6.95871e-07	7.00988e-05	up
AT4G18450	7.88544	0.0001	16.2669	0.000150346	0.0052937	up
AT4G02425	21.1055	6.43917	1.71267	0.000634575	0.0159275	up
AT2G22240	188.733	24.7713	2.9296	8.73566e-08	1.21887e-05	up
ATMG01220	7.19635	0.783159	3.19989	0.00116894	0.0249374	up
AT1G19530	14.5457	5.28964	1.45936	0.000669935	0.0165742	up
AT2G26150	2452.56	1.94433	10.3008	1.22983e-40	9.20899e-37	up
AT4G16500	122.736	45.0232	1.44682	0.000261217	0.0080604	up
AT5G01520	46.5578	8.55272	2.44457	0.000228526	0.00723434	up
AT5G01990	74.3837	15.0499	2.30523	5.85889e-06	0.000401262	up
AT5G54860	18.8305	7.81008	1.26966	0.000305626	0.00912977	up
AT3G25230	982.317	35.5258	4.78925	1.44053e-11	5.48477e-09	up
AT1G51340	18.6886	7.86459	1.24871	0.0001211	0.00447433	up
AT4G12530	5.53555	0.10936	5.66157	4.97152e-07	5.39518e-05	up
AT1G53180	9.0608	2.36543	1.93754	1.67052e-07	2.12014e-05	up
AT3G63310	256.356	46.9127	2.4501	1.29646e-05	0.000760409	up
AT5G56030	2006.6	105.891	4.24411	1.71268e-09	3.73531e-07	up
AT5G25140	24.2861	7.0606	1.78227	0.000117286	0.00437797	up
AT3G09350	1312.69	10.4833	6.96829	5.55273e-10	1.43375e-07	up
AT4G33666	238.903	82.0679	1.54153	9.9873e-12	3.93605e-09	up
AT4G33660	593.691	59.1109	3.32822	3.5463e-07	3.9832e-05	up
AT1G79920	523.837	52.1547	3.32825	2.9324e-06	0.000227936	up
AT3G15780	52.486	22.443	1.22566	0.000494128	0.0132618	up
AT3G50840	14.9608	6.39396	1.22641	4.92326e-06	0.000352217	up
AT5G37260	39.0718	4.07142	3.26252	4.22768e-12	1.82636e-09	up
AT4G05070	529.002	78.2145	2.75776	7.97735e-15	5.4304e-12	up
AT5G12030	5390.95	0.727811	12.8547	8.93645e-13	4.77973e-10	up
AT4G36988	168.493	7.04604	4.57973	6.44984e-10	1.62797e-07	up
AT5G37710	16.583	7.35648	1.17262	0.00109075	0.0239049	up
AT5G38895	23.3371	4.30444	2.43872	3.64638e-08	5.61043e-06	up
AT3G22100	22.3052	6.05993	1.88	6.57271e-07	6.74198e-05	up
AT1G80920	541.812	174.404	1.63536	1.68395e-06	0.000144936	up
AT3G53830	59.6262	10.4061	2.51851	4.73962e-07	5.24487e-05	up
AT4G12000	31.2903	9.56797	1.70943	0.0027764	0.045961	up
AT3G26300	81.3497	31.1422	1.38527	0.000736874	0.0178182	up
AT3G09430	6.10111	1.48634	2.0373	0.000616318	0.015644	up
AT5G61510	119.228	31.8199	1.90573	7.13103e-05	0.00299423	up
AT5G55970	29.3738	4.23828	2.79298	1.12988e-19	1.81298e-16	up
AT2G29450	1981.41	220.696	3.1664	8.12898e-09	1.50917e-06	up
AT2G15790	16.4237	6.41819	1.35554	0.000447065	0.0123074	up
AT1G14205	114.998	7.58195	3.92289	3.37378e-10	9.47356e-08	up
AT1G14200	394.659	13.3583	4.8848	2.27002e-17	2.83299e-14	up
AT2G23110	5.44304	0.609375	3.15901	4.83859e-07	5.32814e-05	up
AT4G27670	777.14	0.018188	15.3829	5.3409e-09	1.01676e-06	up
AT4G32208	269.828	5.82974	5.53247	0.000100446	0.00388368	up
AT5G54940	2194.27	360.382	2.60614	4.33832e-08	6.49707e-06	up
AT3G57880	72.6691	13.5339	2.42476	1.12267e-06	0.000104646	up
AT3G08990	14.3801	4.35594	1.72302	0.000595735	0.0152725	up
AT2G38820	59.734	12.4174	2.26619	8.4763e-07	8.20739e-05	up
AT5G08790	76.1825	34.3744	1.14812	0.000780795	0.0185214	up
AT3G17030	6.95357	3.04658	1.19056	1.08537e-05	0.000673531	up
AT1G02090	80.3917	35.4196	1.1825	0.00245705	0.0421941	up
AT5G58590	171.12	33.4041	2.35691	3.68193e-06	0.000280376	up
AT2G30000	58.2064	9.67711	2.58853	5.48653e-05	0.00247489	up
AT3G07150	45.8132	0.751308	5.93022	5.23108e-06	0.000368309	up
AT3G04710	78.2689	8.52554	3.19858	1.2883e-07	1.72264e-05	up
AT4G25470	15.7283	4.97482	1.66065	0.00311998	0.0497425	up
ATMG01080	14.2289	2.18394	2.70382	0.000862651	0.020079	up
AT1G21000	71.4166	20.4749	1.80241	3.12753e-06	0.000242265	up
AT2G20550	9.76659	3.15213	1.63153	0.000414805	0.0116477	up
AT3G50060	39.2668	18.8931	1.05545	0.000674387	0.0166112	up
AT1G13195	11.4358	4.40184	1.37738	0.00012767	0.00465582	up
AT4G28270	37.7033	13.3905	1.49348	8.20645e-11	2.65162e-08	up
AT2G47730	1559.15	266.235	2.54999	0.00011684	0.00437449	up
AT2G32120	864.244	1.62657	9.05346	1.73007e-10	5.1819e-08	up
AT5G51105	7.80781	0.196065	5.31552	9.95778e-09	1.77533e-06	up
AT3G17611	51.8845	5.95326	3.12355	1.67078e-06	0.000144913	up
AT1G14360	66.1537	14.9345	2.14717	5.75866e-05	0.00255153	up
AT5G18065	28.3707	3.50574	3.01661	9.80776e-07	9.33566e-05	up
AT2G36220	108.636	30.8479	1.81625	7.38903e-05	0.00309101	up
AT1G66080	376.102	6.18194	5.92692	6.19714e-17	6.62917e-14	up
AT5G57910	24.4264	7.28755	1.74493	4.49458e-06	0.000326752	up
AT1G64200	70.1783	23.4392	1.5821	0.00047894	0.0129626	up
AT2G07722	5.77648	0.0202967	8.1528	5.21379e-06	0.000368309	up
AT4G01120	40.155	16.1484	1.31419	2.95328e-07	3.49171e-05	up
AT3G11690	32.1654	13.7662	1.22438	5.96515e-07	6.29097e-05	up
AT4G11220	71.2314	27.518	1.37214	4.40191e-05	0.00211292	up
AT4G28480	78.7558	29.2991	1.42653	0.000584384	0.0151066	up
AT3G13470	646.335	73.3264	3.13988	2.29611e-06	0.000183558	up
AT3G07770	106.179	28.6769	1.88854	0.000112308	0.00423889	up
AT2G37170	414.479	152.168	1.44563	3.32995e-06	0.000256178	up
AT5G12040	75.4624	36.8901	1.03252	0.00283823	0.0464709	up
AT5G35460	159.933	53.0192	1.59288	5.78982e-05	0.00256029	up
AT2G18700	76.0815	20.7468	1.87466	0.00107242	0.0235855	up
AT1G16040	60.0333	11.3006	2.40936	2.24401e-05	0.00120837	up
AT4G26780	136.612	12.3322	3.46958	0.000939762	0.0214106	up
AT2G33700	30.3896	14.7728	1.04063	4.83961e-08	7.01399e-06	up
AT4G30460	28.5906	9.19543	1.63655	0.00105667	0.0233402	up
AT1G68300	69.5831	25.0454	1.47419	0.00057483	0.0149266	up
AT5G56100	69.8547	17.3569	2.00885	0.00059357	0.0152647	up
AT1G70290	79.1333	24.1633	1.71147	0.000220362	0.00709448	up
AT4G02210	9.86133	4.21001	1.22796	0.00270229	0.0450662	up
AT4G17250	94.8811	6.48629	3.87066	2.67672e-09	5.73219e-07	up
AT2G24100	153.192	9.81534	3.96416	4.51657e-10	1.23732e-07	up
AT1G06030	10.6059	0.0724633	7.1934	1.31139e-06	0.00011831	up
AT4G11660	120.891	9.64106	3.64837	6.78115e-13	3.71541e-10	up
AT1G07400	5386.69	2.3234	11.1789	1.11743e-16	1.141e-13	up
AT4G12410	27.3621	0.928039	4.88185	3.77435e-12	1.69574e-09	up
AT1G08570	190.093	36.6314	2.37555	2.98543e-20	5.58872e-17	up
AT4G24410	49.6359	0.226421	7.77624	1.45403e-05	0.000835379	up
AT5G51740	29.1831	6.23347	2.22702	1.2257e-05	0.000734242	up
AT1G30070	1450.13	15.7311	6.52642	4.70676e-08	6.98873e-06	up
AT5G54585	23.8122	8.39692	1.50377	7.61279e-05	0.00316107	up
AT2G29480	9.66139	1.53113	2.65764	0.000334248	0.00982769	up
AT4G15680	28.001	7.59913	1.88157	0.000626648	0.0157929	up
AT4G32610	59.5461	24.3651	1.28919	0.000153699	0.00535302	up
AT3G53230	41.3554	3.46736	3.57616	1.30586e-09	2.93349e-07	up
AT1G61340	294.604	20.3291	3.85716	3.27294e-23	8.87089e-20	up
AT5G12110	1185.81	14.8229	6.3219	1.94192e-08	3.20759e-06	up
AT5G01180	51.1827	1.90654	4.74663	5.59925e-05	0.00250063	up
AT1G73740	27.1865	10.9288	1.31475	0.00108082	0.0237105	up
AT3G03520	38.5896	4.52035	3.09371	4.72884e-08	6.98873e-06	up
AT1G26800	373.613	5.59601	6.061	2.42611e-19	3.63335e-16	up
AT3G28740	29.9111	9.26932	1.69014	2.58953e-12	1.2119e-09	up
AT5G22060	244.127	42.9228	2.50781	4.97464e-06	0.000354763	up
AT1G05340	19.7464	6.2616	1.65698	0.0025583	0.0433734	up
AT1G17870	671.621	5.17102	7.02105	5.45981e-10	1.42615e-07	up
AT5G61820	128.032	54.8541	1.22283	0.000141595	0.00504345	up
AT5G11680	348.788	37.3606	3.22276	6.23804e-07	6.48756e-05	up
AT5G10550	97.6751	29.8468	1.71041	1.96952e-06	0.000161472	up
AT3G08590	287.825	72.0979	1.99716	0.000135366	0.00486538	up
AT2G46240	903.577	2.47477	8.51221	3.11254e-11	1.0925e-08	up
AT5G52630	30.785	1.82783	4.07403	0.000141051	0.00503746	up
AT4G05320	225.976	91.4744	1.30473	0.00167094	0.032137	up
AT1G22890	52.6855	23.1774	1.18469	0.00129529	0.026917	up
AT4G16000	15.9001	6.09901	1.38239	0.000243693	0.00760323	up
AT1G79550	358.977	153.226	1.22823	0.00279172	0.0459871	up
AT1G56440	27.5264	5.22241	2.39803	2.48924e-07	3.00635e-05	up
AT4G33905	5.05123	0.979703	2.36622	0.000132372	0.00480388	up
AT1G77000	36.725	7.558	2.28069	1.99167e-06	0.000162694	up
AT5G63350	11.5689	0.978049	3.5642	6.23472e-06	0.000420591	up
AT2G27580	101.018	26.3199	1.94039	4.20436e-05	0.00203989	up
AT5G58787	72.6344	9.51467	2.93243	1.10555e-07	1.51434e-05	up
AT5G58780	6.4246	0.643979	3.31852	1.40229e-07	1.83957e-05	up
AT1G66400	10.4014	3.8333	1.44012	0.000709562	0.0173189	up
AT3G10113	18.8932	3.05336	2.6294	4.11681e-08	6.29116e-06	up
AT3G10800	38.4328	18.0929	1.08692	0.00187128	0.0347696	up
AT1G56170	313.06	21.5085	3.86346	2.86362e-12	1.31282e-09	up
AT4G14270	492.208	40.4349	3.60559	4.02992e-12	1.77506e-09	up
AT4G24280	401.435	174.867	1.19891	0.00270066	0.0450662	up
AT3G09640	181.924	0.0784017	11.1802	4.30587e-08	6.49174e-06	up
AT4G29770	6.25202	0.0666747	6.55104	8.48939e-05	0.00340241	up
AT5G45630	70.2189	6.75518	3.37779	4.98866e-10	1.31842e-07	up
AT5G49920	8.48445	0.314045	4.75578	3.1616e-17	3.73801e-14	up
AT1G74310	2535.46	3.30369	9.58395	7.97249e-15	5.4304e-12	up
AT1G50750	6.40173	1.13804	2.4919	2.85622e-06	0.000223561	up
AT3G53420	1577.96	676.895	1.22105	8.21891e-07	7.99262e-05	up
AT1G66230	7.87903	3.54633	1.15169	0.000551477	0.0144921	up
AT1G67920	22.5479	3.92705	2.52147	1.12897e-13	6.50287e-11	up
AT1G19490	12.8953	5.1138	1.33438	0.00027303	0.00832204	up
AT1G55300	50.1213	11.2678	2.15322	2.78408e-06	0.000219444	up
AT1G75380	304.925	141.021	1.11255	6.70232e-07	6.81272e-05	up
AT4G30390	39.1628	16.9892	1.20487	0.0027819	0.0459738	up
AT3G08970	239.574	1.17555	7.67099	3.55404e-23	8.87089e-20	up
AT2G07774	7.65332	0.908327	3.0748	0.00113807	0.0245341	up
AT3G16040	9.21119	0.0001	16.4911	2.23778e-05	0.00120837	up
AT3G62260	89.7585	7.49459	3.58213	1.05467e-21	2.15382e-18	up
AT3G15760	15.9285	5.83625	1.4485	1.57741e-05	0.000888095	up
AT4G12720	112.275	44.0024	1.35138	4.2168e-05	0.00204152	up
AT1G12060	50.9584	10.1086	2.33374	2.44532e-05	0.00129251	up
AT3G02990	5.68332	2.03439	1.48214	8.45335e-05	0.00340241	up
AT1G49130	21.3354	6.85603	1.6378	3.91784e-06	0.000292393	up
AT5G11090	108.656	40.7872	1.41357	0.00136705	0.027994	up
AT1G16030	2092.49	3.26637	9.32332	3.72723e-09	7.40961e-07	up
AT1G62290	10.4777	4.0214	1.38155	7.54885e-05	0.003141	up
AT4G09150	244.993	17.9955	3.76703	1.16346e-09	2.64404e-07	up
AT5G10695	1702.24	11.0523	7.26695	1.54717e-08	2.67351e-06	up
AT1G32870	12.0449	5.50216	1.13036	3.30852e-05	0.00166642	up
AT1G10230	61.6347	16.942	1.86314	9.85658e-05	0.00383077	up
AT3G12050	547.532	34.3588	3.99419	1.39758e-09	3.07797e-07	up
AT1G14480	6.06373	2.53962	1.25559	5.18433e-05	0.00239131	up
AT4G27652	53.0668	8.12705	2.70701	2.53832e-07	3.04924e-05	up
AT4G27657	276.697	28.0044	3.30458	1.81813e-18	2.4025e-15	up
AT3G10020	4211.96	81.5191	5.69121	3.37353e-07	3.86648e-05	up
AT1G07410	43.7092	2.39818	4.18792	9.92569e-05	0.00384432	up
AT2G29670	103.25	43.8844	1.23437	4.99241e-05	0.00232193	up
AT1G30475	11.1456	4.06772	1.45419	0.000691214	0.0169329	up
AT5G16600	16.745	3.97599	2.07434	1.27776e-05	0.000757352	up
AT5G05220	35.6728	0.407844	6.45066	3.95057e-47	4.43728e-43	up
AT5G57100	38.6932	8.48498	2.1891	4.55273e-14	2.8409e-11	up
AT2G04030	284.421	121.637	1.22544	0.000611272	0.0155335	up
AT1G27350	165.796	81.8632	1.01813	0.00294752	0.0476697	up
AT5G15450	923.177	45.0792	4.35607	1.14057e-09	2.64142e-07	up
AT5G39660	12.3542	5.135	1.26656	4.97577e-05	0.002319	up
AT5G65683	16.3125	6.17687	1.40103	0.00221805	0.0392025	up
AT1G21550	256.825	2.27587	6.81823	3.214e-09	6.50443e-07	up
AT5G23480	12.0805	1.07763	3.48675	3.07394e-09	6.33514e-07	up
AT3G03270	144.211	27.1833	2.40738	5.24657e-06	0.000368309	up
AT4G29905	517.784	105.318	2.29759	4.35284e-06	0.00031955	up
AT1G27090	241.898	99.3163	1.28429	0.000878304	0.0204035	up
AT2G27830	30.4425	9.41478	1.69309	4.53817e-07	5.0468e-05	up
AT1G08460	50.0827	17.3681	1.52787	0.00099628	0.0223523	up
AT5G37670	1700.81	3.98646	8.7369	5.90549e-10	1.50751e-07	up
AT5G09590	1137.32	22.5376	5.65716	3.28947e-06	0.000253933	up
AT4G30490	81.6935	21.4612	1.92849	5.32709e-12	2.21607e-09	up
AT1G53170	114.216	29.9192	1.93263	0.000240121	0.00751265	up
AT1G55530	243.089	19.6374	3.62981	1.34232e-09	2.98554e-07	up
AT3G59530	10.0828	2.2834	2.14263	5.19481e-05	0.00239131	up
AT4G28150	5.57194	2.40927	1.20958	0.0017363	0.0330264	up
AT1G04130	21.7982	7.21913	1.59431	0.000283508	0.00861804	up
AT3G51520	50.115	22.1589	1.17736	7.55048e-05	0.003141	up
AT2G46670	40.5954	17.0254	1.25363	0.000115818	0.00434346	up
AT1G03070	489.805	0.476175	10.0065	2.34488e-11	8.36119e-09	up
AT4G28390	30.6095	12.673	1.27222	0.00114851	0.0247128	up
AT5G07330	89.6041	0.292275	8.26009	1.38047e-08	2.40395e-06	up
AT2G01390	15.9269	1.11827	3.83213	1.15799e-07	1.57655e-05	up
AT4G04020	1121.64	291.637	1.94337	2.09007e-05	0.0011396	up
AT2G36460	906.676	95.8432	3.24184	1.33196e-06	0.000119684	up
AT5G63300	5.07394	1.33493	1.92634	1.14013e-05	0.000697869	up
ATMG00980	5.20961	0.250091	4.38065	0.000126516	0.00463351	up
AT2G21130	47.3945	7.85674	2.59272	2.95405e-08	4.67322e-06	up
AT3G24500	4156.52	23.637	7.45819	5.00637e-22	1.12463e-18	up
ATMG00040	5.88579	0.246996	4.57468	0.0015496	0.0305621	up
AT4G15410	66.4612	20.0936	1.72578	0.000152928	0.00533945	up
AT5G47120	367.303	43.6766	3.07204	4.78158e-08	7.01399e-06	up
AT5G12020	3447.45	0.397752	13.0814	9.12828e-10	2.13602e-07	up
AT4G02550	79.4508	6.73866	3.55953	1.50899e-07	1.94816e-05	up
AT1G16022	22.7115	1.03397	4.45715	0.00055385	0.0145217	up
AT5G03380	109.273	33.0766	1.72405	0.000154294	0.00536544	up
AT3G05030	39.911	12.6642	1.65603	3.23315e-05	0.0016358	up
AT4G27410	62.4075	19.2721	1.69521	0.0011285	0.0244461	up
AT4G21810	94.3371	42.5985	1.14702	0.000476763	0.0129192	up
AT1G78380	1099.8	439.697	1.32266	0.000334565	0.00982769	up
AT5G58770	287.079	16.2245	4.1452	8.18568e-10	1.97724e-07	up
AT5G17310	71.5099	32.0405	1.15825	0.000249721	0.00774799	up
AT5G04410	128.915	34.8883	1.88561	2.74096e-08	4.36688e-06	up
AT2G16720	13.3961	3.75881	1.83347	6.60336e-07	6.74263e-05	up
AT4G18700	71.9605	34.098	1.07752	0.00288945	0.0470012	up
AT1G01360	32.0093	8.76201	1.86916	2.65208e-08	4.25545e-06	up
AT3G24495	5.3248	2.39424	1.15316	0.00180617	0.033953	up
AT4G21440	8.20188	1.65936	2.30533	7.91787e-05	0.00325764	up
AT1G20440	730.905	169.037	2.11235	1.19329e-11	4.62173e-09	up
ATMG00670	5.53225	0.401579	3.78411	3.40512e-05	0.00170742	up
AT4G23493	135.846	0.796593	7.41391	3.94699e-10	1.09463e-07	up
AT1G67360	1282.25	15.895	6.33395	8.51229e-09	1.56738e-06	up
AT1G63840	18.4096	7.5122	1.29315	0.00158727	0.031108	up
AT4G11360	19.696	9.54257	1.04545	0.000749745	0.0179364	up
AT3G15500	32.9947	2.33047	3.82354	1.14482e-06	0.00010627	up
AT1G08650	57.4174	21.7639	1.39955	0.000142887	0.00507882	up
ATMG01370	17.6455	1.89372	3.22001	9.1294e-05	0.00359794	up
AT3G07350	37.7806	13.9024	1.44231	2.7362e-05	0.00142613	up
AT4G38060	38.7732	8.14895	2.25037	3.68997e-05	0.00182581	up
AT1G05170	15.51	7.56401	1.03597	0.00197863	0.0360761	up
AT2G20560	1188.13	3.61319	8.36121	2.3085e-27	1.03716e-23	up
AT4G26080	164.092	43.538	1.91415	5.94599e-05	0.00261903	up
AT4G27680	51.8208	18.3794	1.49545	0.000253607	0.00783634	up
AT5G64310	339.239	109.676	1.62906	1.46016e-05	0.000836761	up
AT2G36950	54.2216	22.2284	1.28646	0.000166905	0.00574174	up
AT5G53400	189.854	22.4855	3.07782	3.2394e-07	3.77046e-05	up
AT1G23710	54.5437	13.3596	2.02954	0.00090966	0.0209801	up
AT4G19860	58.3157	26.7662	1.12347	3.50286e-07	3.97633e-05	up
AT3G23990	346.064	46.123	2.90748	8.60481e-06	0.000560285	up
AT5G04890	5.39543	2.11158	1.35341	0.000490669	0.0132163	up
AT1G11660	27.8699	13.0714	1.0923	0.00129694	0.0269265	up
AT5G01600	394.629	182.936	1.10916	0.000193325	0.00645297	up
AT1G01940	107.027	17.3039	2.6288	8.2977e-05	0.00337477	up
AT2G37180	723.569	64.9318	3.47813	2.25592e-10	6.41482e-08	up
AT1G74320	98.429	17.5991	2.48358	1.88551e-06	0.000157458	up
AT5G03990	87.2503	5.79638	3.91194	2.92005e-09	6.0737e-07	up
AT5G02020	225.869	27.3839	3.04409	1.77745e-07	2.21826e-05	up
AT5G57050	29.8074	9.82973	1.60045	0.00286462	0.0467511	up
AT5G56010	1012.73	95.4825	3.40687	1.28811e-07	1.72264e-05	up
AT1G18330	122.369	16.0574	2.92992	1.23025e-12	6.29353e-10	up
AT2G17900	16.7564	3.60661	2.216	5.58934e-05	0.00250063	up
AT5G41761	23.751	6.70811	1.82401	0.000306337	0.00913885	up
AT3G04620	8.49934	3.8354	1.14797	0.00120806	0.0255536	up
AT5G47830	308.593	12.6953	4.60334	7.96799e-10	1.94558e-07	up
AT3G28210	13.4346	1.37672	3.28664	3.28633e-07	3.80537e-05	up
AT3G55580	9.50064	0.911179	3.38222	5.42671e-15	3.93244e-12	up
AT1G66090	107.831	9.6181	3.48687	5.803e-07	6.20755e-05	up
AT3G49790	22.9631	7.8502	1.54852	0.000348565	0.0101222	up
AT1G72416	143.741	10.2725	3.80662	2.41352e-07	2.93067e-05	up
AT2G32150	131.563	62.0097	1.08518	6.61679e-05	0.00282548	up
AT1G66510	49.8037	6.501	2.93752	1.38076e-06	0.000123338	up
AT3G07090	1478.12	37.7212	5.29224	1.3474e-15	1.12104e-12	up
AT5G47610	1226.18	29.0004	5.40196	1.49009e-05	0.000851743	up
AT5G25450	423.146	0.672857	9.29664	1.41913e-12	7.0843e-10	up
AT4G15420	293.803	8.63145	5.0891	5.28175e-06	0.000369624	up
AT3G22840	334.376	29.6701	3.49439	0.000783602	0.0185684	up
AT1G07430	23.6233	3.58543	2.71999	0.000133509	0.00483735	up
AT4G13395	16.9253	4.26628	1.98813	0.00113165	0.0244908	up
AT1G11270	12.5281	2.75372	2.18571	0.000104405	0.00398192	up
AT4G23680	179.298	82.8618	1.11358	0.00095223	0.0216275	up
ATMG00370	7.47957	0.192251	5.28189	1.62706e-07	2.07672e-05	up
AT1G47510	24.1231	4.08103	2.56341	6.98695e-08	9.87138e-06	up
AT3G49710	5.91042	2.26421	1.38425	1.23941e-07	1.67724e-05	up
AT3G63350	547.141	0.0273057	14.2904	9.24859e-09	1.66208e-06	up
AT1G73480	254.302	82.2323	1.62877	4.73357e-06	0.000340817	up
AT4G00940	60.6309	2.56625	4.56232	0.000112463	0.00423889	up
AT5G51440	1997.47	6.51804	8.25952	8.9811e-11	2.84157e-08	up
AT2G46790	89.1064	29.6177	1.58907	4.90843e-07	5.3688e-05	up
AT5G54165	631.388	1.4929	8.72427	8.18831e-12	3.28468e-09	up
AT5G56300	6.26384	0.436833	3.84189	1.27253e-06	0.000115734	up
AT5G03720	6.29691	2.52285	1.31959	0.00271895	0.0452768	up
AT5G42150	74.8228	12.189	2.6179	3.02073e-05	0.00154926	up
AT5G62090	41.4517	20.4661	1.01819	0.00132372	0.0273561	up
AT2G45380	45.7632	21.0492	1.12042	0.00103766	0.0229656	up
AT3G58490	81.7846	30.7438	1.41153	0.0030426	0.0487163	up
AT1G07350	808.748	36.4827	4.47041	1.04338e-10	3.21075e-08	up
ATMG00620	13.4057	0.120402	6.79884	0.000849085	0.0198442	up
AT2G35035	5.47492	2.03263	1.42949	0.00275088	0.0457068	up
AT5G35320	971.315	15.3794	5.98086	1.30245e-07	1.73126e-05	up
AT4G11280	43.1054	17.7348	1.28128	0.000199263	0.00661025	up
AT4G24380	38.5303	13.3955	1.52424	3.86351e-11	1.315e-08	up
AT5G60680	274.106	73.0504	1.90777	0.000314046	0.00933164	up
AT1G30060	14.1375	0.0001	17.1092	0.000225344	0.00720221	up
AT1G65980	459.718	187.109	1.29687	0.00121074	0.0255861	up
AT1G54050	4389.8	18.0618	7.92507	2.14092e-10	6.16585e-08	up
AT1G78070	113.081	40.2347	1.49084	7.69028e-05	0.00318735	up
AT2G33585	14.923	6.99458	1.09322	0.00162711	0.0316463	up
AT1G68230	6.11519	2.54435	1.2651	0.0020474	0.0370313	up
AT5G03240	321.246	157.815	1.02545	1.81747e-06	0.00015465	up
AT3G49580	17.3682	4.33099	2.00368	0.000134786	0.00486008	up
AT4G24800	54.9695	26.4308	1.05641	0.0029541	0.0477417	up
AT5G64620	5.91783	59.236	-3.32333	6.00266e-09	1.13314e-06	down
AT3G14770	8.28894	17.7906	-1.10185	0.00153176	0.0303168	down
AT5G53140	41.0912	85.5698	-1.05827	0.00286368	0.0467511	down
AT2G40330	0.837708	13.541	-4.01474	1.84358e-06	0.00015511	down
AT2G27230	6.27194	19.8413	-1.66152	1.2564e-05	0.000748643	down
AT2G28950	50.0191	116.774	-1.22317	2.75479e-05	0.00143249	down
AT5G01445	1.77201	5.4954	-1.63284	0.00142147	0.0287417	down
AT4G00110	2.43396	7.28636	-1.58189	0.0005939	0.0152647	down
AT1G74100	35.4555	83.8622	-1.24201	0.000620419	0.0157304	down
AT5G51670	1.39393	5.90168	-2.08197	0.000526015	0.0140005	down
AT5G18020	6.4752	25.4284	-1.97344	0.00246046	0.0421941	down
AT1G74800	2.67548	8.15606	-1.60807	0.000152593	0.00533945	down
AT2G36880	65.9601	171.736	-1.38053	0.00163944	0.0318034	down
AT5G61420	16.6112	64.9409	-1.96697	9.29076e-06	0.00059292	down
AT1G31420	26.6998	68.157	-1.35203	2.42876e-05	0.00128678	down
AT5G46740	1.93529	5.63632	-1.5422	4.71234e-05	0.00222653	down
AT5G01015	8.97716	26.3843	-1.55535	0.000120287	0.00445163	down
AT4G34750	3.63102	12.4197	-1.77418	0.000113798	0.00427485	down
AT4G21740	10.4354	37.3576	-1.83992	0.000242486	0.00757608	down
AT2G36400	5.56135	20.041	-1.84945	0.000645673	0.0161226	down
AT1G77630	4.08829	11.9661	-1.54938	0.000409639	0.0115315	down
AT3G22600	2.44858	14.7164	-2.58741	0.00138547	0.0282425	down
AT1G22610	9.27685	25.8957	-1.481	0.000138213	0.00495186	down
AT4G18760	3.3881	12.6592	-1.90164	0.000741809	0.0178257	down
AT1G57680	19.9988	67.5739	-1.75655	1.65651e-05	0.00092337	down
AT3G06770	9.16237	24.8092	-1.43708	0.00166614	0.0320721	down
AT2G21210	33.7185	152.328	-2.17557	8.46289e-05	0.00340241	down
AT3G49940	21.5418	52.9618	-1.29781	0.00032099	0.0095003	down
AT4G16120	2.03694	10.1363	-2.31505	1.16524e-06	0.00010772	down
AT1G16390	1.51775	6.85145	-2.17447	0.00236619	0.0410139	down
AT2G30890	3.28724	9.62875	-1.55047	0.000441918	0.0122039	down
AT1G06380	4.92107	12.6634	-1.36362	0.00172572	0.0329367	down
AT4G01080	2.65299	15.3831	-2.53566	0.00011892	0.00442288	down
AT4G12030	17.2151	45.8725	-1.41396	0.00164413	0.0318121	down
AT1G68870	3.73936	12.6848	-1.76224	2.14269e-05	0.00116264	down
AT3G07470	27.7057	94.3721	-1.76818	9.92049e-06	0.000622497	down
AT5G67280	6.4632	15.7807	-1.28784	0.000850796	0.0198466	down
AT2G46330	115.535	265.201	-1.19876	0.00019144	0.00639955	down
AT3G60630	4.82651	19.9135	-2.0447	1.38471e-05	0.000803774	down
AT5G37020	7.47868	18.7432	-1.32551	5.63329e-05	0.00250865	down
AT1G08960	2.69053	8.10771	-1.5914	0.000157139	0.00544749	down
AT1G03870	21.2668	147.562	-2.79465	0.000453055	0.0124222	down
AT3G58990	29.1671	89.7919	-1.62224	0.000153056	0.00533945	down
AT1G12020	5.55775	19.9914	-1.84681	1.64367e-05	0.000923084	down
AT2G18940	4.67207	12.404	-1.40867	0.00106376	0.0234539	down
AT1G64450	1.68753	10.2254	-2.59918	6.34571e-07	6.56913e-05	down
AT1G12090	520.879	1453	-1.48001	0.000384531	0.0109621	down
AT1G11545	7.41809	26.9316	-1.86018	0.00201304	0.0365864	down
AT2G22840	3.21412	11.16	-1.79584	8.96144e-05	0.00355671	down
AT3G61820	8.68975	47.4475	-2.44894	7.41089e-07	7.39904e-05	down
AT4G32800	1.75646	10.3584	-2.56006	9.22396e-09	1.66208e-06	down
AT4G09490	1.7658	10.1923	-2.52909	5.41634e-05	0.00245741	down
AT1G11700	5.16482	17.507	-1.76115	1.82624e-06	0.00015481	down
AT4G03400	13.6761	35.0465	-1.35762	0.00179118	0.0337246	down
AT1G27360	2.83912	8.29369	-1.54657	0.000194507	0.00647319	down
AT2G02070	14.226	34.1733	-1.26434	0.00203209	0.0368224	down
AT2G46650	41.1974	100.578	-1.28769	0.0022613	0.0396857	down
AT5G36710	1.69536	7.64382	-2.1727	9.07796e-06	0.000584319	down
AT5G67200	1.9861	8.08656	-2.02559	8.63053e-05	0.00344363	down
AT3G03840	1.30945	5.17629	-1.98296	0.00138435	0.0282425	down
AT2G30620	43.9501	122.044	-1.47346	0.000963185	0.0218115	down
AT4G07825	12.0292	41.4212	-1.78383	5.24636e-05	0.00241011	down
AT5G28919	13.1753	40.2013	-1.6094	0.000955747	0.0216649	down
AT5G62865	2.63749	11.1658	-2.08185	2.35719e-05	0.00126076	down
AT1G32940	2.41556	6.83431	-1.50044	0.00205922	0.0371552	down
AT5G60570	11.1132	29.0641	-1.38696	0.00175951	0.0333269	down
AT4G30020	12.5225	28.5908	-1.19103	0.000739271	0.0178182	down
AT4G17520	73.8594	188.418	-1.35108	0.000671697	0.0165891	down
AT1G77230	3.94796	9.1449	-1.21186	0.0028692	0.0467511	down
AT5G28300	8.79746	31.7177	-1.85013	0.00312665	0.0498034	down
AT5G44930	3.32875	9.21698	-1.46931	0.00283651	0.0464709	down
AT1G34020	7.54519	16.7192	-1.14787	0.00205603	0.0371275	down
AT3G49670	8.53511	33.4362	-1.96993	6.02101e-07	6.29097e-05	down
AT3G15640	21.9937	60.9887	-1.47145	5.56842e-05	0.00250063	down
AT1G16400	4.49368	12.5498	-1.48169	0.000491273	0.0132167	down
AT4G34980	15.6162	40.4041	-1.37145	0.00111876	0.0243055	down
AT2G37570	10.4649	32.3525	-1.62833	2.48253e-05	0.0013091	down
AT2G40475	10.4353	32.5322	-1.6404	0.00279436	0.0459871	down
AT1G77850	2.58715	8.04853	-1.63736	0.000985944	0.0221704	down
AT1G53040	4.07617	10.3113	-1.33895	0.000926709	0.0213166	down
AT3G45260	9.46284	24.339	-1.36292	0.00304066	0.0487163	down
AT5G58530	4.12065	11.8989	-1.52989	0.000650871	0.0162277	down
AT2G45160	6.11019	28.5988	-2.22667	2.08762e-05	0.0011396	down
AT3G44380	8.38366	25.7804	-1.62062	0.000773479	0.0183673	down
AT4G36180	1.58526	5.7601	-1.86137	0.000208318	0.00679195	down
AT5G08760	26.6117	81.4802	-1.61439	0.000932944	0.0213837	down
AT3G58120	11.1092	43.0694	-1.95491	0.000379808	0.0108527	down
AT1G73930	4.34455	12.1895	-1.48836	0.000264004	0.00811299	down
AT5G42130	15.1247	31.5757	-1.06191	0.00197468	0.0360351	down
AT3G19360	2.67073	6.64025	-1.314	0.000967548	0.0218882	down
AT1G09900	5.06065	12.6008	-1.31612	0.00233974	0.0407125	down
AT5G17630	13.5615	29.8611	-1.13875	0.00178134	0.033627	down
AT2G47160	4.90393	11.6764	-1.25158	4.05541e-05	0.00198045	down
AT1G15260	14.6182	46.4519	-1.66797	1.738e-06	0.00014845	down
AT2G28740	28.1537	86.9868	-1.62747	0.000338963	0.00992758	down
AT3G24050	25.5443	67.2464	-1.39646	0.000389971	0.0110843	down
AT5G41920	4.69665	12.5656	-1.41978	0.00168692	0.0323336	down
AT1G20330	47.6161	126.592	-1.41066	0.000456587	0.0124627	down
AT4G01220	3.17879	9.52582	-1.58336	5.58452e-05	0.00250063	down
AT5G25090	3.82613	14.0829	-1.87999	0.000209622	0.00682456	down
AT4G28780	15.8648	40.489	-1.3517	2.70268e-05	0.00141193	down
AT5G63050	22.7013	47.4576	-1.06386	0.00101321	0.0226249	down
AT1G68400	3.94408	9.79909	-1.31296	0.000949617	0.0215913	down
AT2G46870	5.2918	17.3181	-1.71045	0.000231467	0.00729266	down
AT1G64640	9.71919	55.9685	-2.52571	5.69915e-06	0.000391516	down
AT1G30570	3.08464	8.02088	-1.37866	0.00141146	0.0286424	down
AT5G15410	22.0387	57.1118	-1.37375	0.000852072	0.0198557	down
AT4G39400	17.0686	38.6876	-1.18052	0.000605689	0.0154265	down
AT1G22880	2.77249	6.14023	-1.14711	0.00303538	0.0486701	down
AT1G22882	3.98401	14.6379	-1.87742	0.000717891	0.017472	down
AT4G12640	3.81808	9.50416	-1.31571	0.000228437	0.00723434	down
AT1G65380	1.75018	5.4287	-1.63311	0.000934737	0.0213837	down
AT1G23030	7.67756	23.1486	-1.59221	0.00280845	0.0461852	down
AT5G59870	51.2998	120.108	-1.22731	0.00185185	0.0345839	down
AT4G22010	10.7788	48.8093	-2.17897	7.30095e-06	0.000485334	down
AT1G07790	21.5498	83.8925	-1.96087	5.42952e-05	0.00245741	down
AT3G07550	3.28055	8.49198	-1.37216	0.00246057	0.0421941	down
AT5G04820	2.76597	7.48244	-1.43573	0.000578728	0.0149949	down
AT4G38840	31.118	119.456	-1.94066	0.00166351	0.0320721	down
AT1G18590	13.3093	42.904	-1.68868	1.06494e-05	0.000666374	down
AT1G23205	5.94168	21.3224	-1.84343	1.65376e-05	0.00092337	down
AT4G22190	16.4401	41.5869	-1.33891	0.000226352	0.00720222	down
AT5G11000	7.33812	22.1196	-1.59184	0.000165551	0.00572146	down
AT3G27360	12.619	41.4318	-1.71514	0.000740044	0.0178182	down
AT3G12920	7.68832	23.1676	-1.59137	0.000888474	0.0205548	down
AT1G79720	9.02141	21.8168	-1.27402	0.00138366	0.0282425	down
AT5G66310	3.12658	7.44214	-1.25113	0.0012883	0.0268713	down
AT3G24080	6.74393	23.135	-1.77842	0.002595	0.0438301	down
AT1G15100	10.1683	26.501	-1.38197	0.00118978	0.025262	down
AT4G29310	5.50136	18.3922	-1.74124	5.5e-06	0.000378994	down
AT5G61010	4.61166	16.8812	-1.87206	0.000121481	0.00448105	down
AT4G31500	43.0462	156.433	-1.86159	1.19381e-05	0.000718976	down
AT1G14920	6.09879	30.9835	-2.34491	1.05549e-08	1.86696e-06	down
AT4G12730	14.0213	99.6352	-2.82903	6.03868e-05	0.00264947	down
AT2G25250	10.0952	41.9121	-2.0537	0.00154589	0.0305158	down
AT2G44940	5.2977	27.1689	-2.35852	7.6233e-08	1.07031e-05	down
AT5G53750	2.10014	9.6189	-2.19539	1.50773e-05	0.000857459	down
AT4G39950	11.3446	41.4153	-1.86815	0.000743529	0.0178257	down
AT1G27440	2.47381	7.4651	-1.59342	0.000145685	0.00517009	down
AT2G01290	18.3725	54.1149	-1.55848	5.36062e-06	0.000372961	down
AT2G42230	8.72741	18.9165	-1.11602	0.0007227	0.0175511	down
AT5G15770	3.03169	11.1252	-1.87563	0.000601434	0.0153383	down
AT1G02730	3.52437	8.32466	-1.24003	0.00265759	0.0445213	down
AT5G57760	5.19841	23.0644	-2.14953	0.000344093	0.0100516	down
AT3G51160	16.8011	50.7132	-1.59381	0.000980072	0.0220926	down
AT1G48480	8.48898	22.6633	-1.4167	3.7991e-05	0.00186339	down
AT1G25097	23.1305	52.1922	-1.17404	0.000599186	0.0153304	down
AT1G26210	7.20637	24.5845	-1.7704	1.11522e-05	0.000688253	down
AT5G02480	26.1477	87.2696	-1.73879	9.11495e-05	0.00359794	down
AT1G20300	2.1592	5.59825	-1.37448	0.00126925	0.0266175	down
AT5G07900	5.50648	18.0253	-1.71082	3.71668e-05	0.00183498	down
AT5G40830	4.8361	12.767	-1.4005	0.000668391	0.0165543	down
AT5G24010	1.99536	5.66362	-1.50508	0.000653053	0.016246	down
AT3G06868	5.10965	20.7464	-2.02157	1.19042e-05	0.000718861	down
AT3G08670	6.39066	18.9801	-1.57045	0.000351113	0.0101642	down
AT1G24530	5.15717	26.4019	-2.35599	0.00237515	0.0410741	down
AT5G43790	1.53125	5.11678	-1.74053	0.00102785	0.0228384	down
AT3G14020	2.61495	9.89445	-1.91984	3.96983e-05	0.00194288	down
AT1G01430	21.8618	46.8132	-1.0985	0.000849808	0.0198442	down
AT1G55210	28.9988	65.1021	-1.16671	0.00146099	0.029274	down
AT1G65840	9.06883	21.2034	-1.22531	0.00253578	0.0431871	down
AT3G15030	4.78975	28.7009	-2.58307	8.48962e-05	0.00340241	down
AT1G78230	5.19034	14.2519	-1.45726	4.55937e-06	0.000330393	down
AT1G69780	5.56926	16.144	-1.53544	0.00254293	0.0431931	down
AT1G74720	4.49709	10.8859	-1.2754	0.000928049	0.0213166	down
AT3G53730	34.5125	153.11	-2.14937	2.41821e-05	0.00128678	down
AT1G72610	331.868	1777.11	-2.42086	3.9014e-06	0.000292137	down
AT4G39740	2.274	5.46307	-1.26448	0.00218093	0.0387179	down
AT3G22968	1.10343	15.882	-3.84732	1.42987e-25	4.58865e-22	down
AT4G02420	3.78126	10.4874	-1.47172	0.00185631	0.034632	down
AT3G28040	12.0469	42.4821	-1.81819	0.000126144	0.00463021	down
AT2G45470	39.8368	192.601	-2.27344	0.000170547	0.0058018	down
AT2G26730	10.9683	32.064	-1.54761	0.000542954	0.0143325	down
AT5G66080	2.21491	6.74192	-1.60591	0.00243472	0.0419108	down
AT5G60450	6.00382	13.596	-1.17924	0.000312208	0.00928933	down
AT3G04290	26.3753	69.2488	-1.3926	8.24523e-05	0.00336765	down
AT4G09980	3.91913	10.7379	-1.4541	9.42863e-05	0.00367716	down
AT1G66150	18.3296	45.8088	-1.32145	0.000555052	0.0145323	down
AT5G64570	16.7403	75.6724	-2.17644	0.00127021	0.0266175	down
AT4G37450	14.1896	65.5942	-2.20874	0.000178831	0.00603192	down
AT1G10550	0.992193	6.6659	-2.74811	0.00182245	0.0341447	down
AT1G01420	3.03332	7.58551	-1.32235	0.00302699	0.0486172	down
AT5G55510	12.4871	29.1212	-1.22164	0.000789337	0.0186846	down
AT2G02870	3.51399	13.1747	-1.90659	0.00257589	0.0436057	down
AT2G19650	2.11859	6.59438	-1.63813	0.000736411	0.0178182	down
AT5G13180	31.6878	83.3418	-1.39511	0.000297874	0.00895327	down
AT1G71430	5.25392	14.2225	-1.43671	8.14461e-05	0.0033387	down
AT5G49215	3.41705	9.78144	-1.51729	0.000678766	0.0166825	down
AT5G66770	2.62022	9.46555	-1.853	6.93858e-06	0.000465279	down
AT1G75240	7.99959	21.179	-1.40464	0.000745479	0.0178534	down
AT1G23410	6.45944	16.9902	-1.39522	0.000293601	0.00885297	down
AT4G02540	5.7873	17.9796	-1.6354	0.000722055	0.0175511	down
AT3G51470	2.70576	7.6479	-1.49903	3.73976e-05	0.00183829	down
AT3G17998	1.84465	12.208	-2.72641	0.00186267	0.0346669	down
AT3G07460	34.5744	81.9485	-1.24501	0.000993638	0.0223211	down
AT4G29610	0.795951	6.18819	-2.95877	0.000417434	0.0117069	down
AT4G32460	9.15044	33.0128	-1.85111	3.16035e-05	0.0016062	down
AT1G12460	1.76128	5.93795	-1.75334	0.000738151	0.0178182	down
AT1G51060	45.6795	140.354	-1.61945	4.26466e-05	0.00206024	down
AT5G20600	7.01292	14.5251	-1.05046	0.00302776	0.0486172	down
AT4G31840	8.76811	32.1797	-1.87581	2.86076e-05	0.00147734	down
AT3G21190	6.35745	14.0279	-1.14177	0.000427758	0.0118632	down
AT1G11820	8.1278	27.6791	-1.76786	1.16524e-09	2.64404e-07	down
AT2G31010	1.90988	7.54753	-1.98252	7.82883e-05	0.00323284	down
AT3G62720	8.51562	28.3689	-1.73613	3.70854e-06	0.000281448	down
AT2G33320	2.25626	5.93723	-1.39586	6.49062e-05	0.00277724	down
AT1G52290	3.20404	11.3658	-1.82674	5.89008e-05	0.0025995	down
AT2G25000	2.60243	8.41415	-1.69296	0.00194588	0.0357126	down
AT4G20170	7.68396	18.455	-1.26409	0.000608009	0.0154681	down
AT1G27370	3.95478	8.56156	-1.11428	0.00303311	0.0486684	down
AT5G25510	9.25325	19.8357	-1.10007	0.00166575	0.0320721	down
AT2G19870	7.08619	18.9066	-1.4158	0.00209571	0.0376355	down
AT3G51280	1.7807	6.0481	-1.76404	8.65402e-05	0.00344688	down
AT5G35160	11.2048	26.9592	-1.26666	0.00160106	0.0312478	down
AT1G02710	8.71145	45.881	-2.39691	0.00276374	0.0458528	down
AT3G02640	8.26582	30.3421	-1.87609	0.000520094	0.0139088	down
AT1G17620	14.7889	55.1237	-1.89815	4.69013e-05	0.00222277	down
AT1G10850	3.88801	12.5462	-1.69015	2.25295e-05	0.00120837	down
AT1G10270	1.40024	5.6011	-2.00003	0.000706872	0.0172788	down
AT3G01720	3.46703	9.21073	-1.40961	0.00164399	0.0318121	down
AT2G26640	6.44184	15.0749	-1.2266	0.00141479	0.0286629	down
AT2G39710	1.70359	6.65404	-1.96565	0.00034876	0.0101222	down
AT4G02130	10.9962	30.2272	-1.45884	0.00011923	0.00442593	down
AT4G03140	4.01883	11.4763	-1.51381	0.000880708	0.0204382	down
AT4G29720	5.24585	19.6614	-1.90612	9.90006e-08	1.36439e-05	down
AT4G37740	1.56789	7.16296	-2.19173	0.000152289	0.00533945	down
AT2G18160	0.0001	17.2377	-17.3952	9.11712e-11	2.84454e-08	down
AT3G14240	18.409	46.8828	-1.34865	0.00193383	0.0355205	down
AT5G28500	82.4663	184.993	-1.1656	0.000659381	0.0163853	down
AT3G61950	1.21206	5.47026	-2.17414	5.37316e-06	0.000372961	down
AT1G56430	5.76161	12.6477	-1.13434	0.0026989	0.0450662	down
AT1G61730	8.80998	30.1766	-1.77622	0.000195736	0.00650445	down
AT5G45700	1.76155	6.96472	-1.98322	6.74194e-05	0.00286297	down
AT1G76090	11.2837	44.5101	-1.9799	1.9674e-07	2.41507e-05	down
AT3G28200	25.7396	91.0348	-1.82243	4.25461e-06	0.000314393	down
AT2G42170	2.52905	6.10375	-1.2711	0.00279045	0.0459871	down
AT3G60960	1.94833	5.67567	-1.54255	0.000141667	0.00504345	down
AT3G09035	5.61272	11.3745	-1.01903	0.00230737	0.0402741	down
AT5G15580	3.54672	9.43028	-1.41082	0.00279313	0.0459871	down
AT4G38860	25.5197	92.2336	-1.85368	5.02601e-06	0.000357006	down
AT3G16560	4.94751	11.8137	-1.25569	0.00236861	0.0410208	down
AT4G11190	1.5861	5.5586	-1.80924	0.00161357	0.0314647	down
AT4G27240	3.57945	9.21946	-1.36494	0.00195785	0.0358445	down
AT2G20610	35.3226	108.892	-1.62424	7.76963e-06	0.000511839	down
AT1G73630	4.05792	10.6084	-1.38639	0.000270303	0.00827913	down
AT5G10030	5.95456	12.8372	-1.10827	0.0011823	0.0251623	down
AT3G45210	14.9613	44.6367	-1.577	0.000292916	0.00884416	down
AT5G15210	6.73337	27.6723	-2.03904	3.66529e-09	7.35152e-07	down
AT1G24996	41.5177	100.565	-1.27632	0.00202305	0.0367387	down
AT1G29950	9.74127	26.748	-1.45725	0.000601045	0.0153383	down
AT5G10020	2.82238	8.6442	-1.61482	1.07991e-06	0.00010108	down
AT5G07840	6.59483	16.5839	-1.33037	0.00136148	0.0279053	down
AT3G23750	10.0629	26.0849	-1.37416	0.00107302	0.0235855	down
AT5G01712	6.5738	26.2968	-2.00009	8.10942e-06	0.000532661	down
AT4G25320	4.63507	12.0317	-1.37618	2.25386e-05	0.00120837	down
AT5G54830	2.5474	5.84604	-1.19843	0.00212947	0.0380499	down
AT5G11590	1.21292	5.45408	-2.16885	1.42892e-05	0.000823057	down
AT4G31730	1.83045	5.76984	-1.65633	0.00139806	0.0284475	down
AT1G13250	5.10104	14.0402	-1.4607	0.00289517	0.0470602	down
AT2G16500	31.668	92.9904	-1.55406	1.18033e-05	0.000715495	down
AT4G32270	6.49132	16.7826	-1.37038	9.46612e-06	0.000601455	down
AT4G37630	2.27643	7.21384	-1.66399	0.00179252	0.0337246	down
AT4G14750	1.90708	6.12342	-1.68298	1.16508e-05	0.000711208	down
AT4G15800	29.422	74.0471	-1.33155	0.0027717	0.0459482	down
AT5G39990	4.28537	13.7408	-1.68097	0.000921347	0.0212278	down
AT1G59710	5.39596	18.9031	-1.80867	2.58517e-07	3.089e-05	down
AT5G52860	0.636975	5.1547	-3.01658	4.11124e-05	0.00199902	down
AT5G01790	4.76861	16.2093	-1.76518	0.000345977	0.0100805	down
AT2G24762	7.84165	23.4784	-1.58211	1.49359e-06	0.000132095	down
AT5G01075	6.27732	19.845	-1.66056	0.000104752	0.00398838	down
AT3G02570	28.5672	68.1564	-1.25449	0.00254382	0.0431931	down
AT3G29375	8.09641	18.299	-1.17641	0.00109937	0.0240237	down
AT2G03480	2.75955	6.44903	-1.22465	0.00133219	0.0275058	down
AT1G01300	12.3246	55.401	-2.16837	8.49694e-05	0.00340241	down
AT3G25700	1.99103	6.67979	-1.74629	7.91606e-05	0.00325764	down
AT5G22880	60.5213	178.453	-1.56003	0.000743519	0.0178257	down
AT5G66230	3.17148	9.0774	-1.51712	0.00020236	0.00667521	down
AT1G09200	54.8517	179.624	-1.71137	0.000135357	0.00486538	down
AT4G14130	2.95688	20.1631	-2.76957	0.000731704	0.0177505	down
AT4G03190	6.19963	15.3997	-1.31265	0.000537128	0.0142121	down
AT4G02820	2.81499	8.16105	-1.53562	0.00101187	0.0226176	down
AT1G10470	48.0387	120.385	-1.32539	0.000459888	0.0125375	down
AT4G00310	2.06057	5.21208	-1.33881	0.00188489	0.034907	down
AT5G43020	4.46256	11.1927	-1.32661	0.000205661	0.00672096	down
AT1G79080	3.69988	8.95156	-1.27466	0.00112524	0.0244211	down
AT2G31270	2.04714	6.5866	-1.68593	1.22126e-05	0.000733539	down
AT3G58850	7.98363	23.0955	-1.53249	0.00169712	0.0325013	down
AT2G17630	3.97333	9.51724	-1.26019	0.00224922	0.0395735	down
AT2G38180	7.31384	20.3725	-1.47792	0.000547824	0.014444	down
AT3G60050	2.13403	5.89319	-1.46547	0.000710058	0.0173189	down
AT3G22942	2.90271	6.78066	-1.22403	0.00141502	0.0286629	down
AT1G80080	6.18891	14.5177	-1.23006	0.000402395	0.011399	down
AT2G34510	30.8222	78.2272	-1.3437	0.00253923	0.0431931	down
AT2G14460	6.18152	27.519	-2.1544	1.17737e-06	0.000108395	down
AT1G08160	3.8823	15.6064	-2.00715	0.00113912	0.0245341	down
AT5G59780	13.9745	34.5161	-1.30447	0.00245008	0.0421428	down
AT1G12500	12.3071	33.8484	-1.4596	0.000291093	0.00880095	down
AT2G14660	5.23281	14.8879	-1.50848	0.00107489	0.0236034	down
AT5G23730	4.31401	10.5206	-1.28612	0.000534257	0.0141528	down
AT1G75960	1.79669	7.47159	-2.05607	6.07449e-05	0.00265481	down
AT3G54220	5.14188	18.1323	-1.81819	1.29177e-05	0.000759644	down
AT1G65520	4.98167	13.6518	-1.45438	0.00264225	0.0443945	down
AT1G36990	4.30427	9.07795	-1.0766	0.000953136	0.0216275	down
AT4G34760	18.3	50.5975	-1.46722	0.000454484	0.0124222	down
AT4G16563	3.10944	14.1467	-2.18574	2.11657e-05	0.00115125	down
AT5G61230	30.3316	64.7275	-1.09356	0.00119678	0.0253627	down
AT3G15680	11.2491	40.8521	-1.8606	3.10665e-09	6.34434e-07	down
AT5G59970	28.52	104.605	-1.87491	7.25891e-05	0.00304224	down
AT3G43720	44.3569	115.896	-1.3856	6.22165e-05	0.00269003	down
AT5G61570	1.70209	7.3698	-2.11432	9.47806e-06	0.000601455	down
AT5G61000	3.689	8.55375	-1.21333	0.00120629	0.0255402	down
AT2G34710	6.91513	15.9685	-1.2074	0.00116476	0.0248954	down
AT3G06740	7.16065	24.8016	-1.79227	6.48262e-07	6.68007e-05	down
AT3G28920	14.9089	54.7919	-1.87779	2.44532e-06	0.000194793	down
AT3G08680	9.64876	21.485	-1.15491	0.00306174	0.0489879	down
AT3G63130	9.98942	20.5488	-1.04058	0.00216387	0.0385176	down
AT2G30700	10.1715	22.2014	-1.12612	0.00114968	0.0247144	down
AT2G31070	9.88381	33.2797	-1.75151	6.14581e-06	0.000418362	down
AT1G26190	3.1901	8.99931	-1.49621	3.66392e-05	0.00181692	down
AT5G01810	7.62364	29.2473	-1.93975	0.000271396	0.00829476	down
AT1G55920	18.6	59.4355	-1.67603	8.40503e-05	0.00340199	down
AT5G26622	8.4132	19.9578	-1.24623	0.000489454	0.0132117	down
AT1G06760	45.1687	175.058	-1.95444	3.43762e-06	0.000263559	down
AT3G08600	5.51556	17.1959	-1.64048	7.73174e-07	7.59041e-05	down
AT1G09250	12.8074	46.6257	-1.86415	0.000448634	0.0123355	down
AT3G60980	5.8438	14.2608	-1.28708	0.00295964	0.0477967	down
AT2G05320	3.14677	9.54064	-1.60021	0.000426874	0.0118533	down
AT2G28190	13.7685	51.5293	-1.90402	2.84326e-06	0.000223326	down
AT4G36920	3.56898	12.6303	-1.82331	1.57252e-05	0.000888095	down
AT4G38710	31.6374	75.6592	-1.25788	0.000290927	0.00880095	down
AT3G61310	10.979	29.7251	-1.43693	2.56206e-06	0.000203372	down
AT1G52140	3.47016	9.17269	-1.40234	0.000304967	0.00912549	down
AT5G56040	3.81022	11.6642	-1.61413	2.30397e-08	3.77784e-06	down
AT2G35155	5.46858	11.8334	-1.11363	0.00171769	0.0328393	down
AT5G22940	2.10844	8.96497	-2.08812	1.18711e-06	0.000108846	down
AT2G35960	19.6391	52.4751	-1.41791	0.00223849	0.0394706	down
AT5G01890	3.16443	9.08743	-1.52193	0.00111263	0.0242426	down
AT1G20370	4.08125	9.58391	-1.2316	0.00237024	0.0410208	down
AT3G16870	4.77	21.8575	-2.19607	4.83594e-08	7.01399e-06	down
AT1G30210	12.6193	32.6798	-1.37277	0.00129011	0.026884	down
AT5G64640	1.75852	5.83484	-1.73033	0.00034724	0.0101042	down
AT2G44300	4.27229	10.2163	-1.2578	0.00269237	0.0450346	down
AT4G29700	2.65991	8.43566	-1.66513	0.00259986	0.0438463	down
AT5G48450	4.26763	10.175	-1.25352	0.000147248	0.0052173	down
AT1G66140	5.07494	14.4132	-1.50593	0.001243	0.0262432	down
AT5G43070	8.16625	19.9554	-1.28903	0.00282304	0.0463235	down
AT1G04070	5.32148	15.9257	-1.58146	0.000171487	0.00581915	down
AT2G01630	7.03552	19.1807	-1.44693	0.001775	0.0335354	down
AT2G04280	12.8817	30.4046	-1.23897	0.000215853	0.00697687	down
AT5G07580	7.27945	23.4978	-1.69063	9.41147e-05	0.00367686	down
AT4G12520	0.40817	5.24822	-3.68459	0.000169374	0.00580003	down
AT5G55500	4.94614	14.2478	-1.52637	0.00172864	0.0329644	down
AT2G47490	14.4001	35.8159	-1.31452	1.57356e-05	0.000888095	down
AT2G19640	4.62718	12.1632	-1.39432	0.00188908	0.0349557	down
AT3G60320	18.3634	47.2001	-1.36196	0.000268832	0.00825007	down
AT4G16140	13.4637	52.6903	-1.96847	1.4085e-07	1.83957e-05	down
AT4G28310	2.03886	11.3667	-2.47898	1.75456e-07	2.20192e-05	down
AT5G62920	12.3172	36.6203	-1.57197	0.000310518	0.00925131	down
AT5G39760	3.52093	14.5515	-2.04714	0.00158836	0.031108	down
AT5G56120	3.00728	8.62119	-1.51943	0.000298123	0.00895327	down
AT3G46320	16.3003	65.9688	-2.01689	0.000172415	0.00584018	down
AT3G09580	10.782	27.9052	-1.37191	0.00142955	0.0288271	down
AT4G37650	3.4395	8.69715	-1.33834	0.00163461	0.0317646	down
AT1G24577	1.12987	5.30968	-2.23246	0.000583344	0.015097	down
AT5G42100	26.4444	112.609	-2.09029	4.90417e-05	0.00229131	down
AT3G10760	11.5821	26.3746	-1.18725	0.000523492	0.0139664	down
AT1G76950	3.20184	7.16665	-1.1624	0.000407034	0.0114725	down
AT5G65360	50.1511	143.312	-1.51481	0.00064004	0.0160382	down
AT1G07090	3.28218	12.7777	-1.9609	8.29335e-05	0.00337477	down
AT5G10390	7.88134	38.6262	-2.29307	5.77154e-07	6.20344e-05	down
AT5G47790	3.54964	9.14855	-1.36587	0.000187048	0.00628077	down
AT3G25882	0.923786	5.67133	-2.61806	0.000689354	0.0169057	down
AT5G12850	11.2856	23.262	-1.04349	0.00278536	0.0459738	down
AT2G17230	8.73658	51.8292	-2.56863	3.77817e-06	0.000285767	down
AT3G14920	5.70468	13.1722	-1.20728	0.00190215	0.0351108	down
AT4G00165	25.5882	66.6388	-1.38088	0.00109431	0.0239596	down
AT4G25260	7.71475	25.3559	-1.71663	4.38228e-05	0.002108	down
AT1G70230	9.17422	21.6421	-1.23819	0.000662301	0.0164216	down
AT2G46450	9.36986	25.0747	-1.42013	0.000564359	0.0147416	down
AT4G02100	2.41687	6.9906	-1.53228	0.000220439	0.00709448	down
AT5G36800	1.86562	8.46833	-2.18242	1.10318e-05	0.000682694	down
AT2G47440	15.3859	49.4771	-1.68515	0.000210477	0.00684247	down
AT1G08280	1.57863	7.24879	-2.19906	3.80042e-06	0.000286486	down
AT5G20885	4.31439	18.2661	-2.08194	0.000442217	0.0122039	down
AT1G70370	28.1589	89.5013	-1.66832	6.6285e-05	0.00282548	down
AT5G63140	3.6946	9.75109	-1.40015	0.000793803	0.0187508	down
AT5G60490	1.55533	6.71173	-2.10946	0.000177193	0.00598565	down
AT2G41940	12.9828	56.1982	-2.11392	5.16925e-07	5.58279e-05	down
AT5G01040	0.974034	5.04125	-2.37174	0.00219202	0.0387923	down
AT5G61480	5.31299	11.5948	-1.12588	0.000772309	0.0183589	down
AT5G02590	5.73358	19.7696	-1.78578	0.000155937	0.00541419	down
AT1G12850	16.3752	35.5217	-1.11719	0.00157761	0.0309516	down
AT3G12610	15.2172	55.3094	-1.86182	5.8942e-07	6.24562e-05	down
AT3G50750	10.9196	24.4277	-1.16159	0.000770706	0.0183589	down
AT2G28380	9.67792	28.3965	-1.55294	9.05801e-05	0.0035887	down
AT3G45930	11.3783	62.3552	-2.45422	9.64889e-07	9.22352e-05	down
AT1G76120	2.0336	6.8745	-1.75722	0.00196613	0.0359374	down
AT4G13930	42.7997	104.357	-1.28586	0.000323483	0.00954891	down
AT3G49220	27.7184	76.3048	-1.46093	0.000734492	0.0177989	down
AT2G40380	10.3117	36.8872	-1.83883	5.63955e-05	0.00250865	down
AT1G71100	10.8076	26.4016	-1.28858	0.00144213	0.0290086	down
AT1G48780	2.08465	6.92614	-1.73225	0.00214202	0.0382195	down
AT3G52710	2.76953	9.47809	-1.77495	0.00124865	0.0263376	down
AT3G54400	40.9667	190.328	-2.21597	5.37924e-06	0.000372961	down
AT2G31400	47.2856	116.818	-1.30479	0.00150033	0.0298525	down
AT5G09672	0.0665333	9.20528	-7.11224	0.00053273	0.014129	down
AT1G53230	6.0208	44.2741	-2.87843	5.4225e-08	7.80839e-06	down
AT3G52500	18.0365	62.0997	-1.78367	1.83407e-06	0.000154889	down
AT5G57780	7.56123	27.4241	-1.85875	1.95284e-06	0.000160691	down
AT3G59670	3.1363	9.7844	-1.64142	3.20308e-05	0.00162425	down
AT3G10080	10.0129	27.0731	-1.435	3.14428e-05	0.0016062	down
AT3G07010	16.3805	39.0184	-1.25217	0.00115811	0.0248242	down
AT5G60030	5.55301	17.4136	-1.64887	0.000626426	0.0157929	down
AT2G13610	4.02088	13.2642	-1.72195	5.4221e-05	0.00245741	down
AT1G60530	2.49619	6.97104	-1.48165	0.000493521	0.0132613	down
AT3G63110	5.87293	18.9485	-1.68993	0.00137455	0.0281219	down
AT2G45310	3.38514	14.5262	-2.10138	1.61576e-08	2.74973e-06	down
AT1G06000	9.34246	24.4765	-1.38952	0.00142543	0.0287957	down
AT4G39940	43.1276	120.054	-1.477	1.6822e-05	0.000935368	down
AT3G07190	4.49539	10.0919	-1.16667	0.00178657	0.0336742	down
AT3G21560	5.47104	16.7023	-1.61016	4.4053e-06	0.000322348	down
AT3G20015	1.55696	5.81962	-1.90219	0.000947311	0.0215607	down
AT4G17430	2.41049	6.06373	-1.33088	0.00191989	0.0353802	down
AT3G25717	10.0556	30.1411	-1.58374	0.00100511	0.0224889	down
AT5G66200	12.5844	42.9589	-1.77133	7.05747e-05	0.00296889	down
AT3G20600	3.06274	9.45392	-1.62609	0.00287199	0.0467511	down
AT3G30180	3.66485	10.1974	-1.47638	0.00192788	0.0354516	down
AT1G66350	1.50704	7.47302	-2.30998	1.43087e-07	1.85798e-05	down
AT5G02190	0.895832	5.71326	-2.67302	6.17525e-05	0.00267801	down
AT4G37540	21.9054	63.3407	-1.53184	0.00010256	0.0039518	down
AT1G35560	8.76583	24.1587	-1.46258	9.09786e-05	0.00359794	down

## Sheet: B
Gene id	MeanTPM (42S-S)	MeanTPM (22W-S)	log2FoldChange	pValue	qValue	result
AT5G25130	21.0297	4.57007	2.20214	0.000106434	0.00608039	up
AT2G46270	46.5486	12.4532	1.90222	0.00018259	0.00928818	up
AT1G21940	49.6373	0.083715	9.21172	0.000325048	0.0145423	up
AT4G19430	15.5878	0.51449	4.92114	0.0014079	0.0443676	up
AT5G21940	79.4728	21.3527	1.89605	1.5726e-05	0.00128343	up
AT3G14200	249.4	41.643	2.58232	2.03447e-10	6.76537e-08	up
AT3G10985	176.622	84.299	1.06708	0.00137408	0.0434866	up
AT3G12580	2369.46	7.89433	8.22953	1.12613e-30	8.3634e-27	up
AT4G10250	1425.08	0.0683777	14.3472	1.30755e-09	3.5099e-07	up
AT1G72660	73.9162	0.40255	7.52058	2.28744e-05	0.00176959	up
AT5G04340	65.4829	13.2133	2.30913	0.000163572	0.00849507	up
AT3G25240	6.92422	0.675532	3.35756	8.99149e-06	0.000794962	up
AT3G03310	21.5976	8.85784	1.28585	0.000144134	0.00768256	up
AT1G09140	260.352	46.1895	2.49483	5.24743e-07	7.12882e-05	up
AT1G52870	638.006	137.547	2.21364	2.74475e-05	0.00205211	up
AT3G46230	2894.82	0.726707	11.9598	6.03744e-11	2.40204e-08	up
AT2G47180	1194.41	18.1097	6.0434	6.29056e-07	8.44299e-05	up
ATMG00690	25.8034	0.752015	5.10066	0.000671183	0.0257383	up
AT3G24100	147.85	56.6	1.38526	0.000271836	0.0126305	up
AT2G26140	190.15	48.1425	1.98176	0.000139301	0.0075331	up
AT4G25672	83.2813	18.7648	2.14996	0.000905741	0.0322747	up
AT3G51910	867.439	4.1725	7.69971	8.46198e-25	3.14222e-21	up
AT5G28540	308.053	84.3613	1.86852	0.000439852	0.0185956	up
AT1G04570	8.12688	1.83716	2.14523	0.000191047	0.00958676	up
AT5G27660	25.2133	9.0596	1.47666	0.00131298	0.0425191	up
AT1G49710	25.3403	9.02414	1.48957	9.12903e-05	0.00543836	up
AT4G29330	243.963	26.8607	3.18309	2.08673e-07	3.25121e-05	up
AT3G08690	94.458	32.1843	1.55332	0.000207141	0.0101879	up
AT5G63500	50.4453	20.1806	1.32175	9.69765e-05	0.00565612	up
AT1G31335	86.3746	27.2464	1.66454	0.000380093	0.0164118	up
AT5G04840	21.1864	2.48374	3.09255	9.6418e-07	0.000120685	up
AT5G10890	5.50338	1.45132	1.92295	0.00058664	0.0231334	up
AT4G23885	39.3831	16.038	1.29608	0.00147209	0.0460001	up
AT4G36990	308.335	7.82376	5.30049	1.87821e-06	0.000213502	up
AT4G08230	90.2519	25.8373	1.8045	7.58112e-06	0.000695092	up
AT3G15340	26.4833	0.319655	6.37242	1.02403e-15	1.03707e-12	up
AT5G58070	1397.61	200.344	2.80241	8.31369e-06	0.000752964	up
AT3G09440	1879.55	144.856	3.6977	6.38956e-10	1.88337e-07	up
AT1G26270	29.7752	12.1161	1.29719	8.49403e-07	0.000108763	up
AT2G19310	2046.28	52.8109	5.27602	5.73546e-14	4.12213e-11	up
AT1G13080	52.2873	19.443	1.42721	0.000492351	0.0201647	up
AT4G02980	41.5533	15.1162	1.45887	0.000765401	0.0283746	up
AT4G14819	13.9658	2.05441	2.7651	3.13772e-05	0.00229469	up
AT2G24550	43.0294	17.5971	1.28999	0.000773905	0.0285473	up
AT4G23570	559.981	37.165	3.91336	4.87394e-11	2.08829e-08	up
AT5G51430	42.2189	18.3723	1.20036	0.00153146	0.0472147	up
AT1G58170	25.4248	2.77298	3.19673	1.59231e-06	0.000182869	up
AT5G03210	222.709	14.6796	3.92328	1.32418e-09	3.51224e-07	up
AT5G16110	153.273	74.4497	1.04177	1.33991e-06	0.000159643	up
AT5G46170	46.8829	14.1163	1.7317	1.60777e-05	0.00130259	up
AT1G01720	451.765	67.6835	2.7387	3.1497e-10	1.00251e-07	up
AT1G68140	58.2477	20.0678	1.53732	0.000103886	0.00595349	up
AT3G26510	105.012	24.0111	2.12878	7.3288e-08	1.29592e-05	up
AT4G25200	2622.42	0.130722	14.2921	4.52626e-12	2.40107e-09	up
AT3G59520	19.5922	4.83639	2.01828	0.00024869	0.0117142	up
AT2G45350	6.82506	0.668582	3.35167	2.24376e-05	0.00174794	up
AT4G22740	85.0368	29.0751	1.5483	1.94244e-05	0.00153467	up
AT1G69490	59.1082	9.9437	2.5715	1.72425e-07	2.72456e-05	up
AT1G33055	5.19832	1.11909	2.21571	4.90636e-05	0.00328979	up
AT5G46710	23.1705	8.89793	1.38075	0.00032058	0.0144002	up
AT5G66880	85.4942	21.6937	1.97855	3.94178e-07	5.59382e-05	up
AT4G33940	50.7102	24.0406	1.0768	4.27372e-06	0.000434787	up
AT4G32480	63.675	14.6517	2.11966	7.49797e-06	0.000690309	up
AT1G21680	65.8069	32.7428	1.00706	0.00126958	0.0414148	up
AT5G48570	1239.9	2.69215	8.84725	3.68917e-33	4.10973e-29	up
AT1G29640	13.4628	2.9838	2.17375	0.000243444	0.0115158	up
AT5G18340	14.9755	0.414729	5.17429	7.58878e-15	6.26215e-12	up
AT1G10050	9.92517	2.73599	1.85903	2.7557e-05	0.00205341	up
AT3G11020	7.33486	0.668129	3.45657	4.35596e-07	6.06567e-05	up
AT1G23180	60.9399	17.0365	1.83875	0.00017195	0.00883047	up
AT4G21320	308.103	2.78673	6.7887	1.06716e-08	2.30839e-06	up
AT5G64510	132.284	0.964923	7.09901	3.91299e-10	1.22791e-07	up
AT2G33735	21.3509	6.64844	1.68321	6.9896e-05	0.00436214	up
AT5G17300	40.5929	7.74332	2.3902	6.48309e-08	1.18396e-05	up
AT5G09610	11.6776	0.011015	10.0501	4.60338e-06	0.000459926	up
AT1G52560	656.777	1.02844	9.3188	1.24927e-10	4.41805e-08	up
AT1G20450	252.821	116.629	1.11619	7.10397e-07	9.42122e-05	up
AT3G06660	25.7582	8.50106	1.59932	3.41199e-05	0.00246816	up
AT4G12400	1318.75	2.01839	9.35174	4.6655e-15	4.17463e-12	up
AT5G66052	75.143	25.5327	1.5573	0.000174024	0.00891325	up
AT5G25280	346.13	45.0122	2.94293	1.43836e-09	3.72636e-07	up
AT3G14440	23.2607	9.56072	1.2827	0.000201699	0.00998633	up
AT2G25140	258.581	4.64836	5.79775	1.05203e-14	8.37118e-12	up
AT1G20640	83.971	11.2114	2.90492	3.4532e-07	4.99593e-05	up
AT1G71000	859.611	0.143701	12.5464	2.2568e-13	1.47887e-10	up
AT3G47160	22.7304	11.0475	1.0409	0.000755415	0.0281647	up
AT1G31280	19.4548	3.65073	2.41387	7.81132e-08	1.35966e-05	up
AT3G48240	18.9069	4.69185	2.01068	3.96858e-06	0.000409352	up
AT5G64401	56.7796	3.14904	4.17239	1.73858e-15	1.68416e-12	up
AT4G22670	185.068	70.0167	1.40228	0.000841169	0.030573	up
AT1G53540	4129.17	0.386337	13.3837	7.1401e-10	2.06599e-07	up
AT5G18040	27.9486	10.9108	1.35702	0.00019156	0.0095909	up
AT1G44414	58.5847	0.85714	6.09485	3.91939e-12	2.12985e-09	up
AT1G78150	108.167	53.3462	1.0198	0.00120184	0.0397875	up
AT5G15860	48.4394	11.3495	2.09356	2.31794e-06	0.000255662	up
AT1G56600	65.364	8.61604	2.9234	1.52421e-06	0.000177798	up
AT5G52640	1799.84	2.77494	9.34119	4.35652e-16	4.85316e-13	up
AT2G21940	43.1746	7.85842	2.45787	1.50371e-07	2.39305e-05	up
AT5G03340	63.7089	13.1358	2.27799	1.83203e-05	0.00146826	up
AT4G26270	77.5657	2.2914	5.08112	9.50882e-06	0.000834081	up
AT1G62730	18.2379	3.81102	2.25869	0.000219601	0.0105903	up
AT5G42220	43.6003	18.8727	1.20803	0.00163274	0.0492918	up
AT1G50390	7.5922	0.155096	5.61328	7.27573e-07	9.53548e-05	up
AT5G59720	1720.3	6.13765	8.13076	2.73246e-07	4.10389e-05	up
AT3G23920	337.537	62.4119	2.43515	3.05103e-10	9.85172e-08	up
AT1G10970	13.4647	2.62114	2.36092	2.58676e-05	0.00196031	up
AT4G27260	30.3897	10.5059	1.53238	8.48182e-06	0.00076235	up
AT1G70300	27.0749	4.45955	2.60199	1.24825e-07	2.0248e-05	up
AT5G62020	100.989	8.6439	3.54637	1.8357e-11	8.52071e-09	up
AT3G59430	8.65457	3.73348	1.21294	0.00124598	0.0408243	up
AT1G77450	42.8537	19.1314	1.16348	0.00099169	0.0343621	up
AT1G50740	77.3924	36.3032	1.09209	0.000620374	0.0242065	up
AT5G02490	77.6877	7.7396	3.32736	5.03748e-06	0.000493348	up
AT5G05410	181.12	2.63536	6.1028	3.14307e-27	1.40055e-23	up
AT1G07900	12.2104	3.25926	1.90549	0.000525489	0.0212484	up
AT1G55310	102.952	27.3994	1.90975	5.70049e-05	0.00370282	up
AT5G51451	9.834	2.66385	1.88427	0.000807471	0.0295895	up
AT5G13200	48.7465	8.67989	2.48955	5.65638e-06	0.000543208	up
AT3G16050	1004.17	8.77277	6.83875	2.74521e-19	4.70487e-16	up
AT3G11580	6.1972	2.87624	1.10743	0.00014617	0.00777247	up
AT1G80440	60.8075	23.3454	1.38111	1.96061e-05	0.00154355	up
AT3G15770	73.5506	22.8194	1.68848	3.33849e-07	4.89353e-05	up
AT5G61190	6.80563	2.82305	1.26947	0.000198334	0.00984162	up
AT3G59940	178.721	50.0354	1.83669	2.47306e-09	6.19098e-07	up
AT1G35660	16.4624	1.59681	3.36591	5.5414e-09	1.25982e-06	up
AT1G22190	138.572	64.0454	1.11347	0.000333498	0.014831	up
AT5G03560	40.7712	16.1221	1.33851	0.000108501	0.00615114	up
AT5G19875	83.0836	15.3308	2.43813	3.40038e-06	0.000360764	up
AT4G27450	124.874	52.5508	1.24868	5.09301e-05	0.0033779	up
AT4G25340	77.9884	16.3012	2.25828	7.14938e-05	0.00442467	up
AT3G56250	15.0934	2.40288	2.65108	1.10149e-05	0.000954909	up
AT3G13310	133.602	23.9068	2.48245	1.28289e-05	0.00108268	up
AT1G66500	27.8225	8.26446	1.75126	4.48235e-05	0.00307542	up
AT5G58110	292.617	73.7493	1.98831	4.84619e-05	0.00326203	up
AT3G14620	89.955	16.4303	2.45284	4.07409e-07	5.70885e-05	up
AT2G33590	230.153	31.1676	2.88448	8.15837e-07	0.000106297	up
AT2G30480	5.45174	2.10511	1.37282	0.000906821	0.0322747	up
AT1G59980	13.3212	4.75018	1.48766	0.000133971	0.00728019	up
AT1G62740	132.66	27.4349	2.27365	3.82825e-06	0.000398799	up
AT4G13830	180.262	84.6887	1.08986	2.34395e-05	0.00180246	up
AT5G59820	81.3984	4.7241	4.10689	9.47592e-09	2.06984e-06	up
AT5G37340	40.5784	3.40048	3.5769	1.09075e-07	1.80014e-05	up
AT1G59860	4000.09	2.74728	10.5078	5.85824e-17	7.25119e-14	up
AT1G59865	8.81541	0.323578	4.76784	4.12864e-09	9.78575e-07	up
AT1G74930	13.7805	6.05734	1.18587	0.000995825	0.0344518	up
AT1G30190	5.78376	0.550675	3.39273	0.000142927	0.0076515	up
AT4G28140	17.7309	3.36384	2.39809	0.000170678	0.00880258	up
AT1G13640	42.8509	15.9062	1.42974	7.37562e-06	0.000681862	up
AT2G29500	3549.3	6.08885	9.18715	1.49173e-12	8.9826e-10	up
AT4G30200	24.8358	10.85	1.19473	0.000542283	0.0217303	up
AT1G07500	105.184	1.86593	5.81687	1.01564e-12	6.4653e-10	up
AT3G10820	20.5605	4.68282	2.13443	2.08851e-06	0.000233829	up
AT1G74300	28.9356	5.4684	2.40366	6.11706e-05	0.00391632	up
AT3G44110	1037.27	141.058	2.87843	2.33824e-07	3.59283e-05	up
AT2G41160	128.856	17.4806	2.88193	3.02266e-08	6.06711e-06	up
AT4G02425	20.983	6.43917	1.70427	0.000340322	0.0150444	up
AT2G22240	250.026	24.7713	3.33534	0.00151549	0.0470265	up
AT1G19530	20.9898	5.28964	1.98845	7.15224e-12	3.70586e-09	up
AT2G26150	2201.88	1.94433	10.1452	9.63498e-44	2.14667e-39	up
AT4G16500	106.648	45.0232	1.24411	0.000876612	0.0317039	up
AT5G01520	27.5919	8.55272	1.68979	0.000879399	0.0317039	up
AT5G01990	86.0349	15.0499	2.51517	2.48928e-06	0.000271869	up
AT3G25230	848.746	35.5258	4.57839	1.11383e-11	5.51468e-09	up
AT1G51340	17.448	7.86459	1.14962	0.000471618	0.0196038	up
AT1G53180	7.23183	2.36543	1.61226	1.55479e-06	0.000179486	up
AT3G63310	276.895	46.9127	2.56129	4.59596e-06	0.000459926	up
AT5G56030	1961.94	105.891	4.21163	3.52953e-11	1.54192e-08	up
AT5G25140	22.6319	7.0606	1.68049	0.000483557	0.0199882	up
AT3G09350	1111.69	10.4833	6.72852	1.29192e-19	2.39867e-16	up
AT4G33666	219.645	82.0679	1.42028	6.56191e-11	2.52068e-08	up
AT4G33660	525.006	59.1109	3.15084	9.48311e-08	1.60063e-05	up
AT1G79920	651.654	52.1547	3.64324	1.02037e-07	1.70932e-05	up
AT3G15780	54.8328	22.443	1.28877	0.000227343	0.01094	up
AT5G37260	28.7593	4.07142	2.82042	2.25126e-07	3.48321e-05	up
AT1G14970	8.85562	3.76405	1.23431	0.000514734	0.0209275	up
AT4G05070	444.452	78.2145	2.50652	2.24378e-14	1.72384e-11	up
AT5G12030	3665.57	0.727811	12.2982	1.44584e-12	8.94811e-10	up
AT4G36988	294.009	7.04604	5.38291	2.2876e-06	0.000253571	up
AT5G37710	15.897	7.35648	1.11166	0.00111508	0.0377568	up
AT5G38895	22.4447	4.30444	2.38247	6.99172e-08	1.25625e-05	up
AT3G22100	18.1417	6.05993	1.58194	1.42399e-06	0.000168021	up
AT1G80920	406.421	174.404	1.22054	0.000702231	0.0265632	up
AT3G53830	72.2267	10.4061	2.7951	6.42442e-10	1.88337e-07	up
AT3G26300	88.4207	31.1422	1.50551	0.000565877	0.0225138	up
AT3G09430	5.48961	1.48634	1.88494	0.000142837	0.0076515	up
AT5G61510	111.401	31.8199	1.80776	5.81388e-05	0.0037655	up
AT5G55970	24.886	4.23828	2.55379	7.62775e-11	2.83915e-08	up
AT2G29450	1677.71	220.696	2.92637	4.7144e-07	6.48376e-05	up
AT2G15790	18.1036	6.41819	1.49604	0.000120992	0.00673924	up
AT1G14205	111.321	7.58195	3.87601	2.03862e-09	5.22074e-07	up
AT1G14200	385.132	13.3583	4.84954	3.33309e-20	7.42612e-17	up
AT2G23110	5.00336	0.609375	3.03749	4.2812e-05	0.0029715	up
AT4G27670	465.912	0.018188	14.6448	4.60695e-08	8.77289e-06	up
AT4G32208	211.326	5.82974	5.1799	7.05815e-05	0.00439262	up
AT5G54940	1812.61	360.382	2.33047	3.60001e-06	0.000380134	up
AT3G57880	82.4659	13.5339	2.60722	2.35748e-08	4.77497e-06	up
AT3G08990	16.2763	4.35594	1.90172	0.000750772	0.0280658	up
AT2G38820	45.4754	12.4174	1.87272	7.55857e-05	0.00465207	up
AT5G58590	174.617	33.4041	2.3861	9.81459e-07	0.000122161	up
AT2G30000	53.1611	9.67711	2.45772	6.20825e-05	0.00395193	up
AT3G07150	47.1318	0.751308	5.97115	2.46551e-06	0.000270599	up
AT3G04710	77.6712	8.52554	3.18752	6.92584e-08	1.25453e-05	up
AT1G21000	44.0774	20.4749	1.10619	0.000487702	0.0201047	up
AT2G20550	10.5124	3.15213	1.7377	0.000230374	0.0110488	up
AT2G47730	1663.9	266.235	2.64379	4.48614e-05	0.00307542	up
AT2G32120	788.023	1.62657	8.92026	1.15085e-10	4.13563e-08	up
AT5G51105	5.54282	0.196065	4.82122	1.54722e-06	0.000179486	up
AT3G17611	42.4317	5.95326	2.83339	2.82398e-05	0.0020903	up
AT1G14360	64.3933	14.9345	2.10826	6.04227e-06	0.000572859	up
AT5G18065	30.7866	3.50574	3.13451	6.07508e-08	1.12794e-05	up
AT2G36220	94.9535	30.8479	1.62205	0.0010288	0.0353729	up
AT2G43630	93.5023	45.3959	1.04244	0.000367004	0.0159665	up
AT1G66080	340.846	6.18194	5.78492	3.70294e-17	4.85303e-14	up
AT5G57910	19.9801	7.28755	1.45506	3.47752e-05	0.00250742	up
AT1G64200	92.8351	23.4392	1.98575	0.00025773	0.0120635	up
AT4G01120	33.2266	16.1484	1.04094	4.47788e-06	0.000451435	up
AT3G11690	30.2452	13.7662	1.13558	8.12274e-06	0.000738672	up
AT4G11220	73.0226	27.518	1.40797	0.000124467	0.00689834	up
AT3G13470	791.358	73.3264	3.43193	3.70144e-08	7.23405e-06	up
AT3G07770	107.99	28.6769	1.91294	3.87477e-05	0.00274936	up
AT2G37170	374.503	152.168	1.29931	8.21099e-05	0.00496509	up
AT5G35460	157.261	53.0192	1.56858	0.000155596	0.00815689	up
AT1G16040	52.2594	11.3006	2.20929	6.31265e-05	0.00397305	up
AT4G26780	116.843	12.3322	3.24407	4.3268e-06	0.000438187	up
AT1G68300	69.3078	25.0454	1.46847	0.000729301	0.0274473	up
AT5G56100	60.9799	17.3569	1.81282	0.00148092	0.0461539	up
AT4G17250	94.4491	6.48629	3.86407	9.17187e-10	2.5867e-07	up
AT2G24100	150.101	9.81534	3.93475	3.47543e-09	8.53252e-07	up
AT1G06030	10.2235	0.0724633	7.14043	1.23477e-06	0.000149515	up
AT4G11660	121.684	9.64106	3.6578	9.15369e-14	6.37325e-11	up
AT1G07400	4332.17	2.3234	10.8646	5.1862e-19	8.25347e-16	up
AT4G12410	17.6221	0.928039	4.24706	2.93942e-07	4.36602e-05	up
AT1G08570	159.975	36.6314	2.1267	1.74433e-11	8.26886e-09	up
AT4G24410	42.8161	0.226421	7.563	6.11702e-05	0.00391632	up
AT5G51740	25.9527	6.23347	2.05777	6.39048e-05	0.0040107	up
AT1G30070	1324.73	15.7311	6.39593	3.60229e-08	7.10258e-06	up
AT4G32610	57.1297	24.3651	1.22943	0.000204588	0.0100845	up
AT3G53230	45.6405	3.46736	3.71841	2.69207e-10	8.82049e-08	up
AT1G61340	224.306	20.3291	3.46385	8.35684e-11	3.0523e-08	up
AT5G12110	1323.52	14.8229	6.48041	9.71508e-18	1.35282e-14	up
AT5G01180	42.689	1.90654	4.48484	8.54859e-05	0.00513376	up
AT1G73740	27.4062	10.9288	1.32636	0.00151401	0.0470265	up
AT3G03520	33.2456	4.52035	2.87866	4.03636e-07	5.69178e-05	up
AT1G26800	422.473	5.59601	6.23832	2.00185e-21	4.95569e-18	up
AT3G28740	29.4719	9.26932	1.6688	5.4173e-05	0.00355865	up
AT5G22060	259.497	42.9228	2.5959	6.38786e-07	8.52224e-05	up
AT1G17870	574.872	5.17102	6.79665	3.485e-09	8.53252e-07	up
AT5G11680	295.705	37.3606	2.98457	3.83047e-06	0.000398799	up
AT5G10550	86.7905	29.8468	1.53996	1.03799e-07	1.72585e-05	up
AT3G08590	275.465	72.0979	1.93384	0.000279626	0.012872	up
AT2G46240	742.686	2.47477	8.22931	3.43607e-11	1.53111e-08	up
AT5G52630	28.182	1.82783	3.94657	6.45738e-08	1.18396e-05	up
AT1G56440	29.0758	5.22241	2.47703	1.25414e-07	2.0248e-05	up
AT1G77000	35.6726	7.558	2.23874	8.59627e-06	0.000765679	up
AT2G27580	198.888	26.3199	2.91773	4.01128e-08	7.77142e-06	up
AT5G58787	69.6085	9.51467	2.87104	4.36176e-08	8.37759e-06	up
AT5G58780	5.33473	0.643979	3.05033	5.18687e-10	1.60505e-07	up
AT3G10113	23.0761	3.05336	2.91793	7.64584e-11	2.83915e-08	up
AT3G10800	44.1423	18.0929	1.28674	0.000443827	0.0186575	up
AT1G56170	240.806	21.5085	3.48489	5.86346e-10	1.76538e-07	up
AT4G14270	596.804	40.4349	3.88359	8.46599e-12	4.28687e-09	up
AT4G24280	435.135	174.867	1.31521	0.000910845	0.0323662	up
AT3G09640	143.719	0.0784017	10.8401	9.21491e-08	1.56724e-05	up
AT4G29770	6.64931	0.0666747	6.63992	0.000121302	0.00673965	up
AT5G45630	54.8892	6.75518	3.02246	2.22966e-08	4.59971e-06	up
AT5G49920	10.706	0.314045	5.09131	1.2818e-19	2.39867e-16	up
AT1G74310	1944.95	3.30369	9.20144	1.70317e-16	1.99719e-13	up
AT1G50750	5.86302	1.13804	2.36509	1.07265e-05	0.000933545	up
AT1G67920	14.4898	3.92705	1.88352	5.48014e-08	1.02603e-05	up
AT1G55300	44.4771	11.2678	1.98086	9.26213e-06	0.000815653	up
AT4G30390	39.4909	16.9892	1.2169	0.00152774	0.0472147	up
AT3G08970	207.404	1.17555	7.46296	7.04266e-22	1.96138e-18	up
AT3G16040	8.5838	0.0001	16.3893	1.24405e-05	0.0010564	up
AT3G62260	47.871	7.49459	2.67523	5.44633e-09	1.25774e-06	up
AT3G15760	16.4071	5.83625	1.49121	1.78074e-07	2.79401e-05	up
AT4G12720	123.873	44.0024	1.4932	1.40685e-05	0.00116958	up
AT1G12060	53.6562	10.1086	2.40817	5.04872e-06	0.000493348	up
AT3G02990	5.27567	2.03439	1.37476	0.00044187	0.0186378	up
AT3G62740	8.84257	3.70898	1.25344	2.07426e-06	0.000233406	up
AT1G49130	23.7264	6.85603	1.79105	1.62932e-05	0.00131526	up
AT1G16030	1308.36	3.26637	8.64585	1.36272e-08	2.89157e-06	up
AT4G09150	221.059	17.9955	3.61872	4.22112e-09	9.89965e-07	up
AT5G10695	1255.91	11.0523	6.82824	7.26388e-08	1.29471e-05	up
AT1G10230	68.0174	16.942	2.0053	4.26181e-05	0.00296728	up
AT3G12050	649.175	34.3588	4.23986	1.15586e-11	5.59837e-09	up
AT4G27652	80.6051	8.12705	3.31007	1.01587e-06	0.000125047	up
AT4G27657	201.835	28.0044	2.84945	2.60096e-11	1.18264e-08	up
AT3G10020	3227.13	81.5191	5.30697	5.30455e-15	4.54559e-12	up
AT1G07410	31.9738	2.39818	3.73688	4.95155e-07	6.76814e-05	up
AT5G16600	13.5845	3.97599	1.77258	0.000189424	0.00952681	up
AT5G05220	17.1818	0.407844	5.39672	1.9916e-13	1.34463e-10	up
AT5G57100	36.4984	8.48498	2.10485	2.35297e-08	4.77497e-06	up
AT2G04030	279.341	121.637	1.19944	0.000890741	0.0319577	up
AT5G15450	782.108	45.0792	4.11683	7.96533e-05	0.00484884	up
AT5G65683	16.8258	6.17687	1.44573	0.000690893	0.0262681	up
AT1G21550	228.795	2.27587	6.6515	1.22807e-08	2.63091e-06	up
AT5G23480	11.5192	1.07763	3.41811	6.17525e-11	2.41376e-08	up
AT3G03270	138.962	27.1833	2.3539	1.24701e-05	0.0010564	up
AT4G29905	515.509	105.318	2.29124	8.90169e-05	0.00533144	up
AT1G27090	250.06	99.3163	1.33217	0.000439792	0.0185956	up
AT2G27830	29.7103	9.41478	1.65796	3.3315e-08	6.62732e-06	up
AT1G08460	54.8268	17.3681	1.65844	0.000347867	0.0153171	up
AT5G37670	1606.3	3.98646	8.65442	8.81841e-10	2.5189e-07	up
AT5G09590	932.446	22.5376	5.37061	4.24325e-06	0.000433668	up
AT4G30490	75.0959	21.4612	1.80701	3.71873e-09	9.00579e-07	up
AT1G55530	238.929	19.6374	3.6049	1.58144e-10	5.5054e-08	up
AT3G59530	11.0301	2.2834	2.27219	6.58479e-05	0.00412104	up
AT4G28150	5.40962	2.40927	1.16693	0.00143471	0.045085	up
AT1G04130	22.4201	7.21913	1.63489	0.000129155	0.00705838	up
AT3G51520	55.9233	22.1589	1.33556	6.10603e-05	0.00391632	up
AT1G03070	374.388	0.476175	9.61883	1.36602e-09	3.58057e-07	up
AT4G28390	28.9561	12.673	1.19211	0.00136735	0.0434325	up
AT5G07330	67.0997	0.292275	7.84284	3.1278e-07	4.61505e-05	up
AT2G01390	10.2327	1.11827	3.19384	8.30586e-07	0.00010759	up
AT4G04020	912.208	291.637	1.64519	0.000208881	0.0102421	up
AT2G36460	957.022	95.8432	3.3198	3.40313e-07	4.95566e-05	up
AT2G21130	40.3899	7.85674	2.36199	9.58077e-07	0.000120599	up
AT3G24500	3164.08	23.637	7.0646	7.98946e-24	2.54293e-20	up
AT4G15410	70.3407	20.0936	1.80762	5.00201e-05	0.00333667	up
AT5G47120	324.953	43.6766	2.8953	1.42531e-06	0.000168021	up
AT5G12020	2479.6	0.397752	12.606	1.08883e-09	2.99495e-07	up
AT4G02550	70.9836	6.73866	3.39695	4.02148e-06	0.000412896	up
AT1G16022	13.4058	1.03397	3.69658	1.8455e-05	0.00146849	up
AT5G03380	81.0425	33.0766	1.29287	0.00136302	0.0434325	up
AT3G05030	38.18	12.6642	1.59206	0.000361099	0.015784	up
AT4G21810	86.6461	42.5985	1.02433	0.000159537	0.00832434	up
AT5G58770	271.961	16.2245	4.06715	2.26916e-09	5.74509e-07	up
AT5G04410	135.286	34.8883	1.9552	1.17854e-07	1.93073e-05	up
AT2G16720	12.2473	3.75881	1.70412	3.07217e-05	0.00225901	up
AT1G01360	20.5767	8.76201	1.23168	1.179e-05	0.00100644	up
AT1G20440	426.693	169.037	1.33586	5.85037e-07	7.89978e-05	up
ATMG00670	5.11798	0.401579	3.67182	0.000130576	0.00711304	up
AT4G23493	119.649	0.796593	7.23075	6.21291e-19	9.22824e-16	up
AT1G67360	1187.95	15.895	6.22375	1.74897e-08	3.67615e-06	up
AT1G63840	16.5611	7.5122	1.14049	0.000489014	0.0201047	up
AT1G08650	50.654	21.7639	1.21874	0.000687912	0.0262681	up
ATMG01370	15.0747	1.89372	2.99284	0.000298091	0.0135817	up
AT3G07350	28.1318	13.9024	1.01687	2.56408e-05	0.00194975	up
AT4G38060	32.6895	8.14895	2.00414	0.000690388	0.0262681	up
AT1G05170	16.2328	7.56401	1.10169	0.00165348	0.049649	up
AT2G20560	962.339	3.61319	8.05713	6.56952e-28	3.65922e-24	up
AT5G64400	522.812	240.483	1.12036	0.000952939	0.0332621	up
AT4G26080	104.014	43.538	1.25643	9.22261e-05	0.00546489	up
AT4G27680	44.2124	18.3794	1.26637	0.00114398	0.0384506	up
AT3G57810	29.1497	13.1855	1.14453	0.00122213	0.0402796	up
AT5G53400	193.827	22.4855	3.10771	7.74044e-08	1.35793e-05	up
AT1G29260	33.8316	15.7987	1.09856	9.26844e-05	0.00547748	up
AT3G23990	365.948	46.123	2.98808	1.20778e-06	0.000147046	up
AT1G01940	74.4617	17.3039	2.10541	0.000157158	0.00821943	up
AT2G37180	622.664	64.9318	3.26146	9.51432e-10	2.64974e-07	up
AT1G74320	84.5064	17.5991	2.26356	1.48377e-05	0.00121538	up
AT5G03990	65.3709	5.79638	3.49542	8.56946e-09	1.90928e-06	up
AT5G02020	160.004	27.3839	2.54671	5.07076e-06	0.000493348	up
AT5G56010	933.861	95.4825	3.2899	5.47582e-09	1.25774e-06	up
AT1G18330	141.771	16.0574	3.14225	4.68428e-15	4.17463e-12	up
AT2G17900	15.7038	3.60661	2.1224	6.21303e-05	0.00395193	up
AT5G47830	303.852	12.6953	4.581	5.67725e-11	2.34239e-08	up
AT3G28210	7.14505	1.37672	2.37571	0.000507473	0.02067	up
AT3G55580	9.58708	0.911179	3.39529	2.77642e-12	1.58612e-09	up
AT1G66090	90.4442	9.6181	3.2332	1.1719e-06	0.000143461	up
AT3G49790	17.5631	7.8502	1.16175	0.000563115	0.022444	up
AT1G72416	124.907	10.2725	3.604	0.000439078	0.0185956	up
AT1G66510	45.4219	6.501	2.80465	3.68161e-06	0.000386916	up
AT3G07090	1250.71	37.7212	5.05123	6.3529e-16	6.74012e-13	up
AT5G47610	1067.85	29.0004	5.20249	2.3701e-05	0.00181464	up
AT1G13600	5.94956	2.2177	1.42372	0.000662915	0.0255091	up
AT5G25450	367.06	0.672857	9.0915	2.24877e-12	1.31849e-09	up
AT4G15420	265.952	8.63145	4.94542	1.11505e-05	0.000962921	up
AT3G22840	224.066	29.6701	2.91684	2.08329e-05	0.00162862	up
AT4G13395	17.3278	4.26628	2.02204	0.000757685	0.0281823	up
AT1G11270	8.17798	2.75372	1.57036	0.000288871	0.0132429	up
AT1G56300	35.5475	12.6837	1.48677	0.000361302	0.015784	up
AT1G47510	14.9845	4.08103	1.87647	5.05526e-06	0.000493348	up
AT3G49710	5.2181	2.26421	1.20452	0.000351459	0.0154144	up
AT3G63350	388.496	0.0273057	13.7964	8.9676e-09	1.9782e-06	up
AT1G73480	229.186	82.2323	1.47874	0.000219514	0.0105903	up
AT4G00940	39.4071	2.56625	3.94072	8.47924e-08	1.45321e-05	up
AT5G51440	1642.64	6.51804	7.97737	3.54564e-12	1.97492e-09	up
AT2G46790	73.1106	29.6177	1.30362	0.000469635	0.0195579	up
AT5G54165	644.427	1.4929	8.75376	3.96037e-09	9.48786e-07	up
AT5G42150	61.9144	12.189	2.3447	0.000116319	0.00649523	up
AT1G07350	899.616	36.4827	4.62403	5.66642e-14	4.12213e-11	up
AT2G35035	5.72346	2.03263	1.49354	0.0010454	0.0357231	up
AT5G35320	944.732	15.3794	5.94083	4.85624e-08	9.16925e-06	up
AT1G65980	465.225	187.109	1.31405	0.000627491	0.0244414	up
AT1G54050	4289.28	18.0618	7.89165	5.29024e-10	1.61461e-07	up
AT5G64620	10.6051	59.236	-2.48172	0.000492043	0.0201647	down
AT1G19050	18.8036	63.7102	-1.76052	6.22131e-06	0.000587334	down
AT5G46230	1.27729	5.32026	-2.05842	0.000241467	0.0114466	down
AT5G61420	26.6264	64.9409	-1.28627	1.60247e-05	0.00130259	down
AT1G31420	29.9441	68.157	-1.18659	0.000304582	0.0138492	down
AT5G46740	2.12295	5.63632	-1.40868	0.000210602	0.0102899	down
AT5G05600	7.66333	40.7321	-2.41012	3.91683e-06	0.000405893	down
AT4G01080	2.14307	15.3831	-2.8436	3.33604e-06	0.000355632	down
AT4G12030	19.4822	45.8725	-1.23547	0.000184389	0.00933677	down
AT3G07470	28.3575	94.3721	-1.73463	1.86897e-05	0.00148187	down
AT3G45140	61.254	181.687	-1.56858	0.000900159	0.0322436	down
AT1G12020	6.24512	19.9914	-1.67858	0.000349274	0.0153488	down
AT1G12090	468.003	1453	-1.63445	1.47527e-05	0.00121288	down
AT3G61820	11.4383	47.4475	-2.05246	0.000814477	0.0297484	down
AT4G32800	1.73618	10.3584	-2.57681	3.6694e-07	5.27447e-05	down
AT1G11700	5.15071	17.507	-1.76509	0.000306543	0.01391	down
AT1G65870	1.99695	7.05503	-1.82086	0.00114122	0.0384506	down
AT4G39770	4.29988	12.3701	-1.52448	0.000583795	0.0231029	down
AT1G77850	2.56519	8.04853	-1.64966	0.000363675	0.0158565	down
AT1G69760	3.00095	13.7236	-2.19316	3.895e-05	0.00275494	down
AT2G45160	7.17256	28.5988	-1.9954	0.00146968	0.0459894	down
AT3G44380	8.71219	25.7804	-1.56517	0.00135368	0.0432711	down
AT1G69040	11.3237	37.6295	-1.73251	2.7937e-05	0.00207479	down
AT5G08760	21.2385	81.4802	-1.93977	5.96612e-05	0.0038529	down
AT1G79410	2.28629	8.18343	-1.8397	0.000103102	0.00594568	down
AT1G22400	3.24447	16.9654	-2.38654	0.000823576	0.0299825	down
AT1G15260	12.8906	46.4519	-1.84941	8.48576e-06	0.00076235	down
AT5G35490	7.25036	27.2079	-1.9079	3.52825e-05	0.00253579	down
AT4G28780	14.9205	40.489	-1.44024	0.000139737	0.00753836	down
AT3G21690	16.5235	42.7073	-1.36996	3.74113e-05	0.00267155	down
AT2G46870	3.45271	17.3181	-2.32648	6.39626e-06	0.000598775	down
AT1G64640	13.0481	55.9685	-2.10077	2.74031e-06	0.000296379	down
AT5G15410	18.0054	57.1118	-1.66536	4.60892e-05	0.00312118	down
AT4G12640	3.93187	9.50416	-1.27334	0.00117202	0.0390909	down
AT2G18690	1.41661	9.67845	-2.77233	0.00109011	0.0371665	down
AT4G22010	14.8742	48.8093	-1.71434	0.00164176	0.0494724	down
AT1G18590	9.80776	42.904	-2.12912	0.000183607	0.00931836	down
AT5G61010	4.77602	16.8812	-1.82154	0.000112452	0.00634288	down
AT4G31500	34.557	156.433	-2.1785	8.43617e-05	0.00507994	down
AT1G14920	8.62793	30.9835	-1.84442	0.00094992	0.0332248	down
AT1G72520	6.39229	20.8131	-1.70309	0.00128112	0.0416085	down
AT2G44940	4.49083	27.1689	-2.5969	2.16931e-08	4.51702e-06	down
AT5G53750	1.81759	9.6189	-2.40384	1.80528e-05	0.00145205	down
AT4G39950	10.2724	41.4153	-2.01139	0.000669299	0.0257103	down
AT5G15770	3.15226	11.1252	-1.81937	0.000236444	0.0112418	down
AT5G57760	4.1336	23.0644	-2.4802	2.28644e-05	0.00176959	down
AT1G26210	7.45279	24.5845	-1.7219	4.23588e-05	0.00296728	down
AT5G02480	27.4209	87.2696	-1.6702	0.000690204	0.0262681	down
AT3G06868	6.37396	20.7464	-1.7026	0.000499758	0.0204305	down
AT1G78230	4.8397	14.2519	-1.55817	6.619e-06	0.000617035	down
AT4G39740	1.73427	5.46307	-1.65538	0.000165579	0.00855938	down
AT3G22968	3.67138	15.882	-2.11299	4.59618e-05	0.00312118	down
AT1G72450	26.0542	103.978	-1.99669	0.000401851	0.0172509	down
AT1G72180	9.39167	25.8367	-1.45997	7.10061e-05	0.00440673	down
AT3G51040	5.41796	13.3916	-1.30551	0.0012644	0.0413061	down
AT1G28600	17.9545	59.2892	-1.72342	1.26941e-07	2.03471e-05	down
AT5G13180	22.6125	83.3418	-1.88192	1.32788e-06	0.000159312	down
AT1G71430	5.3508	14.2225	-1.41035	0.000231093	0.0110488	down
AT5G49215	3.71676	9.78144	-1.396	9.88376e-05	0.00574961	down
AT1G23410	6.8723	16.9902	-1.30584	0.00158893	0.0485163	down
AT2G43110	5.61709	13.6096	-1.27673	0.00162246	0.0491546	down
AT5G20190	72.3135	188.405	-1.3815	0.000110265	0.00623527	down
AT1G12460	1.79356	5.93795	-1.72714	0.000924043	0.0326788	down
AT1G11820	10.2357	27.6791	-1.43518	4.38363e-05	0.00302389	down
AT1G52290	2.71317	11.3658	-2.06665	7.95381e-06	0.000726274	down
AT2G25000	1.48477	8.41415	-2.50257	0.000217033	0.0105348	down
AT2G19870	7.24532	18.9066	-1.38377	7.92214e-05	0.00483576	down
AT2G39710	1.34364	6.65404	-2.30808	5.42283e-05	0.00355865	down
AT1G22360	6.31509	22.4832	-1.83197	0.000234647	0.0111947	down
AT4G29720	6.08216	19.6614	-1.69271	4.63828e-06	0.000461343	down
AT4G37740	2.31713	7.16296	-1.62822	0.00161994	0.0491546	down
AT3G61950	1.67272	5.47026	-1.70942	7.88033e-05	0.00482345	down
AT1G61730	9.42517	30.1766	-1.67884	0.000533112	0.0214787	down
AT4G38860	28.4921	92.2336	-1.69473	0.000311988	0.014071	down
AT3G16560	3.46756	11.8137	-1.76847	0.00017736	0.00906326	down
AT2G30770	1.6875	15.1554	-3.16687	3.76746e-07	5.38071e-05	down
AT1G73630	3.08857	10.6084	-1.78019	0.000442521	0.0186378	down
AT3G45210	13.63	44.6367	-1.71144	9.56934e-05	0.00562546	down
AT1G29950	10.3061	26.748	-1.37593	0.00132104	0.0425945	down
AT5G11590	0.91993	5.45408	-2.56774	1.00855e-05	0.0008812	down
AT4G32270	7.08533	16.7826	-1.24406	0.000715134	0.0269597	down
AT3G44740	2.04085	5.74231	-1.49246	0.000559718	0.0223486	down
AT1G59710	6.35984	18.9031	-1.57156	0.000408237	0.0174578	down
AT5G01790	4.84856	16.2093	-1.74119	0.00132672	0.0426542	down
AT5G01075	7.27273	19.845	-1.44821	0.00127821	0.0415746	down
AT2G36970	1.5625	5.81491	-1.8959	0.000953972	0.0332621	down
AT1G10470	39.5111	120.385	-1.60733	5.7763e-06	0.000549983	down
AT2G31270	2.00048	6.5866	-1.71919	2.3461e-05	0.00180246	down
AT2G38180	6.1388	20.3725	-1.73059	6.28927e-05	0.00396955	down
AT5G23730	3.84854	10.5206	-1.45084	9.63823e-05	0.00565105	down
AT1G75960	1.88806	7.47159	-1.98451	0.00032573	0.0145436	down
AT5G45820	21.1742	61.7892	-1.54505	0.00132031	0.0425945	down
AT5G07100	4.24969	16.4466	-1.95236	0.000789638	0.0290078	down
AT5G61570	1.2997	7.3698	-2.50345	1.95161e-06	0.00022072	down
AT3G10530	2.70553	7.25251	-1.42257	0.000429767	0.0183082	down
AT3G06740	6.80745	24.8016	-1.86524	0.000107242	0.00611086	down
AT2G31070	9.49858	33.2797	-1.80886	1.43837e-05	0.00119134	down
AT4G23750	7.05588	22.801	-1.6922	0.00104256	0.035681	down
AT3G51450	4.10354	13.8882	-1.75891	1.40295e-05	0.00116958	down
AT1G26190	2.93361	8.99931	-1.61714	0.000212092	0.0103401	down
AT1G06760	57.4117	175.058	-1.60842	0.00113994	0.0384506	down
AT1G09250	12.9673	46.6257	-1.84625	0.0007444	0.0279213	down
AT2G28190	16.7834	51.5293	-1.61836	0.000147708	0.00781697	down
AT3G44450	9.7726	41.0164	-2.06939	1.14323e-05	0.000983444	down
AT4G38710	33.3164	75.6592	-1.18329	0.000790293	0.0290078	down
AT1G72600	6.80058	47.0645	-2.79091	0.000148564	0.00784364	down
AT3G16870	6.46349	21.8575	-1.75775	1.3682e-05	0.00115032	down
AT1G66140	3.76636	14.4132	-1.93614	5.30705e-06	0.000514092	down
AT2G24945	2.31366	14.4738	-2.6452	8.22315e-05	0.00496509	down
AT4G12320	20.1418	50.8933	-1.33728	0.00148115	0.0461539	down
AT5G23870	2.82663	7.84001	-1.47177	0.000764842	0.0283746	down
AT2G47490	14.7672	35.8159	-1.2782	2.49082e-05	0.00190053	down
AT5G33290	1.55022	5.4365	-1.8102	3.99357e-05	0.00281572	down
AT5G52882	5.87237	21.3535	-1.86246	0.001177	0.0391983	down
AT4G16140	15.3698	52.6903	-1.77744	0.000263958	0.0123291	down
AT5G62920	10.427	36.6203	-1.81232	2.68116e-07	4.06369e-05	down
AT5G10390	10.7419	38.6262	-1.84633	0.00090613	0.0322747	down
AT3G25882	0.689497	5.67133	-3.04007	0.000135256	0.00733214	down
AT3G25760	38.928	93.9157	-1.27056	0.000697781	0.0264848	down
AT1G70230	7.80641	21.6421	-1.47111	0.000461016	0.0193072	down
AT2G46450	10.4449	25.0747	-1.26343	0.00133541	0.0428715	down
AT1G08280	1.66312	7.24879	-2.12384	0.000194359	0.00970922	down
AT3G55340	1.89074	6.19571	-1.71232	0.000147302	0.00781404	down
AT2G41940	12.9302	56.1982	-2.11977	5.74203e-06	0.000549067	down
AT1G53230	9.08272	44.2741	-2.28527	0.000381966	0.0164608	down
AT5G57780	7.62108	27.4241	-1.84738	7.18507e-05	0.00443444	down
AT3G59670	3.23688	9.7844	-1.59588	2.92089e-06	0.000314384	down
AT5G60030	6.19783	17.4136	-1.49038	0.000172012	0.00883047	down
AT2G45310	3.89422	14.5262	-1.89925	2.69543e-05	0.00202203	down
AT1G06000	8.79838	24.4765	-1.47609	0.00103401	0.0354975	down
AT5G06870	22.2811	58.127	-1.38339	0.000124808	0.00690008	down
AT3G20600	2.76652	9.45392	-1.77284	0.00158596	0.0485163	down
AT1G66350	1.67957	7.47302	-2.1536	3.70313e-05	0.00265292	down
AT5G02190	0.754954	5.71326	-2.91986	1.32998e-06	0.000159312	down

## Sheet: C
Gene id	MeanTPM (42R-S)	MeanTPM (22W-S)	log2FoldChange	pValue	qValue	result
AT1G23390	186.938	43.9677	2.08804	1.20059e-11	4.49248e-09	up
AT5G21940	159.82	21.3527	2.90396	7.34566e-10	1.98773e-07	up
AT3G10985	233.214	84.299	1.46807	0.000441436	0.0184178	up
AT3G12580	559.284	7.89433	6.14662	7.85096e-22	1.23927e-18	up
AT4G10250	12.0202	0.0683777	7.45772	1.81251e-14	1.14442e-11	up
AT3G48390	5.32817	1.44618	1.88139	0.000143957	0.00790385	up
AT4G39090	403.313	193.299	1.06107	0.000159691	0.00847302	up
AT5G47390	46.1511	18.5655	1.31374	1.11865e-06	0.000146135	up
AT3G46230	217.292	0.726707	8.22404	1.40352e-07	2.37371e-05	up
AT1G03090	41.0692	14.3769	1.5143	1.0418e-05	0.000972108	up
AT2G47180	105.187	18.1097	2.53813	4.735e-08	9.24643e-06	up
AT3G19580	17.7524	7.70728	1.20372	0.000610652	0.0234205	up
AT4G37220	10.6315	2.53333	2.06924	0.00137704	0.0431853	up
AT4G25672	96.1054	18.7648	2.35659	0.000522913	0.0207218	up
AT4G25670	38.9309	8.24256	2.23975	0.00071126	0.0262115	up
AT2G30360	16.3057	5.46026	1.57834	0.000663849	0.0249424	up
AT3G51910	73.2253	4.1725	4.13336	3.54334e-13	1.91765e-10	up
AT3G02040	43.9484	15.6616	1.48857	0.00064041	0.0243587	up
AT4G36990	39.4662	7.82376	2.33468	2.21983e-06	0.000254836	up
AT4G36850	332.819	121.743	1.4509	1.42586e-05	0.0012504	up
AT5G48850	14.5512	3.2002	2.1849	0.000648972	0.0245366	up
AT1G26270	28.4791	12.1161	1.23298	4.0731e-05	0.00295604	up
AT2G19310	277.684	52.8109	2.39454	2.01505e-06	0.000235612	up
AT5G43190	24.423	11.2837	1.114	3.22324e-05	0.002452	up
AT2G43330	38.8837	19.1752	1.01992	9.66914e-05	0.00572353	up
AT2G24550	72.6591	17.5971	2.04581	2.99443e-08	6.30228e-06	up
AT4G23570	188.238	37.165	2.34054	6.58293e-05	0.00429979	up
AT5G16110	195.27	74.4497	1.39114	4.40788e-12	1.73946e-09	up
AT1G01720	153.238	67.6835	1.1789	9.71555e-05	0.00573308	up
AT3G26510	142.859	24.0111	2.57282	2.28803e-07	3.58181e-05	up
AT4G15760	62.6804	31.2292	1.00512	7.64456e-05	0.00488417	up
AT4G25200	73.5679	0.130722	9.13643	5.24681e-08	9.93851e-06	up
AT1G27290	82.9885	41.1478	1.0121	0.000669531	0.0250143	up
AT5G63160	134.665	38.9988	1.78787	7.01683e-05	0.00455181	up
AT1G69490	36.4338	9.9437	1.87342	0.00129594	0.041326	up
AT1G49200	5.70898	2.395	1.25321	0.000313018	0.0141171	up
AT4G34138	33.0331	15.1421	1.12535	4.73402e-07	6.84517e-05	up
AT1G33055	11.8246	1.11909	3.40138	3.95189e-09	9.47552e-07	up
AT1G13450	29.8033	14.896	1.00054	0.000128226	0.00710191	up
AT4G33940	53.1665	24.0406	1.14504	6.38689e-05	0.00420071	up
AT4G32480	82.4311	14.6517	2.49212	2.97395e-08	6.30228e-06	up
AT1G68520	180.155	76.9156	1.22789	2.65243e-05	0.00211102	up
AT1G21680	96.6701	32.7428	1.56189	7.66448e-11	2.50311e-08	up
AT5G48570	194.403	2.69215	6.17415	6.63089e-33	4.18674e-29	up
AT4G21320	29.5385	2.78673	3.40595	2.56268e-10	7.58472e-08	up
AT4G10910	6.66334	1.13928	2.54812	1.33533e-06	0.000166407	up
AT1G30320	19.1044	7.79786	1.29276	4.9563e-08	9.51035e-06	up
AT1G60140	33.5556	14.1669	1.24403	3.28338e-08	6.7602e-06	up
AT5G18130	35.0899	17.3659	1.0148	3.58695e-06	0.000388251	up
AT3G48360	109.922	17.1899	2.67685	4.82454e-18	4.15393e-15	up
AT5G64510	16.6691	0.964923	4.11062	4.5934e-11	1.55372e-08	up
AT1G72940	35.5369	14.3166	1.31163	0.000209708	0.0104534	up
AT2G40000	261.131	61.1751	2.09376	0.00015266	0.00821504	up
AT5G17300	24.2718	7.74332	1.64826	3.97751e-05	0.00290896	up
AT1G52560	23.4347	1.02844	4.51012	1.51742e-21	2.21099e-18	up
AT3G23880	13.742	4.42333	1.63538	4.06598e-06	0.000427877	up
AT3G06780	42.5681	16.0745	1.405	8.2983e-08	1.48289e-05	up
AT1G32700	47.0559	21.3576	1.13963	7.58152e-06	0.000744088	up
AT1G20450	302.399	116.629	1.37453	0.000175181	0.00911616	up
AT4G12400	104.02	2.01839	5.6875	5.28015e-26	1.97867e-22	up
AT5G25280	190.14	45.0122	2.07867	1.21869e-12	5.91909e-10	up
AT2G25140	26.3566	4.64836	2.50337	9.17011e-07	0.000124072	up
AT1G75800	108.612	53.7197	1.01566	3.35601e-08	6.83543e-06	up
AT1G71000	11.4433	0.143701	6.31528	1.92577e-19	1.9199e-16	up
AT3G47160	26.1084	11.0475	1.24079	0.00036925	0.016042	up
AT1G31280	11.4448	3.65073	1.64844	0.000227506	0.0111643	up
AT1G80820	5.49498	2.18322	1.33165	0.00068191	0.025327	up
AT1G02640	28.0543	8.77051	1.67749	0.00103006	0.0347178	up
AT1G53540	145.82	0.386337	8.56011	1.95622e-07	3.18735e-05	up
AT4G23870	25.2731	6.44249	1.97191	4.56246e-05	0.00322471	up
AT5G52640	273.775	2.77494	6.62439	6.26755e-26	1.97867e-22	up
AT4G10270	9.11402	1.46137	2.64077	3.4119e-05	0.00258513	up
AT3G15630	41.7694	11.2823	1.88838	1.72027e-05	0.00144824	up
AT2G39310	56.7552	27.0521	1.06901	0.000318437	0.0143274	up
AT1G07985	8.04417	2.09859	1.93852	0.000200519	0.0100749	up
AT1G08980	83.7163	41.219	1.0222	1.67388e-12	7.48962e-10	up
AT5G59720	30.3178	6.13765	2.30441	0.00100603	0.0340899	up
AT1G61820	5.99757	2.66081	1.17251	0.000197862	0.010048	up
AT3G20340	5.47124	1.26651	2.11101	0.000230531	0.0112835	up
AT3G23920	165.026	62.4119	1.4028	5.91521e-10	1.67233e-07	up
AT4G27260	35.2978	10.5059	1.74838	3.31131e-07	5.0293e-05	up
AT1G70300	11.1024	4.45955	1.3159	2.70368e-10	7.75957e-08	up
AT5G62020	27.7719	8.6439	1.68387	6.78319e-10	1.86213e-07	up
AT5G21170	123.902	48.0373	1.36697	0.000988767	0.0338073	up
AT1G15800	6.61442	3.16435	1.0637	0.000256394	0.0122333	up
AT2G17880	38.9658	11.0773	1.8146	6.5513e-10	1.82492e-07	up
AT5G67190	29.9032	8.49451	1.8157	1.34609e-05	0.00119707	up
AT5G05410	22.5821	2.63536	3.0991	3.41226e-51	6.4635e-47	up
AT5G64190	7.28039	1.28438	2.50294	1.37543e-05	0.00121745	up
AT5G13200	18.2168	8.67989	1.06952	0.000460255	0.0189114	up
AT1G31310	5.34476	1.75262	1.60861	0.000198961	0.0100499	up
AT4G37610	31.2075	8.67735	1.84657	0.00115375	0.0380077	up
AT5G54170	110.316	33.1438	1.73483	3.90321e-06	0.000415363	up
AT3G16050	76.1084	8.77277	3.11695	1.69355e-09	4.33504e-07	up
AT1G80440	112.76	23.3454	2.27205	2.32803e-10	6.9996e-08	up
AT3G15770	60.5089	22.8194	1.40688	8.37309e-07	0.000115769	up
AT1G54740	39.146	14.7268	1.41043	0.000511262	0.020388	up
AT3G59940	200.524	50.0354	2.00276	1.77552e-17	1.40133e-14	up
AT1G35660	5.33075	1.59681	1.73915	9.73804e-06	0.000917701	up
AT4G27450	222.514	52.5508	2.08211	3.07858e-08	6.40818e-06	up
AT1G80180	258.79	125.185	1.04772	0.000473039	0.0192281	up
AT3G02550	29.8279	3.94588	2.91824	2.21646e-05	0.00178656	up
AT3G15450	534.399	87.5315	2.61004	3.32936e-12	1.37097e-09	up
AT5G54300	21.2427	10.4896	1.01801	4.74319e-05	0.00333998	up
AT3G14620	54.0142	16.4303	1.71698	7.82482e-06	0.000756213	up
AT3G47340	379.259	87.8563	2.10997	2.61343e-06	0.000287812	up
AT4G01026	102.354	32.032	1.67598	0.000574386	0.0223409	up
AT5G50450	7.7232	3.48517	1.14797	0.00123741	0.0399984	up
AT2G32800	29.0842	12.2722	1.24484	1.30665e-05	0.00117301	up
AT1G32928	12.244	5.66671	1.11149	0.000529804	0.0209074	up
AT1G59860	258.72	2.74728	6.55724	4.58485e-21	5.78975e-18	up
AT4G28140	16.9683	3.36384	2.33466	0.000463112	0.0189466	up
AT2G40970	20.4392	9.31177	1.13421	2.67352e-10	7.75957e-08	up
AT2G29500	282.261	6.08885	5.53471	2.24047e-21	3.03135e-18	up
AT4G30200	33.3362	10.85	1.6194	6.28155e-05	0.00414582	up
AT2G41160	47.4385	17.4806	1.44031	8.02012e-05	0.00508084	up
AT1G19530	30.6609	5.28964	2.53516	1.20957e-11	4.49248e-09	up
AT2G26150	197.803	1.94433	6.66865	1.61827e-38	1.53266e-34	up
AT3G02340	15.4457	7.38032	1.06545	4.45725e-07	6.49456e-05	up
AT3G25230	116.398	35.5258	1.71213	1.59067e-05	0.00136337	up
AT5G56030	454.231	105.891	2.10085	0.00070369	0.025983	up
AT3G09350	129.027	10.4833	3.62151	3.37311e-13	1.87922e-10	up
AT4G33666	229.711	82.0679	1.48493	1.81461e-05	0.00150636	up
AT4G03510	14.6815	4.53993	1.69326	3.62584e-09	8.91957e-07	up
AT2G25200	24.0705	5.42104	2.15063	5.61796e-11	1.86694e-08	up
AT4G05070	301.878	78.2145	1.94846	3.02105e-15	2.04374e-12	up
AT5G12030	259.484	0.727811	8.47787	1.43569e-08	3.27649e-06	up
AT5G49450	53.9216	15.9712	1.75539	0.00097505	0.0335807	up
AT1G11260	281.382	69.614	2.01508	5.4268e-05	0.00373798	up
AT5G38895	9.53791	4.30444	1.14785	2.58636e-05	0.00206713	up
AT1G80920	631.393	174.404	1.8561	8.6217e-07	0.000118342	up
AT3G53830	30.8952	10.4061	1.56995	9.3941e-05	0.00561334	up
AT5G55970	17.5127	4.23828	2.04685	7.45467e-09	1.72203e-06	up
AT5G54080	45.4141	16.6077	1.45129	7.49579e-10	1.99979e-07	up
AT2G29450	650.615	220.696	1.55975	0.00145987	0.0451106	up
AT1G14205	16.4262	7.58195	1.11536	0.000610798	0.0234205	up
AT1G14200	111.659	13.3583	3.06329	5.93993e-13	3.12539e-10	up
AT4G27670	7.53767	0.018188	8.69499	2.03419e-10	6.31665e-08	up
AT5G54940	845.248	360.382	1.22985	3.50843e-07	5.23281e-05	up
AT3G57880	38.209	13.5339	1.49733	0.000100705	0.00588157	up
AT2G38820	53.3416	12.4174	2.1029	0.000104947	0.0060607	up
AT1G23870	34.098	12.4521	1.4533	9.34089e-08	1.6536e-05	up
AT2G17450	75.6442	36.7826	1.04021	2.30634e-06	0.000261597	up
AT4G36900	50.9195	10.9907	2.21194	0.000114813	0.00653088	up
AT4G20820	7.39556	2.14686	1.78444	0.000644159	0.0244179	up
AT4G17900	41.8539	20.2232	1.04935	0.000659589	0.0248388	up
AT3G48530	65.6147	31.6491	1.05186	3.66162e-08	7.37856e-06	up
AT1G21000	60.8005	20.4749	1.57023	0.000123652	0.00692961	up
AT3G10040	9.30803	2.52486	1.88227	0.000428009	0.0179764	up
AT4G28270	39.7867	13.3905	1.57108	9.07547e-07	0.000123675	up
AT1G76650	21.3537	4.98547	2.09868	4.04799e-05	0.00294912	up
AT2G32120	27.6533	1.62657	4.08755	7.71408e-12	2.98204e-09	up
AT5G18065	9.89372	3.50574	1.49679	0.00156746	0.0472975	up
AT5G56550	35.6751	6.68913	2.41503	3.9189e-05	0.0028884	up
AT5G22920	88.6687	22.9783	1.94815	1.96875e-07	3.18735e-05	up
AT1G66080	38.5619	6.18194	2.64104	5.82952e-09	1.36324e-06	up
AT5G42200	12.6624	5.07732	1.31841	1.54506e-06	0.000189909	up
AT3G49780	71.0289	34.2847	1.05084	8.90098e-05	0.00545639	up
AT1G64200	61.6077	23.4392	1.39419	6.31227e-06	0.000635995	up
AT4G01120	37.7514	16.1484	1.22514	4.03606e-06	0.000427101	up
AT1G78450	7.79977	2.74167	1.50838	0.000608417	0.0234205	up
AT4G09460	19.0159	9.30393	1.0313	3.17206e-06	0.000347313	up
AT3G49570	18.2784	4.15553	2.13703	0.000865479	0.0304154	up
AT2G18700	139.022	20.7468	2.74435	1.15489e-10	3.70779e-08	up
AT1G19540	10.6706	3.40379	1.64842	1.21509e-05	0.00111189	up
AT5G23130	11.633	5.03125	1.20923	0.000198495	0.0100499	up
AT5G56100	77.1534	17.3569	2.15222	1.09911e-06	0.000145589	up
AT1G70290	101.065	24.1633	2.06439	1.554e-06	0.000189909	up
AT3G01420	16.4911	6.94766	1.24709	4.194e-05	0.00302468	up
AT3G18773	13.5924	3.5796	1.92493	1.24762e-19	1.31292e-16	up
AT4G17250	20.3849	6.48629	1.65204	0.000963421	0.0333686	up
AT2G24100	22.1167	9.81534	1.17203	0.000790249	0.0285666	up
AT4G24230	42.063	16.1814	1.37822	1.83696e-06	0.000218841	up
AT4G11660	35.8311	9.64106	1.89395	1.31048e-09	3.40043e-07	up
AT2G31810	101.773	41.7743	1.28466	0.00167722	0.0495631	up
AT1G07400	558.162	2.3234	7.9083	1.36778e-24	3.70122e-21	up
AT1G08570	97.7294	36.6314	1.41571	1.18153e-06	0.000152249	up
AT1G30070	88.4445	15.7311	2.49115	4.97057e-08	9.51035e-06	up
AT1G73500	20.7835	7.15042	1.53934	1.82112e-05	0.00150636	up
AT3G29370	21.5389	4.39675	2.29243	2.4658e-07	3.82846e-05	up
AT3G53230	19.7798	3.46736	2.51212	2.18069e-07	3.44222e-05	up
AT3G52060	73.2378	31.3075	1.22608	4.39052e-05	0.00313831	up
AT5G12110	137.937	14.8229	3.21811	1.81008e-08	4.03372e-06	up
AT3G03520	25.2721	4.52035	2.48304	5.3751e-06	0.000547394	up
AT1G26800	90.0469	5.59601	4.00821	5.2084e-31	2.46644e-27	up
AT3G28740	26.6314	9.26932	1.52259	2.55045e-11	8.78375e-09	up
AT1G05340	14.8994	6.2616	1.25065	0.00106365	0.0354714	up
AT1G17870	43.8761	5.17102	3.08492	4.35688e-12	1.73946e-09	up
AT1G72820	30.606	13.5948	1.17076	0.000100914	0.00588157	up
AT2G46240	54.2195	2.47477	4.45345	3.06068e-17	2.31901e-14	up
AT2G03890	55.801	25.4548	1.13235	3.31888e-07	5.0293e-05	up
AT1G22890	72.9947	23.1774	1.65507	1.21807e-06	0.000155506	up
AT1G56440	14.1056	5.22241	1.43348	3.14574e-05	0.00241241	up
AT1G11080	13.2619	5.48906	1.27266	0.000123424	0.00692961	up
AT3G12150	24.1487	11.5593	1.06289	1.22323e-06	0.000155506	up
AT5G63350	8.23684	0.978049	3.07411	9.33785e-05	0.00559801	up
AT5G58787	19.8609	9.51467	1.06171	5.15739e-05	0.00359361	up
AT3G10113	12.1965	3.05336	1.998	1.77799e-05	0.00148364	up
AT1G75490	9.64137	2.15512	2.16147	2.12295e-10	6.48594e-08	up
AT4G14270	226.991	40.4349	2.48897	1.92228e-07	3.16625e-05	up
AT5G18630	60.5528	29.432	1.04081	8.36467e-05	0.00521196	up
AT1G74310	196.395	3.30369	5.89354	2.34006e-20	2.60737e-17	up
AT3G52480	7.68881	3.14323	1.29051	7.06107e-06	0.000700266	up
AT4G26400	45.0695	17.6224	1.35474	4.28998e-07	6.29929e-05	up
AT1G67920	17.0124	3.92705	2.11507	0.000880982	0.0309029	up
AT3G61060	55.0247	16.968	1.69726	0.000560136	0.0218315	up
AT3G08970	23.094	1.17555	4.29611	1.98433e-15	1.39212e-12	up
AT2G27310	27.6062	11.0543	1.32038	1.13959e-06	0.00014785	up
AT3G15760	13.474	5.83625	1.20706	0.000232352	0.0113356	up
AT1G49130	29.3206	6.85603	2.09647	5.32034e-08	9.978e-06	up
AT1G03610	66.5995	25.487	1.38575	1.11806e-05	0.00103309	up
AT1G16030	35.1517	3.26637	3.42783	7.12018e-08	1.29683e-05	up
AT2G36050	17.9743	8.23181	1.12665	0.000861418	0.030329	up
AT4G09150	59.9193	17.9955	1.73538	1.06495e-05	0.00098884	up
AT5G64260	210.614	74.6659	1.49608	0.0011145	0.0368427	up
AT5G10695	103.415	11.0523	3.22604	4.37316e-09	1.03545e-06	up
AT5G16370	49.2625	20.7267	1.249	0.00106557	0.035473	up
AT3G12050	111.331	34.3588	1.69611	5.61102e-05	0.00380946	up
AT3G10020	757.341	81.5191	3.21573	1.72139e-12	7.48962e-10	up
AT2G29670	112.748	43.8844	1.36132	0.000983178	0.033738	up
AT5G57100	19.482	8.48498	1.19915	0.000472519	0.0192281	up
AT5G23050	18.8671	8.81633	1.09762	4.48693e-06	0.000466986	up
AT5G63190	98.1916	38.8166	1.33893	0.000747882	0.0271907	up
AT1G21550	38.6257	2.27587	4.08507	1.14547e-20	1.3561e-17	up
AT2G27830	68.82	9.41478	2.86983	1.3859e-12	6.56294e-10	up
AT5G37670	54.0282	3.98646	3.76053	2.31118e-12	9.72853e-10	up
AT4G30490	47.6839	21.4612	1.15178	6.02876e-07	8.65126e-05	up
AT1G55530	67.911	19.6374	1.79004	1.25484e-06	0.000157411	up
AT4G38825	6.6924	2.40804	1.47467	0.000623945	0.0238763	up
AT2G20670	291.639	44.8804	2.70003	5.87946e-05	0.0039633	up
AT1G03070	7.31475	0.476175	3.94125	2.25806e-09	5.70295e-07	up
AT1G36370	58.0173	24.0869	1.26823	5.17926e-05	0.00359361	up
AT1G28330	176.657	42.293	2.06246	1.39786e-05	0.00123155	up
AT5G67480	50.3236	20.1271	1.3221	0.000733515	0.0267808	up
AT3G24500	481.54	23.637	4.34854	2.45131e-18	2.21108e-15	up
AT5G65207	69.1699	12.4569	2.4732	1.6849e-05	0.00143119	up
AT5G12020	145.757	0.397752	8.51748	1.23195e-06	0.000155571	up
AT2G45170	102.893	46.9589	1.13167	0.000125599	0.007018	up
AT4G27410	83.2621	19.2721	2.11115	0.000179569	0.00931891	up
AT1G01360	19.7118	8.76201	1.16973	8.72743e-05	0.00539662	up
AT1G20440	405.342	169.037	1.2618	1.78296e-16	1.29895e-13	up
AT4G23493	17.2172	0.796593	4.43386	9.36627e-23	1.61287e-19	up
AT1G67360	53.7311	15.895	1.75718	0.00166942	0.0494126	up
AT2G41430	1305.72	547.735	1.25329	2.08768e-07	3.3231e-05	up
AT3G08860	20.9671	6.98516	1.58576	9.98695e-05	0.00587493	up
AT2G46800	78.1863	36.5455	1.09722	7.65032e-07	0.000107342	up
AT1G10140	25.8737	10.3902	1.31627	0.000127515	0.00708323	up
AT4G11360	31.6331	9.54257	1.72899	5.80081e-23	1.17688e-19	up
AT3G15500	16.6536	2.33047	2.83714	2.83352e-08	6.09916e-06	up
AT3G52070	40.0723	17.841	1.16741	0.00158014	0.0474342	up
AT3G07350	62.8784	13.9024	2.17723	6.08596e-18	5.01219e-15	up
AT4G27350	21.0775	10.0112	1.07409	6.71715e-05	0.00437238	up
AT2G20560	138.913	3.61319	5.26477	4.55332e-24	1.07811e-20	up
AT2G36950	48.0265	22.2284	1.11143	0.000552398	0.0216636	up
AT2G22770	15.1645	6.66524	1.18597	0.000351938	0.0155087	up
AT1G56220	734.315	356.288	1.04336	1.25405e-05	0.00114203	up
AT3G07870	16.3785	8.01064	1.03181	8.1617e-05	0.00513617	up
AT2G37180	233.667	64.9318	1.84746	4.8153e-06	0.000495714	up
AT5G02020	199.326	27.3839	2.86374	6.10405e-05	0.00410011	up
AT4G10265	5.7105	0.218411	4.7085	3.05846e-05	0.00235502	up
AT5G19120	200.339	30.0801	2.73556	2.20789e-13	1.26733e-10	up
AT1G18330	70.5354	16.0574	2.13511	1.50283e-11	5.37105e-09	up
AT4G29950	50.5842	23.0008	1.137	0.000305491	0.0139024	up
AT5G47830	48.734	12.6953	1.94064	7.90776e-06	0.000760349	up
AT1G02660	33.1075	11.2616	1.55575	0.00015088	0.00814236	up
AT3G49790	26.625	7.8502	1.76198	1.99289e-05	0.00163417	up
AT2G32150	162.809	62.0097	1.39261	8.59891e-06	0.000822629	up
AT5G57900	49.5325	23.0596	1.10301	5.42252e-05	0.00373798	up
AT3G07090	165.816	37.7212	2.13613	3.40024e-07	5.1117e-05	up
AT5G25450	31.9124	0.672857	5.56767	4.01623e-19	3.80377e-16	up
AT4G15420	18.5756	8.63145	1.10573	0.000769084	0.027908	up
AT2G28400	45.6088	12.8229	1.83059	7.76659e-06	0.000756213	up
AT5G51440	145.62	6.51804	4.48162	2.44895e-11	8.59036e-09	up
AT5G54165	33.957	1.4929	4.50752	7.59939e-13	3.89048e-10	up
AT1G07350	195.18	36.4827	2.41952	2.20419e-06	0.000254584	up
AT5G06870	128.001	58.127	1.13887	1.43385e-06	0.000177517	up
AT5G35320	83.8986	15.3794	2.44764	1.10864e-06	0.000145832	up
AT5G60680	292.321	73.0504	2.00059	1.73975e-12	7.48962e-10	up
AT1G69880	10.9975	3.64843	1.59183	0.000432974	0.0181447	up
AT1G54050	274.805	18.0618	3.92739	1.46546e-11	5.3382e-09	up
AT5G22270	24.762	11.3603	1.12413	0.000211779	0.0105289	up
AT4G36040	277.687	113.906	1.28562	0.000305757	0.0139024	up
AT4G34970	7.89915	3.38215	1.22376	0.000271594	0.012734	up
AT1G15010	21.933	5.55445	1.98139	8.62614e-10	2.26939e-07	up
AT3G49580	21.722	4.33099	2.32639	2.70754e-05	0.00214586	up
AT4G24800	62.0963	26.4308	1.23229	2.0949e-05	0.00170308	up
AT5G43630	7.2946	15.471	-1.08466	0.000457173	0.0188256	down
AT1G61800	2.24524	10.0788	-2.16638	5.7469e-05	0.00388778	down
AT5G61420	28.5013	64.9409	-1.1881	0.000450604	0.0186769	down
AT5G46740	2.71525	5.63632	-1.05367	4.19961e-05	0.00302468	down
AT2G21210	68.1393	152.328	-1.16062	0.00039492	0.0169244	down
AT4G01080	3.67366	15.3831	-2.06606	0.000584089	0.0226254	down
AT4G18390	17.4151	38.5423	-1.14611	0.00139304	0.0433351	down
AT5G22100	4.86072	9.85586	-1.01981	1.71168e-05	0.00144744	down
AT3G17609	15.0598	37.8593	-1.32995	1.71716e-12	7.48962e-10	down
AT3G49670	14.5941	33.4362	-1.19602	0.00158403	0.0474757	down
AT3G26960	3.58197	8.37942	-1.2261	0.000638318	0.024328	down
AT1G69040	17.8636	37.6295	-1.07484	0.00150445	0.0459275	down
AT5G42760	3.8375	10.9846	-1.51724	0.000103705	0.00600727	down
AT1G79410	3.71208	8.18343	-1.14048	3.96847e-05	0.00290896	down
AT2G46870	6.15144	17.3181	-1.49328	0.000100456	0.00588157	down
AT1G23205	7.32036	21.3224	-1.54238	8.24938e-05	0.00515708	down
AT5G49480	57.1692	146.446	-1.35706	0.000191119	0.00983745	down
AT2G44940	6.39608	27.1689	-2.0867	3.16351e-14	1.933e-11	down
AT5G53750	4.60937	9.6189	-1.0613	0.00160562	0.047971	down
AT5G57760	6.06324	23.0644	-1.92751	0.000558062	0.0217955	down
AT1G26210	9.26353	24.5845	-1.40811	3.64783e-06	0.000392597	down
AT1G78230	6.29893	14.2519	-1.17798	8.22245e-05	0.00515708	down
AT3G22968	4.26196	15.882	-1.8978	0.000840098	0.0298558	down
AT4G34740	14.3806	34.9625	-1.28169	0.00085714	0.0302345	down
AT5G19730	11.375	22.9852	-1.01484	3.40196e-06	0.000370345	down
AT1G28600	26.9954	59.2892	-1.13505	2.00571e-06	0.000235612	down
AT5G49215	4.83555	9.78144	-1.01637	1.99349e-07	3.20006e-05	down
AT3G17998	1.61772	12.208	-2.91579	0.000190016	0.0098073	down
AT2G39710	2.59604	6.65404	-1.35792	0.000189878	0.0098073	down
AT2G31380	37.0608	81.9167	-1.14427	2.76763e-05	0.00216637	down
AT4G29720	8.87366	19.6614	-1.14776	9.82937e-07	0.000132048	down
AT3G61950	2.66556	5.47026	-1.03717	0.000121879	0.00689145	down
AT2G36630	16.4869	34.3591	-1.05937	0.000209077	0.0104494	down
AT3G16560	4.77485	11.8137	-1.30693	1.04688e-07	1.81926e-05	down
AT2G30770	1.39402	15.1554	-3.44251	6.21306e-23	1.17688e-19	down
AT3G45210	17.7639	44.6367	-1.32928	1.12655e-07	1.93992e-05	down
AT5G11590	1.57229	5.45408	-1.79447	7.35146e-06	0.000725268	down
AT5G01790	4.97332	16.2093	-1.70454	3.88546e-06	0.000415363	down
AT2G31270	3.01198	6.5866	-1.12882	1.8302e-06	0.000218841	down
AT2G38180	8.02265	20.3725	-1.34447	0.000167733	0.00882554	down
AT2G44670	39.4982	94.2725	-1.25505	9.00162e-05	0.00548259	down
AT2G21320	12.143	27.6619	-1.18778	0.000282084	0.0130962	down
AT2G14660	5.30751	14.8879	-1.48803	2.76772e-05	0.00216637	down
AT3G10110	2.52166	5.83949	-1.21147	0.000413846	0.0174979	down
AT5G61570	2.53353	7.3698	-1.54048	1.29294e-05	0.00116725	down
AT4G27820	12.5535	28.6152	-1.1887	0.000203969	0.0102211	down
AT3G10530	3.25944	7.25251	-1.15385	3.69837e-07	5.473e-05	down
AT3G06740	11.0273	24.8016	-1.16935	2.13276e-06	0.000247845	down
AT4G23750	8.77824	22.801	-1.37709	1.50993e-07	2.53106e-05	down
AT5G54470	3.27566	10.501	-1.68067	2.37795e-08	5.17736e-06	down
AT2G28190	20.7606	51.5293	-1.31154	0.000306055	0.0139024	down
AT3G44450	6.32291	41.0164	-2.69754	1.76313e-14	1.14442e-11	down
AT2G35960	23.161	52.4751	-1.17994	0.00122365	0.0398254	down
AT3G16870	9.35191	21.8575	-1.2248	4.40918e-05	0.0031398	down
AT2G32220	11.1707	23.188	-1.05366	0.000241565	0.0116728	down
AT4G12320	18.7062	50.8933	-1.44396	6.72014e-06	0.000669962	down
AT2G47490	16.0108	35.8159	-1.16155	1.69048e-13	1.00066e-10	down
AT1G31835	3.10244	6.76584	-1.12486	9.33461e-05	0.00559801	down
AT2G29090	3.47382	8.89014	-1.35569	0.00146456	0.0451267	down
AT5G54130	5.15627	10.567	-1.03517	0.00157617	0.0473902	down
AT3G04140	3.55202	9.08956	-1.35557	7.358e-07	0.000104011	down
AT1G70230	9.79506	21.6421	-1.14372	6.46634e-06	0.000648071	down
AT1G08280	3.62027	7.24879	-1.00164	5.48812e-05	0.00375292	down
AT3G55340	3.08295	6.19571	-1.00696	0.000891804	0.0311671	down
AT2G41940	21.9567	56.1982	-1.35586	6.51573e-05	0.00427062	down
AT3G25030	3.6964	8.25332	-1.15885	0.000418253	0.0176449	down
AT5G02190	1.12136	5.71326	-2.34907	1.92371e-06	0.000227744	down

## Sheet: D
Gene id	MeanTPM (42W-R)	MeanTPM (22W-R)	log2FoldChange	pValue	qValue	result
ATMG01170	8.38367	0.775414	3.43454	0.00019774	0.0151737	up
AT1G49450	13.2125	2.35631	2.48731	5.92827e-07	0.000264467	up
AT1G21940	30.1599	0.286377	6.71857	6.49713e-05	0.00715179	up
AT3G12580	1863.54	158.663	3.55401	5.11463e-06	0.00115911	up
AT4G10250	1015.87	1.14283	9.79588	9.60846e-06	0.00180577	up
AT1G19050	15.9899	3.94443	2.01927	5.85659e-05	0.00660395	up
AT1G69260	26.4953	13.1595	1.00963	0.00117459	0.0486282	up
AT1G72660	21.7905	0.710969	4.93777	3.48382e-08	3.66054e-05	up
AT3G25240	26.6359	1.97587	3.75281	5.7715e-06	0.00124686	up
ATMG01275	6.15676	0.46037	3.7413	0.000440655	0.0252738	up
AT3G61890	53.7085	14.0006	1.93966	0.00071753	0.0352001	up
AT3G48100	28.7629	10.7445	1.42061	0.000464961	0.0262788	up
AT1G52870	109.642	5.17607	4.4048	6.04862e-08	4.99357e-05	up
AT3G46230	1947.5	8.9787	7.7609	1.7677e-07	0.000108213	up
AT2G47180	813.567	113.656	2.83959	1.20473e-05	0.00211087	up
ATMG00690	214.737	1.35366	7.30956	5.53804e-06	0.00120771	up
AT5G06760	18.67	6.50234	1.52169	2.24542e-06	0.000648814	up
AT3G63060	10.803	1.31636	3.03681	3.41833e-11	1.31697e-07	up
AT3G51915	32.5981	0.103034	8.30553	3.10277e-08	3.41541e-05	up
AT3G51910	1260.52	196.517	2.68129	6.47429e-05	0.00715179	up
AT1G04570	29.1401	1.98752	3.87396	7.90979e-07	0.000315246	up
AT3G22830	10.0945	0.701155	3.84769	0.000109461	0.0103403	up
ATMG00610	21.9988	0.256839	6.42042	6.19423e-09	9.54572e-06	up
AT5G15250	5.45264	0.227257	4.58456	1.52993e-08	2.21036e-05	up
AT3G15340	27.1021	4.31924	2.64956	0.000502568	0.0275947	up
AT2G19310	703.261	27.946	4.65335	1.82377e-08	2.21885e-05	up
AT5G54930	11.7909	4.72639	1.31886	0.000414379	0.0242501	up
AT5G03210	109.266	5.36604	4.34785	4.46253e-08	4.43662e-05	up
AT3G61320	30.061	6.04007	2.31526	0.000665292	0.0334847	up
AT1G01720	435.239	55.0535	2.9829	9.34852e-08	6.5485e-05	up
AT4G25200	1361.49	1.44996	9.87495	5.76918e-07	0.000264467	up
AT2G47460	17.71	8.26589	1.09932	0.000320361	0.0206857	up
AT1G49200	7.5995	2.55686	1.57153	0.000352388	0.0218386	up
AT3G57540	55.6979	21.618	1.36539	0.000326932	0.0209927	up
AT1G67030	99.246	36.7647	1.43269	0.00117452	0.0486282	up
AT1G21680	34.9901	13.2083	1.40551	0.000314824	0.0204999	up
AT3G03341	5.08044	0.715304	2.82832	0.000117532	0.0106963	up
AT4G29340	24.3668	5.17694	2.23474	0.000917686	0.0416168	up
AT5G48570	615.846	23.4773	4.71323	0.000275417	0.0186608	up
AT2G07739	62.2658	0.562315	6.79092	6.76086e-06	0.00138304	up
AT2G07734	7.27571	0.297769	4.61082	8.8007e-06	0.00167514	up
AT5G18340	6.47546	0.849273	2.93068	0.000459933	0.0260584	up
AT3G11020	7.08065	1.18695	2.57662	5.94925e-07	0.000264467	up
AT4G21320	149.18	3.63379	5.35944	6.5505e-05	0.00717636	up
AT5G64510	34.6618	3.12042	3.47354	2.4351e-05	0.00349625	up
AT5G17300	15.7605	3.69414	2.093	1.71319e-05	0.0026054	up
AT5G09610	14.5675	0.040817	8.47937	0.000366214	0.0224546	up
AT1G52560	1175.26	9.40118	6.96592	1.98933e-06	0.000605069	up
AT4G15480	6.75442	2.34266	1.52768	8.71241e-05	0.00857004	up
AT5G65030	5.34917	0.981482	2.44628	0.000904977	0.0412613	up
AT1G21410	23.4474	10.8457	1.11231	0.000986161	0.0435218	up
AT4G12400	734.923	26.9867	4.76727	0.000226447	0.0164874	up
AT2G07675	20.1324	0.696831	4.85256	3.64497e-06	0.000905991	up
AT2G07674	8.25606	0.210672	5.29238	3.356e-06	0.000852498	up
AT3G14440	25.3109	2.24075	3.49771	5.09243e-17	2.94291e-13	up
AT2G25140	140.342	15.7366	3.15675	3.41275e-05	0.00453386	up
AT1G71000	502.127	0.670357	9.54891	4.79979e-06	0.00112277	up
AT5G26200	6.732	1.83011	1.8791	1.41747e-05	0.00229135	up
AT2G07825	6.6486	0.0458083	7.1813	8.16132e-05	0.00820248	up
AT1G53541	174.563	13.903	3.65028	9.79603e-06	0.00182337	up
AT1G53540	2972.77	4.60528	9.3343	8.21257e-08	6.07136e-05	up
AT1G56600	96.8914	8.73419	3.47162	6.2458e-06	0.00131253	up
AT2G46250	23.5134	0.814403	4.8516	0.000276759	0.0186608	up
AT5G52640	1052.59	32.2892	5.02674	0.00018862	0.0147302	up
AT1G60190	21.5919	6.50838	1.73012	0.00065497	0.0333487	up
AT4G26270	48.4644	7.90654	2.61581	0.000150324	0.0127753	up
AT1G62730	102.444	11.9273	3.1025	1.23985e-05	0.00213884	up
AT1G50390	15.2881	2.65441	2.52595	0.000157473	0.0130629	up
AT5G22290	15.4234	6.71429	1.19981	0.000923639	0.0417008	up
AT5G59720	1868.62	11.3256	7.36624	5.37723e-07	0.000264467	up
AT4G28110	6.69452	1.69173	1.98448	0.000114533	0.0106376	up
AT2G18550	12.3407	2.75159	2.16509	5.44488e-05	0.00629319	up
AT2G07708	8.07682	0.676769	3.57705	0.000295697	0.0196417	up
AT5G62020	111.543	22.094	2.33587	5.05951e-05	0.00602864	up
AT1G31050	48.9295	18.0521	1.43854	0.000589635	0.0310479	up
AT1G77450	81.9055	37.2148	1.13808	1.75883e-05	0.00262131	up
AT5G05410	435.692	49.359	3.14192	2.88485e-09	5.12971e-06	up
AT1G72720	6.85339	1.96289	1.80383	4.75792e-05	0.00578863	up
AT3G08940	59.902	25.1633	1.25128	0.000238319	0.0170557	up
AT3G16050	531.791	35.3975	3.90914	6.63617e-07	0.000278912	up
ATMG00630	13.3258	0.141019	6.56219	2.14785e-06	0.000636535	up
AT1G15550	66.7151	22.0042	1.60023	0.00048304	0.0267128	up
AT5G19875	118.658	28.6132	2.05206	5.75929e-05	0.00655822	up
AT3G56250	17.2081	5.15974	1.73772	0.00117301	0.0486282	up
AT1G05100	5.28305	1.55008	1.76903	1.44614e-05	0.00232145	up
AT5G10700	69.6383	13.2671	2.39203	0.000898241	0.0412308	up
AT1G48720	8.08441	0.310658	4.70174	0.000107865	0.010322	up
ATMG00170	11.6807	0.223045	5.71065	2.77261e-06	0.000728315	up
AT4G36740	13.4435	4.42957	1.60167	0.000309413	0.0202617	up
AT3G24520	23.3354	7.64378	1.61016	2.44341e-06	0.000680505	up
AT5G37340	20.6399	3.60815	2.51611	0.000154828	0.0129674	up
ATMG00285	6.48892	0.337406	4.26542	0.000159002	0.0131268	up
AT1G59860	2133.14	16.9099	6.97896	2.97455e-06	0.000772582	up
AT1G59865	41.8618	1.19695	5.1282	0.000134296	0.01194	up
AT4G28140	7.84266	2.00423	1.9683	0.000607603	0.0314214	up
AT4G37000	36.668	13.4248	1.44962	0.00117595	0.0486282	up
AT1G80340	41.8808	8.36875	2.3232	2.74402e-06	0.000728315	up
AT2G29500	2487.35	30.8589	6.33278	2.55473e-06	0.000703039	up
AT1G07500	103.333	11.1793	3.20839	5.74214e-07	0.000264467	up
AT1G74300	99.4723	7.50817	3.72776	2.43592e-06	0.000680505	up
ATMG01220	19.186	0.317646	5.91649	1.2917e-07	8.78205e-05	up
AT2G26150	1475.38	13.2724	6.79651	1.56932e-05	0.00248469	up
ATMG00990	18.2306	0.834764	4.44885	5.26518e-05	0.00614696	up
AT4G12530	14.9969	1.65559	3.17925	0.00107082	0.0458389	up
AT3G09350	653.314	75.4204	3.11475	3.2635e-05	0.00436064	up
AT4G33660	135.91	17.3541	2.9693	2.9995e-05	0.00415188	up
AT2G07751	17.3835	0.872163	4.31698	5.35032e-05	0.00621497	up
AT5G37260	26.2675	7.99513	1.71609	0.000382171	0.0230059	up
AT5G12030	2662.42	4.94917	9.07133	5.22699e-08	4.47508e-05	up
AT3G09430	18.2271	3.40668	2.41964	0.000618517	0.0319144	up
AT5G53680	29.9134	0.139884	7.74042	1.34958e-05	0.00221254	up
AT1G14205	15.871	3.97865	1.99604	0.00081868	0.0389395	up
AT1G14200	448.475	93.2562	2.26576	0.000143272	0.0124507	up
AT4G27670	470.954	0.430244	10.0962	2.46243e-07	0.000142304	up
AT4G32208	130.984	11.8949	3.46098	1.63425e-05	0.00253538	up
ATMG00270	49.9737	0.613921	6.34697	0.000394789	0.0235205	up
AT1G72490	23.6252	7.81876	1.59532	0.00075784	0.0365725	up
AT5G59220	50.8201	9.06959	2.48629	6.39913e-22	7.39612e-18	up
AT3G07150	20.4953	1.41503	3.85639	1.6539e-05	0.00254876	up
AT4G25470	21.1614	1.97355	3.42257	1.02863e-06	0.000396298	up
ATMG00960	6.79316	0.299707	4.50246	0.000639412	0.0326284	up
AT4G37390	9.75477	2.49585	1.96658	0.000425045	0.0246868	up
AT2G20550	54.5527	12.6154	2.11247	0.000111589	0.0104857	up
AT2G32120	427.037	4.54957	6.55249	1.39594e-05	0.00227244	up
AT2G40900	80.073	35.4207	1.17672	0.000303568	0.0199923	up
AT1G66080	129.486	19.3893	2.73946	7.44759e-05	0.00778998	up
AT1G53542	108.433	12.2643	3.14427	0.000102157	0.00992211	up
ATMG00060	106.709	2.09573	5.67008	0.000607456	0.0314214	up
ATMG01000	13.48	0.457028	4.8824	3.14679e-05	0.00427221	up
AT2G07725	6.88241	0.733718	3.22962	0.000218054	0.0162075	up
AT2G07722	6.66451	0.079391	6.39138	1.76901e-05	0.00262131	up
AT3G16560	18.5189	8.19246	1.17663	3.15832e-05	0.00427221	up
ATMG01210	5.30981	0.359891	3.88303	0.00084566	0.039846	up
AT1G14190	18.7883	5.90842	1.66899	0.000902526	0.0412308	up
AT5G01712	11.9208	0.00308767	11.9147	6.69151e-11	2.20973e-07	up
AT5G05420	5.81578	0.311691	4.22178	0.000473497	0.0265687	up
AT5G43150	244.393	85.3642	1.5175	0.00040868	0.0240383	up
AT4G17250	41.6175	6.21724	2.74284	2.13519e-06	0.000636535	up
AT1G06030	14.6091	0.980075	3.89783	1.28159e-06	0.000455774	up
AT1G07400	2765.71	20.892	7.04856	1.40512e-06	0.000487226	up
AT4G12410	6.47493	0.697889	3.21379	1.20538e-05	0.00211087	up
ATMG00650	31.0897	2.10102	3.88728	0.000185067	0.014551	up
AT1G08570	143.777	62.4483	1.2031	0.000754754	0.0364998	up
AT4G24410	24.9161	2.09542	3.57177	7.43953e-05	0.00778998	up
AT1G30070	776.064	41.8433	4.21311	0.000365912	0.0224546	up
AT2G29480	134.263	23.7387	2.49975	0.000116369	0.0106376	up
AT4G15680	12.3373	0.300358	5.3602	2.22406e-06	0.000648814	up
AT1G61340	232.842	25.4585	3.19313	2.60203e-09	5.01237e-06	up
AT5G12110	285.613	33.1104	3.1087	4.70442e-05	0.00578444	up
AT1G26800	255.617	29.6142	3.10962	5.23083e-06	0.0011677	up
AT1G17870	123.844	6.14397	4.33321	2.19391e-08	2.53573e-05	up
AT2G46240	568.218	7.72009	6.20168	4.80942e-06	0.00112277	up
AT5G52630	17.0061	1.56235	3.44426	1.07991e-06	0.000402632	up
AT1G13350	44.8201	12.0811	1.89139	0.000257092	0.0179004	up
ATMG00110	9.81813	0.302929	5.0184	5.31281e-06	0.00116963	up
AT4G33905	15.4483	1.61396	3.25877	0.000135228	0.0119767	up
AT1G77000	46.0694	16.6021	1.47244	0.00109406	0.0466126	up
AT1G56170	71.5461	13.0392	2.45602	4.52521e-05	0.00568504	up
AT4G14270	300.135	99.7921	1.58861	0.00055529	0.0297132	up
AT3G09640	86.0398	0.698561	6.94447	7.73076e-06	0.00152739	up
AT2G47190	5.50094	1.34223	2.03504	0.000682097	0.0339814	up
AT1G74310	1004.33	27.748	5.17771	4.06103e-05	0.00515795	up
ATMG01120	12.3655	0.613654	4.33275	0.000447595	0.0254843	up
AT1G76800	14.2402	5.07815	1.4876	0.000104514	0.0101085	up
AT3G08970	79.1604	5.12697	3.9486	0.000864274	0.0403729	up
AT2G07774	25.6556	0.692125	5.2121	1.75697e-07	0.000108213	up
AT2G07771	5.89326	0.112765	5.70768	5.25353e-06	0.0011677	up
AT3G62260	70.9299	19.3282	1.87568	5.16018e-05	0.00605496	up
AT3G50820	77.2439	26.9612	1.51854	0.000884909	0.0409111	up
AT1G16030	1208.29	3.64359	8.37338	8.40472e-08	6.07136e-05	up
AT4G24420	8.81317	1.26539	2.80008	0.000199135	0.0151921	up
AT2G26980	44.4595	20.4314	1.12171	8.08602e-05	0.00816229	up
AT5G10695	911.622	84.9648	3.4235	7.74964e-07	0.000314282	up
AT2G29470	45.9087	1.40723	5.02784	0.000243749	0.0172309	up
AT3G12050	326.393	72.6324	2.16792	0.00026272	0.0181827	up
AT4G27657	162.332	11.7844	3.78399	6.57716e-07	0.000278912	up
AT3G10020	2344.04	163.825	3.83877	4.97497e-08	4.43662e-05	up
AT1G07410	168.734	17.3232	3.28397	1.2979e-05	0.00215868	up
AT5G10710	51.4454	14.195	1.85766	0.000535444	0.0288988	up
ATMG00210	5.72938	0.498181	3.52364	0.000251428	0.0176657	up
AT3G24310	16.7261	3.31353	2.33567	1.93643e-06	0.000596833	up
AT5G05220	16.1166	0.267849	5.91099	7.86163e-05	0.00805635	up
AT5G15450	279.876	10.6158	4.72051	9.506e-05	0.00931105	up
AT3G48510	9.97682	2.20329	2.17892	1.0744e-10	3.10447e-07	up
AT1G21550	32.3707	5.18024	2.6436	0.000227347	0.0164874	up
AT4G29905	711.167	165.763	2.10106	0.000278839	0.0187373	up
AT5G37670	409.309	4.1855	6.61165	7.21567e-06	0.00143791	up
AT5G09590	634.993	62.8173	3.3375	2.68909e-05	0.00376734	up
ATMG01350	5.52505	0.00273133	10.9822	3.55348e-06	0.000892851	up
AT1G55530	141.63	39.0464	1.85887	0.000494886	0.0272376	up
ATMG00290	9.39125	0.409606	4.51901	1.13723e-05	0.00204709	up
AT3G57040	44.6316	17.1194	1.38243	0.000418432	0.0243639	up
ATMG00410	5.47689	0.585774	3.22494	0.000276892	0.0186608	up
AT1G03070	234.614	4.36679	5.74757	0.000148046	0.0126281	up
AT5G07330	165.439	1.5856	6.70512	1.63403e-06	0.000517429	up
AT2G01390	12.2873	1.41587	3.11741	0.000377137	0.0228176	up
AT4G04020	52.1755	13.7024	1.92894	7.87651e-05	0.00805635	up
AT5G24120	30.2847	10.3659	1.54675	0.000183734	0.0144955	up
AT4G25380	50.2542	5.55116	3.17838	3.41489e-07	0.000187949	up
AT2G36460	532.64	108.418	2.29655	0.000203614	0.0153815	up
ATMG00980	21.786	0.611146	5.15574	1.16366e-06	0.000420298	up
AT2G21130	26.3987	9.97703	1.40379	4.69535e-05	0.00578444	up
AT3G24500	2212.36	137.013	4.0132	0.00115358	0.048198	up
AT2G07741	7.19639	0.689361	3.38394	0.000160894	0.0132294	up
AT5G12020	1341.75	2.56533	9.03076	3.85908e-07	0.000207457	up
AT4G02550	57.2928	9.67477	2.56605	0.000114945	0.0106376	up
AT1G16022	138.826	4.30335	5.01168	5.12781e-05	0.00605496	up
AT4G27410	53.0146	16.0026	1.72808	1.19394e-05	0.00211087	up
AT5G62920	32.7551	7.44467	2.13744	0.0002703	0.018486	up
AT5G58770	32.5268	6.97818	2.22071	0.000386941	0.0232325	up
AT4G25480	20.3793	1.15456	4.14169	2.04327e-07	0.000121108	up
AT1G03850	82.9519	36.3191	1.19155	0.000666123	0.0334847	up
AT4G05170	6.4939	2.19451	1.56518	0.00118166	0.0487773	up
ATMG00670	15.3299	0.471665	5.02244	3.21916e-07	0.000181498	up
AT4G23493	105.703	17.6741	2.58031	0.000343632	0.0215268	up
AT1G67360	451.251	74.1801	2.60482	0.000195358	0.015053	up
ATMG01370	72.3611	1.6648	5.4418	8.3503e-05	0.00824895	up
AT3G61630	22.2919	7.62817	1.54711	2.65524e-05	0.00374259	up
AT5G03990	32.859	5.14643	2.67465	4.60758e-05	0.00572628	up
AT4G10260	6.46095	0.0001	15.9795	0.000200197	0.0152228	up
AT5G47830	128.485	25.1721	2.35171	0.000157664	0.0130629	up
ATMG00070	17.4227	1.61713	3.42946	0.001036	0.0446793	up
AT3G07090	607.234	124.863	2.28191	0.000145272	0.0125772	up
AT5G47610	13.566	0.399727	5.08484	1.41915e-07	9.3729e-05	up
AT2G07719	24.0337	0.398774	5.91334	2.50705e-05	0.00357734	up
AT5G25450	201.273	9.84831	4.35314	0.000391852	0.0234179	up
AT4G15420	160.229	19.7923	3.01712	1.22351e-05	0.00212651	up
AT3G22840	637.541	73.7255	3.11228	6.00943e-06	0.00127444	up
AT1G07430	14.9613	0.256009	5.8689	5.47528e-20	4.21889e-16	up
AT4G08570	39.2131	8.5414	2.19879	0.000403158	0.0238123	up
ATMG00370	27.1852	0.228336	6.89552	1.67194e-05	0.00255951	up
AT3G63350	439.33	3.22486	7.08993	1.50787e-06	0.000500047	up
AT1G73480	59.2396	16.5668	1.83827	1.72685e-05	0.00260902	up
AT4G00940	121.12	15.0623	3.00743	1.42429e-06	0.000487226	up
AT5G51440	825.796	28.8454	4.83937	0.000566576	0.030108	up
AT2G43560	25.9751	5.63943	2.20351	0.000186656	0.0146262	up
AT5G54165	584.871	14.3882	5.34516	0.000377624	0.0228176	up
AT1G07350	414.563	103.893	1.9965	0.000997129	0.0435721	up
ATMG00620	13.7119	0.233904	5.87337	1.13781e-06	0.000417485	up
ATMG01280	9.78715	0.518442	4.23864	0.000123695	0.0111258	up
AT3G21560	35.6695	17.3457	1.04012	0.000663016	0.0334847	up
AT5G35320	432.401	30.2289	3.83837	6.24872e-07	0.000272538	up
AT1G30060	20.2496	0.016554	10.2565	1.28357e-05	0.00215868	up
ATMG00180	8.36576	0.316674	4.72343	2.27787e-06	0.000650064	up
AT1G54050	2306.31	18.4029	6.96952	9.85991e-06	0.00182337	up
AT1G78070	48.3738	22.2626	1.11961	0.000116427	0.0106376	up
AT4G05100	7.42355	3.12938	1.24623	0.000378056	0.0228176	up
AT3G45700	5.80009	28.7145	-2.30763	6.56263e-06	0.00136668	down
AT1G71970	10.2777	23.3351	-1.18299	0.000737416	0.0360383	down
AT1G08440	0.829293	5.40277	-2.70374	1.32448e-05	0.00218691	down
AT5G57540	2.21246	11.8112	-2.41643	0.0011403	0.0477599	down
AT1G65730	1.90204	9.19523	-2.27334	1.1372e-05	0.00204709	down
AT4G40070	9.98141	31.8458	-1.67379	0.0004327	0.0249434	down
AT1G77630	3.93206	11.3662	-1.53139	0.000897542	0.0412308	down
AT1G70985	1.57702	7.26586	-2.20393	0.00012282	0.0111258	down
AT4G28850	1.56223	11.1345	-2.83336	0.000624665	0.0320884	down
AT3G21550	6.84018	25.9468	-1.92345	0.000108424	0.010322	down
AT1G66280	90.0678	349.897	-1.95785	4.7366e-05	0.00578863	down
AT2G41810	0.954634	10.7025	-3.48686	8.04986e-08	6.07136e-05	down
AT3G23550	1.64023	6.041	-1.88089	0.00019203	0.0148958	down
AT1G21090	13.8146	34.4547	-1.31851	0.00115512	0.048198	down
AT5G64750	2.18683	14.8497	-2.76352	0.000240818	0.0170999	down
AT4G37430	18.0569	51.2196	-1.50414	0.000866282	0.0403729	down
AT5G42930	3.44196	18.695	-2.44135	5.97598e-05	0.00670586	down
AT4G01700	28.9713	90.885	-1.64942	0.000809335	0.0386541	down
AT1G64450	4.15404	13.4991	-1.70028	0.000241156	0.0170999	down
AT2G22840	10.8095	25.2145	-1.22195	0.000991817	0.0435588	down
AT2G24850	3.54459	71.9811	-4.34393	4.99015e-08	4.43662e-05	down
AT1G02335	10.7998	37.5093	-1.79625	7.64894e-05	0.00794523	down
AT4G33730	3.69117	25.0546	-2.76293	0.000274792	0.0186608	down
AT1G62440	5.29007	31.0077	-2.55127	0.000329142	0.0210178	down
AT2G15370	5.91765	18.4916	-1.64377	0.00105376	0.0453609	down
AT5G67200	2.90498	6.70356	-1.2064	0.000709481	0.0349688	down
AT2G28790	34.4279	100.42	-1.54439	0.000707418	0.0349416	down
AT1G05650	1.85985	10.7216	-2.52726	0.000283214	0.0189213	down
AT5G18670	38.4953	140.662	-1.86948	0.000262556	0.0181827	down
AT4G32300	6.60599	21.3162	-1.69011	0.00083878	0.0396508	down
AT4G32480	47.2032	118.701	-1.33037	0.000401476	0.0237962	down
AT2G45590	4.95207	10.7527	-1.11859	0.000991106	0.0435588	down
AT1G72430	69.9045	206.7	-1.56408	5.8368e-05	0.00660395	down
AT3G62020	11.0048	44.1998	-2.00591	0.000177992	0.0142039	down
AT1G54890	7.98829	24.6119	-1.6234	6.02189e-05	0.00672474	down
AT1G66270	185.189	797.7	-2.10685	0.000141149	0.0123591	down
AT1G73010	40.9009	108.358	-1.40561	1.92346e-06	0.000596833	down
AT1G25510	6.95491	18.8567	-1.43898	0.000834054	0.0395082	down
AT1G13670	53.0934	156.923	-1.56346	3.88126e-05	0.0049674	down
AT3G05690	10.6902	29.9905	-1.48822	0.000679095	0.0339752	down
AT2G43890	0.755617	8.42978	-3.47977	4.26603e-07	0.000224122	down
AT4G15330	6.16304	24.5139	-1.99189	0.000470645	0.0265352	down
AT1G21880	15.6669	40.695	-1.37713	0.000606973	0.0314214	down
AT5G02170	4.61229	18.8152	-2.02834	2.2706e-05	0.00328045	down
AT1G58270	143.398	430.127	-1.58474	0.000108507	0.010322	down
AT5G62330	3.7418	28.6493	-2.9367	3.47471e-05	0.00458979	down
AT2G47550	5.5121	30.8027	-2.48238	0.00113481	0.0477599	down
AT5G19100	3.44404	24.0436	-2.80348	2.67618e-06	0.000727796	down
AT1G02640	22.7446	73.3611	-1.68949	0.000155761	0.0129985	down
AT5G23350	9.52567	21.6475	-1.18431	0.000621363	0.0319898	down
AT4G31820	8.39172	24.0533	-1.51919	7.1991e-06	0.00143791	down
AT5G40480	4.92477	12.7988	-1.37788	0.00103405	0.0446789	down
AT4G19230	9.35449	27.1012	-1.53462	0.00020728	0.0155064	down
AT3G13760	11.9112	52.8055	-2.14837	0.000143195	0.0124507	down
AT4G10270	5.17119	20.4406	-1.98287	0.00112771	0.0475694	down
AT5G02230	65.5255	208.34	-1.66881	0.000542343	0.0291553	down
AT1G71520	3.1959	13.7748	-2.10773	3.88951e-05	0.0049674	down
AT4G16260	110.581	320.308	-1.53436	0.00111556	0.047316	down
AT1G23205	2.98591	13.9269	-2.22163	9.28199e-07	0.000363665	down
AT2G34910	13.1825	44.8021	-1.76494	0.00114002	0.0477599	down
AT2G17880	4.79211	26.2261	-2.45227	0.000227344	0.0164874	down
AT4G37409	12.5336	57.6485	-2.20148	4.92076e-05	0.00592439	down
AT1G18140	8.1332	23.0708	-1.50417	8.27141e-05	0.00824146	down
AT4G31500	161.181	629.232	-1.96491	0.000441711	0.0252738	down
AT1G68530	1.76892	5.43311	-1.61891	0.000457399	0.0259785	down
AT4G01140	16.9379	52.2967	-1.62646	0.000428323	0.0247528	down
AT3G10720	15.5809	75.7269	-2.28103	0.000962038	0.0430145	down
AT4G12730	97.9593	367.901	-1.90906	0.00021951	0.0162108	down
AT3G51680	4.83319	14.8337	-1.61783	0.000337476	0.0213728	down
AT4G38140	2.30335	9.04416	-1.97326	0.00098237	0.0435028	down
AT3G55230	72.8837	307.796	-2.07831	0.00014786	0.0126281	down
AT5G62340	44.0523	201.427	-2.19297	0.00037261	0.0227263	down
AT1G36730	3.88382	36.9713	-3.25086	4.84456e-06	0.00112277	down
AT2G47560	9.84181	56.5329	-2.52209	0.000328315	0.0210178	down
AT2G20520	1.68026	13.8388	-3.04196	0.000666333	0.0334847	down
AT1G03230	32.8747	112.624	-1.77646	0.000563225	0.0299989	down
AT5G24010	4.21733	20.9633	-2.31346	2.59716e-05	0.00368319	down
AT1G01430	15.2493	38.0149	-1.31782	0.00090072	0.0412308	down
AT1G09460	21.4632	69.9509	-1.70448	0.000438776	0.0252307	down
AT3G15030	1.43103	5.26278	-1.87877	7.09938e-05	0.00760404	down
AT5G65690	13.6621	69.6479	-2.3499	0.000302069	0.0199504	down
AT4G24310	12.674	42.029	-1.72951	0.00100108	0.0436473	down
AT1G15210	55.0068	160.706	-1.54674	0.000718742	0.0352001	down
AT4G15290	2.19088	7.59422	-1.79339	0.000965963	0.0431066	down
AT4G25760	3.66115	13.2802	-1.85891	7.94905e-05	0.00809472	down
AT1G16370	6.22325	39.3341	-2.66004	1.60082e-05	0.00251202	down
AT2G45470	48.1265	197.324	-2.03566	0.000204998	0.0153855	down
AT3G47550	23.5676	67.1296	-1.51014	0.000348326	0.0216449	down
AT3G12145	3.80425	15.5798	-2.034	3.74267e-05	0.00488789	down
AT4G29690	33.2255	91.8619	-1.46717	0.000996114	0.0435721	down
AT4G37450	42.3673	141.272	-1.73745	4.85711e-06	0.00112277	down
AT1G10550	5.08705	25.0513	-2.29998	0.000296939	0.0196677	down
AT1G70990	19.7997	81.7407	-2.04558	2.73402e-06	0.000728315	down
AT1G12560	8.74767	50.1824	-2.52021	6.72422e-05	0.00733193	down
AT3G22800	12.3104	48.1509	-1.96768	0.000746633	0.0362059	down
AT3G46280	39.4486	126.79	-1.6844	0.00100263	0.0436473	down
AT3G12750	7.25102	19.3581	-1.41668	0.000115738	0.0106376	down
AT5G54370	31.0005	237.525	-2.93772	0.000598117	0.0314214	down
AT5G40090	8.67001	20.1903	-1.21956	0.00111944	0.0473938	down
AT1G54010	12.1333	80.4414	-2.72897	1.26561e-05	0.00215117	down
AT3G20570	34.7628	84.0768	-1.27416	0.00082531	0.0391743	down
AT5G36130	6.50965	21.7799	-1.74235	0.00109494	0.0466126	down
AT1G02710	2.47475	11.418	-2.20595	5.03031e-05	0.0060249	down
AT3G02640	33.4337	80.3962	-1.26583	0.000413802	0.0242501	down
AT3G10040	7.48152	40.5698	-2.439	0.000509387	0.0278577	down
AT3G44860	1.64179	25.1356	-3.93639	4.37684e-06	0.001065	down
AT1G76650	3.31304	76.7783	-4.53447	6.31593e-35	1.45999e-30	down
AT4G02130	11.3741	33.6796	-1.56612	7.24372e-05	0.00768101	down
AT5G55090	4.98353	14.3809	-1.52892	0.000291962	0.0194496	down
AT3G55950	5.95901	17.8033	-1.579	0.000515558	0.0281077	down
AT5G22410	5.69173	24.5924	-2.11127	0.000689345	0.0341218	down
AT5G60300	14.8617	42.1083	-1.50251	0.000445086	0.025404	down
AT2G42870	6.48657	22.2197	-1.77631	0.000326754	0.0209927	down
AT4G11190	29.374	145.595	-2.30935	2.87896e-10	7.39444e-07	down
AT2G37820	3.40402	13.3935	-1.97622	0.000978135	0.0433987	down
AT3G62680	30.2358	203.803	-2.75285	0.000396467	0.0235597	down
AT2G34930	7.07703	35.9264	-2.34383	0.000335508	0.0213066	down
AT5G40590	10.9826	43.2768	-1.97838	0.00021985	0.0162108	down
AT5G38940	2.27009	10.2858	-2.17984	0.00048058	0.0266892	down
AT5G60020	8.39335	28.8903	-1.78327	0.000478033	0.0266352	down
AT5G01790	4.38468	15.8674	-1.85553	0.00033448	0.0212998	down
AT1G01300	33.3786	112.562	-1.75373	0.000107794	0.010322	down
AT1G11580	133.881	475.985	-1.82996	0.000202794	0.0153698	down
AT4G14130	53.8015	138.652	-1.36575	0.000657643	0.0334111	down
AT1G08160	21.7717	77.6067	-1.83373	0.000876439	0.0406007	down
AT1G55380	1.84741	5.93483	-1.6837	0.000372009	0.0227263	down
AT2G42840	27.1522	71.3795	-1.39444	0.000151742	0.0128017	down
AT1G25450	3.87076	12.9964	-1.74743	0.000847953	0.039846	down
AT2G39430	39.3673	156.808	-1.99393	0.000586985	0.0309789	down
AT5G24110	2.66932	13.2941	-2.31624	3.77916e-10	8.73592e-07	down
AT3G14310	89.529	373.425	-2.06039	0.000231292	0.0166042	down
AT1G34510	2.34423	16.2377	-2.79216	0.00106067	0.0454887	down
AT3G51450	4.13082	18.0394	-2.12665	0.000871065	0.0405141	down
AT5G59090	26.4827	116.754	-2.14035	0.000311624	0.0203489	down
AT5G43180	51.8073	170.819	-1.72124	0.000918177	0.0416168	down
AT1G62500	2.60483	9.54184	-1.87308	0.000147909	0.0126281	down
AT1G73160	1.50417	6.31314	-2.06939	6.40302e-05	0.00711597	down
AT4G36920	22.5555	57.523	-1.35066	0.000782176	0.03759	down
AT1G72360	22.0065	108.702	-2.30438	4.6439e-07	0.000238552	down
AT5G14920	11.8851	50.5631	-2.08893	6.98113e-05	0.00754092	down
AT2G15440	7.97285	18.8064	-1.23806	0.000862126	0.0403729	down
AT3G60900	4.58211	18.2256	-1.99189	0.00016668	0.0135889	down
AT2G38310	102.933	502.991	-2.28882	3.61889e-05	0.00475308	down
AT3G11385	1.92065	6.24291	-1.70062	0.000181197	0.0143444	down
AT1G22530	104.715	252.629	-1.27055	0.000305743	0.0200783	down
AT2G01630	9.84605	25.1499	-1.35294	0.000269703	0.018486	down
AT1G33612	2.13337	8.69016	-2.02625	0.000275859	0.0186608	down
AT5G40330	3.37302	9.18398	-1.44508	0.00053632	0.0288988	down
AT3G49960	11.0436	69.7665	-2.65932	0.000773943	0.0372718	down
AT4G16140	14.526	45.1227	-1.63522	5.10757e-06	0.00115911	down
AT5G40100	4.66388	13.8882	-1.57425	0.000146559	0.0126281	down
AT1G54000	98.7926	431.96	-2.12842	0.000417569	0.0243639	down
AT4G25110	2.21331	8.95436	-2.01639	0.00049226	0.0271577	down
AT2G05920	81.3445	237.172	-1.54382	8.32523e-05	0.00824895	down
AT5G42100	27.1049	96.6612	-1.83438	0.000604602	0.0314214	down
AT5G57480	21.0611	73.0023	-1.79336	5.77175e-09	9.52998e-06	down
AT2G22860	21.5699	95.7614	-2.15043	0.000993056	0.0435588	down
AT5G66985	44.0563	98.1051	-1.15498	4.88741e-05	0.00591504	down
AT5G05500	27.9894	124.38	-2.1518	0.000894358	0.0412308	down
AT3G59900	5.99924	21.683	-1.85371	0.000575726	0.0304542	down
AT5G16170	3.44666	9.37065	-1.44295	0.000173612	0.0139833	down
AT5G13890	14.2393	40.2192	-1.49801	0.000978143	0.0433987	down
AT2G17230	18.7184	101.021	-2.43213	0.00016139	0.0132294	down
AT5G19110	11.6475	156.899	-3.75175	7.15567e-08	5.70381e-05	down
AT4G25190	0.658469	5.14158	-2.96502	7.15847e-05	0.00762558	down
AT1G72140	20.8677	54.7323	-1.39112	0.000281169	0.0188391	down
AT3G44870	1.80408	52.8674	-4.87304	0.000864956	0.0403729	down
AT2G47440	15.885	50.5714	-1.67066	1.74937e-05	0.00262131	down
AT3G47380	3.42528	24.5443	-2.84109	1.73392e-08	2.21885e-05	down
AT5G60490	8.46273	25.8375	-1.61027	0.0003635	0.0224071	down
AT5G18690	27.383	78.5432	-1.52021	7.98598e-06	0.00156444	down
AT5G01040	41.276	205.687	-2.31708	0.00101257	0.0439972	down
AT4G38400	18.2838	119.644	-2.71011	2.98089e-11	1.31697e-07	down
AT3G24480	23.4403	91.4123	-1.9634	0.000194955	0.015053	down
AT5G03170	17.0556	45.4339	-1.41352	0.000604597	0.0314214	down
AT4G11210	27.8621	182.696	-2.71307	1.77889e-07	0.000108213	down
AT3G44150	16.9236	44.9113	-1.40804	0.000474688	0.0265687	down
AT3G20110	6.33742	14.7555	-1.21929	0.000901933	0.0412308	down
AT1G30870	21.3821	113.086	-2.40295	0.000570042	0.0302227	down
AT3G54400	49.9528	300.005	-2.58635	5.90891e-07	0.000264467	down
AT1G53230	1.63583	6.89392	-2.0753	0.000848082	0.039846	down
AT2G21140	1.76804	5.49177	-1.63512	6.93069e-05	0.00752159	down
AT4G24015	13.1238	40.3154	-1.61915	0.000140565	0.0123547	down
AT3G52500	22.8508	65.677	-1.52315	0.000339629	0.0213956	down
AT3G27220	11.5572	44.1497	-1.93361	3.01991e-05	0.00415525	down
AT3G10710	3.49642	17.8732	-2.35385	0.00102952	0.0446026	down
AT1G12040	6.01233	58.6811	-3.2869	8.01162e-05	0.00812266	down
AT3G50140	1.70041	6.34096	-1.89882	0.00047818	0.0266352	down
AT5G02350	4.28524	19.6685	-2.19844	0.000210639	0.0157068	down
AT4G21840	18.8308	79.6561	-2.08069	0.000947281	0.0425191	down
AT2G44080	22.3791	69.5126	-1.63512	0.000179791	0.014282	down
AT5G24030	51.0286	159.477	-1.64397	0.000481459	0.0266892	down
AT5G66200	37.2811	114.649	-1.6207	0.000968389	0.0431316	down

## Sheet: E
Gene id	MeanTPM (42S-R)	MeanTPM (22W-R)	log2FoldChange	pValue	qValue	result
AT1G49450	7.49679	2.35631	1.66975	7.6064e-06	0.00396311	up
AT3G12580	2486.97	158.663	3.97035	1.53061e-07	0.000257649	up
AT1G72660	10.9069	0.710969	3.93931	9.00487e-06	0.00453427	up
AT3G46230	1328.74	8.9787	7.20934	3.16592e-07	0.000494855	up
AT2G47180	770.014	113.656	2.76021	1.94701e-05	0.00819354	up
AT5G06760	21.9658	6.50234	1.75623	2.23691e-05	0.00906486	up
AT3G63060	8.04429	1.31636	2.61141	1.86735e-12	1.36211e-08	up
AT3G51910	1177.88	196.517	2.58347	3.40446e-05	0.0117706	up
AT1G04570	21.4446	1.98752	3.43157	2.42689e-05	0.00965594	up
AT3G15340	22.6951	4.31924	2.39353	6.65735e-05	0.0201497	up
AT2G19310	557.479	27.946	4.3182	2.13455e-08	5.83879e-05	up
AT1G01720	278.647	55.0535	2.33953	0.000109301	0.027812	up
AT4G25200	720.715	1.44996	8.95727	3.91942e-06	0.00268027	up
AT5G48570	731.362	23.4773	4.96125	1.90352e-10	8.33093e-07	up
AT5G18340	6.28256	0.849273	2.88705	0.000200237	0.0429587	up
AT4G21320	91.0941	3.63379	4.64781	8.59928e-09	3.1363e-05	up
AT5G64510	42.0542	3.12042	3.75244	1.17975e-06	0.00107568	up
AT5G17300	15.2255	3.69414	2.04318	3.30365e-05	0.0117706	up
AT1G52560	811.583	9.40118	6.43175	3.85472e-06	0.00268027	up
AT4G12400	664.32	26.9867	4.62156	5.7112e-05	0.0181128	up
AT3G14440	16.4642	2.24075	2.87728	5.96149e-08	0.000114779	up
AT2G25140	128.346	15.7366	3.02784	4.76892e-06	0.00301231	up
AT1G71000	270.817	0.670357	8.65817	5.61197e-05	0.0180598	up
AT1G53540	1681.26	4.60528	8.51203	1.59153e-06	0.0013931	up
AT1G56600	78.6461	8.73419	3.17063	3.44248e-05	0.0117706	up
AT5G52640	1076.78	32.2892	5.05953	7.92371e-05	0.0219487	up
AT1G60190	15.5198	6.50838	1.25374	0.000179312	0.0392389	up
AT5G59720	853.939	11.3256	6.23647	7.3029e-05	0.0210454	up
AT5G62020	104.897	22.094	2.24724	8.35689e-05	0.022577	up
AT5G05410	359.203	49.359	2.86341	2.56796e-06	0.00200695	up
AT3G16050	467.017	35.3975	3.72176	6.51344e-07	0.000712668	up
AT1G15550	77.9501	22.0042	1.82477	0.000172804	0.0385864	up
AT5G19875	126.869	28.6132	2.14858	3.34125e-05	0.0117706	up
AT1G05100	5.43122	1.55008	1.80894	2.79263e-05	0.0106631	up
AT5G37340	17.9729	3.60815	2.31649	7.58794e-05	0.0215645	up
AT1G59860	1609.57	16.9099	6.57266	2.43305e-06	0.00197194	up
AT2G29500	1813.05	30.8589	5.87659	2.28148e-06	0.00192022	up
AT1G07500	67.1539	11.1793	2.58664	0.000151139	0.0348144	up
AT2G26150	1028.21	13.2724	6.27555	9.54001e-06	0.0046392	up
AT3G25230	506.555	123.772	2.03303	0.000118064	0.0295274	up
AT3G09350	680.995	75.4204	3.17462	9.11704e-06	0.00453427	up
AT4G33660	107.679	17.3541	2.63338	0.000163012	0.0367751	up
AT5G12030	1743.71	4.94917	8.46075	4.79246e-07	0.00061419	up
AT1G14200	505.976	93.2562	2.4398	6.72178e-05	0.0201497	up
AT4G27670	242.93	0.430244	9.14117	1.02445e-05	0.00487349	up
AT4G32208	83.8926	11.8949	2.8182	0.000106224	0.0276725	up
AT5G59220	37.1239	9.06959	2.03324	7.64079e-13	8.36017e-09	up
AT3G07150	12.3295	1.41503	3.12321	7.30909e-05	0.0210454	up
AT3G04710	54.9957	19.2676	1.51314	0.000155967	0.0355523	up
AT2G32120	297.687	4.54957	6.03192	1.73856e-05	0.00745977	up
AT1G66080	160.963	19.3893	3.0534	6.88459e-06	0.00378072	up
AT3G13470	190.819	44.6292	2.09615	8.32237e-05	0.022577	up
AT4G17250	42.0644	6.21724	2.75825	4.05291e-06	0.00268757	up
AT1G07400	2349.14	20.892	6.81304	5.05292e-07	0.00061419	up
AT1G30070	584.221	41.8433	3.80344	7.70807e-07	0.000803218	up
AT1G61340	155.964	25.4585	2.61499	7.80547e-05	0.0218983	up
AT5G12110	325.934	33.1104	3.29922	4.24634e-07	0.00061419	up
AT1G26800	255.861	29.6142	3.111	4.81794e-06	0.00301231	up
AT1G17870	101.812	6.14397	4.05059	6.29414e-08	0.000114779	up
AT2G46240	543.811	7.72009	6.13834	9.82426e-07	0.000977202	up
AT5G52630	12.2783	1.56235	2.97432	8.4794e-05	0.0226286	up
AT1G56170	61.9379	13.0392	2.24797	4.3737e-05	0.0147246	up
AT4G14270	335.389	99.7921	1.74884	6.81608e-05	0.0201563	up
AT3G09640	41.7254	0.698561	5.9004	0.000108937	0.027812	up
AT1G74310	1030.78	27.748	5.21521	1.44474e-05	0.00653666	up
AT3G08970	69.1748	5.12697	3.75407	5.33273e-07	0.00061419	up
AT1G16030	717.853	3.64359	7.62218	3.3118e-06	0.00249904	up
AT5G10695	710.432	84.9648	3.06376	1.46368e-05	0.00653666	up
AT3G12050	309.939	72.6324	2.0933	0.000143182	0.0336164	up
AT3G10020	2192.66	163.825	3.74246	1.54346e-08	4.82507e-05	up
AT3G48510	11.0134	2.20329	2.32153	2.07136e-11	1.13319e-07	up
AT5G37670	317.819	4.1855	6.24666	2.00751e-05	0.00828875	up
AT5G09590	525.708	62.8173	3.06503	4.44471e-05	0.0147369	up
AT2G36460	559.838	108.418	2.3684	5.96763e-05	0.0186557	up
AT2G21130	29.9057	9.97703	1.58374	1.62463e-05	0.00711034	up
AT5G12020	813.269	2.56533	8.30844	7.2743e-06	0.00388252	up
AT4G23493	125.145	17.6741	2.82389	3.21234e-05	0.011716	up
AT1G67360	387.666	74.1801	2.38571	0.000140309	0.0333738	up
AT5G03990	28.1449	5.14643	2.45123	0.000124269	0.0298834	up
AT3G07090	619.114	124.863	2.30987	6.63088e-05	0.0201497	up
AT5G47610	7.27243	0.399727	4.18535	2.57393e-05	0.0100581	up
AT4G15420	128.345	19.7923	2.69702	0.00012009	0.0295274	up
AT1G07430	9.85057	0.256009	5.26594	1.80383e-14	3.94733e-10	up
AT3G63350	287.497	3.22486	6.47817	5.61704e-06	0.00341438	up
AT1G73480	61.0459	16.5668	1.8816	6.73642e-06	0.00378072	up
AT4G00940	115.765	15.0623	2.94219	3.68404e-06	0.00268027	up
AT1G07350	524.035	103.893	2.33457	2.9449e-05	0.0109226	up
AT5G35320	360.046	30.2289	3.57418	5.30318e-07	0.00061419	up
AT1G54050	1662.15	18.4029	6.49698	6.72919e-06	0.00378072	up
AT1G49030	2.50242	6.81423	-1.44523	0.00021127	0.0448858	down
AT1G13670	60.4747	156.923	-1.37566	1.34085e-05	0.00624294	down
AT1G56010	15.646	54.9158	-1.81143	2.60115e-08	6.32456e-05	down
AT1G55430	3.62267	9.3843	-1.3732	4.94791e-05	0.0161605	down
AT2G34430	0.609058	6.58078	-3.43361	0.000200112	0.0429587	down

## Sheet: F
Gene id	MeanTPM (42R-R)	MeanTPM (22W-R)	log2FoldChange	pValue	qValue	result
ATMG01170	15.6788	0.775414	4.3377	2.02767e-12	1.34871e-10	up
AT1G49450	12.3681	2.35631	2.39203	7.21422e-16	7.67345e-14	up
AT1G21940	49.2236	0.286377	7.42529	7.9828e-33	4.1901e-30	up
AT3G12580	3723.94	158.663	4.55279	1.14047e-14	1.02367e-12	up
AT4G10250	1233.45	1.14283	10.0759	3.13685e-17	4.02868e-15	up
AT5G56020	51.9348	25.3643	1.0339	2.73322e-05	0.000482056	up
AT5G54510	30.1263	8.86144	1.76541	4.12918e-08	1.33109e-06	up
AT1G72660	84.182	0.710969	6.88758	1.17109e-32	5.77059e-30	up
AT4G39360	7.04979	2.89629	1.28338	0.00303289	0.0276545	up
AT3G25240	31.031	1.97587	3.97315	2.07801e-11	1.18613e-09	up
AT3G25790	21.4904	7.00472	1.61729	1.0744e-08	3.81491e-07	up
AT1G09140	338.813	72.062	2.23318	3.8785e-07	1.03796e-05	up
ATMG01275	14.6736	0.46037	4.99428	2.61955e-11	1.47091e-09	up
ATMG01270	7.24977	0.0834537	6.44082	1.66427e-11	9.68286e-10	up
AT2G28000	399.173	102.66	1.95914	8.73657e-07	2.16353e-05	up
AT4G02430	37.1531	14.7798	1.32986	1.5012e-05	0.000280763	up
AT3G61890	40.9312	14.0006	1.54771	0.0016228	0.0165257	up
AT3G48100	27.7597	10.7445	1.3694	5.47057e-06	0.000112128	up
AT1G52870	163.696	5.17607	4.98302	1.48405e-31	6.63561e-29	up
AT3G46230	2899.65	8.9787	8.33516	1.30441e-57	2.24964e-54	up
AT2G47180	1779.79	113.656	3.96896	1.61445e-13	1.25341e-11	up
ATMG00690	401.006	1.35366	8.21061	2.03242e-50	2.23058e-47	up
ATMG00520	12.141	0.651133	4.22079	1.46406e-09	6.01188e-08	up
AT2G26140	218.13	76.4292	1.51299	2.72888e-06	6.10082e-05	up
AT5G06760	23.6922	6.50234	1.86538	3.3078e-13	2.42021e-11	up
ATMG00300	7.84916	0.0479063	7.35618	1.97183e-11	1.13627e-09	up
AT3G63060	7.91021	1.31636	2.58717	1.57185e-12	1.06309e-10	up
AT3G51915	44.862	0.103034	8.76623	1.87907e-13	1.43123e-11	up
AT3G51910	1402.52	196.517	2.8353	2.49966e-12	1.63119e-10	up
AT4G13670	12.4421	6.01704	1.04811	0.000430197	0.00536247	up
AT5G28540	457.695	199.331	1.19922	0.000439731	0.00545596	up
AT5G41620	14.2266	3.87449	1.87652	4.50911e-08	1.4269e-06	up
ATMG01010	10.9007	0.0509447	7.74128	3.54656e-11	1.93737e-09	up
AT1G04570	33.8404	1.98752	4.0897	3.61107e-61	6.70687e-58	up
AT5G27660	70.4684	22.1217	1.67152	6.8974e-08	2.0932e-06	up
AT5G67370	15.6541	7.76867	1.0108	4.24571e-06	8.99459e-05	up
AT4G29330	258.393	60.8976	2.08511	1.10414e-07	3.23932e-06	up
AT3G08690	186.03	64.8564	1.52021	1.95717e-05	0.000356917	up
AT3G08960	44.7708	16.3735	1.45119	1.95022e-08	6.6697e-07	up
AT2G07768	7.86161	0.139111	5.82051	2.60838e-09	1.02739e-07	up
AT5G10890	7.73911	0.0164167	8.88086	3.40304e-15	3.31316e-13	up
AT2G34420	582.344	288.375	1.01392	0.00464653	0.0387398	up
ATMG00610	48.9553	0.256839	7.57446	2.00711e-27	6.92311e-25	up
AT5G15250	12.6463	0.227257	5.79825	2.05504e-49	2.15734e-46	up
AT2G07738	5.29454	0.0173243	8.25556	6.39735e-09	2.36183e-07	up
AT4G36990	333.674	80.6842	2.04808	4.71339e-07	1.22503e-05	up
AT4G08230	205.708	70.2942	1.54912	4.1094e-06	8.74198e-05	up
AT3G15340	44.8432	4.31924	3.37604	1.59755e-20	2.92218e-18	up
AT4G14695	25.4037	12.5259	1.02013	4.42506e-07	1.15882e-05	up
AT4G14690	49.6974	22.546	1.1403	9.93072e-10	4.22143e-08	up
AT5G58070	1696.4	201.021	3.07706	4.19278e-08	1.34621e-06	up
AT3G09440	2275.84	459.043	2.3097	1.81669e-10	8.84356e-09	up
AT5G48850	11.2942	4.3819	1.36595	0.00479411	0.0396146	up
AT2G19310	1353.03	27.946	5.5974	4.80364e-24	1.2607e-21	up
AT1G13080	51.1526	23.7372	1.10766	0.00247735	0.0234847	up
AT4G27660	9.51036	4.40267	1.11112	0.00637278	0.0492229	up
AT4G25130	352.949	92.5051	1.93186	3.02619e-07	8.25621e-06	up
AT5G54930	9.9815	4.72639	1.07852	1.2421e-05	0.000237266	up
AT4G23570	170.34	64.7492	1.39548	0.000841343	0.00952378	up
AT1G58170	79.4155	19.4571	2.02912	8.67597e-06	0.000170726	up
AT5G03210	147.831	5.36604	4.78395	5.08131e-14	4.13092e-12	up
AT2G20750	47.6861	17.5174	1.44478	1.75824e-05	0.000323573	up
AT4G17970	13.0778	5.28743	1.30648	3.19032e-08	1.05233e-06	up
AT3G61320	34.2567	6.04007	2.50375	8.4181e-17	1.03175e-14	up
AT1G02980	10.2526	0.296113	5.1137	9.05179e-33	4.55324e-30	up
AT5G64950	7.76316	3.72144	1.06078	1.39645e-05	0.000264364	up
AT1G01720	395.959	55.0535	2.84645	2.37779e-21	4.74478e-19	up
AT1G68140	97.6864	35.6341	1.4549	0.00324599	0.0291247	up
ATMG00480	67.8959	1.38399	5.61642	3.49362e-13	2.54845e-11	up
AT3G26510	36.5328	11.2461	1.69977	0.000160033	0.00227831	up
AT4G25200	2483.47	1.44996	10.7421	1.86341e-65	4.09019e-62	up
AT5G17230	18.3328	8.43536	1.1199	8.88809e-05	0.00134547	up
AT3G59520	22.3182	9.40218	1.24716	1.05786e-06	2.56188e-05	up
AT1G05385	6.69316	2.80381	1.2553	0.00492751	0.0405366	up
AT4G22740	101.499	33.036	1.61935	4.80779e-06	0.000100245	up
AT1G49200	5.48169	2.55686	1.10025	0.00187663	0.0186466	up
AT3G57540	43.6895	21.618	1.01505	0.000230881	0.00311083	up
AT5G66880	100.513	46.4865	1.11249	6.89747e-05	0.00107932	up
AT5G66690	238.073	67.9155	1.80959	2.52086e-19	4.08498e-17	up
AT1G49500	72.1835	32.6212	1.14586	0.000109099	0.00161409	up
AT1G21680	32.8978	13.2083	1.31655	0.00217296	0.0210707	up
AT1G21350	25.9939	7.94892	1.70934	4.82267e-06	0.000100469	up
AT4G29340	37.1652	5.17694	2.84378	6.3446e-10	2.79544e-08	up
AT5G48570	1339.87	23.4773	5.83468	3.59879e-26	1.15873e-23	up
AT5G57920	5.73476	2.79779	1.03544	0.00140138	0.0146035	up
AT2G07739	95.0872	0.562315	7.40173	1.27362e-73	5.12527e-70	up
AT2G07734	11.6253	0.297769	5.28693	3.13182e-26	1.05025e-23	up
AT5G18340	11.2646	0.849273	3.72942	3.33761e-29	1.22101e-26	up
AT1G62570	316.941	158.32	1.00137	3.84183e-07	1.02953e-05	up
AT3G11020	6.94302	1.18695	2.5483	7.3206e-17	9.04025e-15	up
AT1G23180	51.0242	7.26323	2.8125	9.96447e-15	9.01094e-13	up
AT4G21320	341.207	3.63379	6.55303	2.50772e-54	3.5617e-51	up
AT4G21323	6.29997	0.504101	3.64356	3.61592e-11	1.96767e-09	up
ATMG01190	103.644	4.16269	4.63797	5.69632e-10	2.5376e-08	up
AT1G77460	7.74821	3.07909	1.33136	3.89178e-06	8.34522e-05	up
AT5G24660	171.1	60.8268	1.49206	0.00528442	0.0427016	up
AT5G64510	109.38	3.12042	5.13146	2.16275e-18	3.16483e-16	up
AT2G33735	9.71292	3.14646	1.62618	0.00011166	0.0016436	up
AT5G67430	12.1384	3.09315	1.97243	3.7598e-05	0.000637503	up
AT5G17300	17.7672	3.69414	2.2659	3.00042e-16	3.308e-14	up
AT5G09610	14.8292	0.040817	8.50506	1.00118e-09	4.24841e-08	up
AT3G46650	12.1165	5.45652	1.15092	0.00554169	0.0443318	up
AT1G52560	1771.93	9.40118	7.55827	7.42397e-51	8.96259e-48	up
AT1G52690	29.9535	7.91624	1.91984	3.80477e-09	1.46284e-07	up
AT5G04980	17.8237	5.88528	1.59861	5.94482e-09	2.20488e-07	up
ATMG01090	60.3189	0.690958	6.44787	1.41851e-07	4.07327e-06	up
AT1G68290	10.1482	3.43311	1.56364	2.39095e-06	5.42405e-05	up
AT4G15480	5.47684	2.34266	1.2252	0.000609597	0.00725563	up
AT3G06660	11.5639	4.23814	1.44813	2.55816e-05	0.000453167	up
AT4G12400	1141.36	26.9867	5.40236	3.94443e-24	1.04657e-21	up
ATMG00640	23.4076	2.25926	3.37305	2.9397e-06	6.51185e-05	up
ATMG01110	9.66382	0.011756	9.68305	9.1685e-12	5.5068e-10	up
AT2G07678	6.06948	0.0514697	6.88171	1.23457e-16	1.47568e-14	up
AT2G07675	38.6049	0.696831	5.79183	3.23667e-18	4.59702e-16	up
AT2G07674	19.6837	0.210672	6.54586	1.03896e-21	2.14407e-19	up
AT2G07676	5.20858	0.125937	5.37012	1.84264e-08	6.31968e-07	up
AT2G07671	179.365	6.51184	4.78369	0.000191545	0.00266103	up
AT1G10480	12.8005	4.4947	1.5099	1.16027e-09	4.85524e-08	up
AT5G56320	39.196	18.1562	1.11025	0.00015597	0.00222307	up
AT5G25280	183.628	67.5343	1.4431	1.17678e-09	4.91581e-08	up
AT3G14440	22.7958	2.24075	3.34672	7.07135e-23	1.64171e-20	up
AT3G50980	10.8112	3.27756	1.72183	0.00098171	0.0108433	up
AT2G25140	282.86	15.7366	4.16789	1.34838e-29	5.16771e-27	up
AT1G20640	61.195	12.7395	2.26411	3.63837e-18	5.13734e-16	up
AT4G25410	11.0407	4.54338	1.28099	0.00318509	0.0287815	up
AT1G71000	674.417	0.670357	9.9745	7.15424e-15	6.59309e-13	up
AT2G07825	11.8911	0.0458083	8.02006	1.63828e-09	6.61476e-08	up
AT3G48240	11.4653	4.66016	1.29882	1.48089e-05	0.000277824	up
AT5G64401	47.8806	15.3319	1.64291	5.76229e-05	0.00091896	up
AT3G41762	17.3151	3.66833	2.23884	0.00145571	0.0150591	up
AT2G39730	131.481	49.4677	1.41029	0.000171058	0.00241674	up
AT2G07785	10.0239	0.250874	5.32033	3.10873e-12	1.98048e-10	up
AT1G53541	254.719	13.903	4.19543	1.26624e-15	1.29548e-13	up
AT1G53540	4282.05	4.60528	9.8608	1.16141e-85	9.34741e-82	up
AT1G53543	51.9781	0.873849	5.89438	6.76666e-13	4.7633e-11	up
AT3G11670	31.5504	10.4123	1.59937	2.38777e-08	8.0633e-07	up
AT5G18040	26.3322	10.6828	1.30154	0.000357667	0.00455239	up
AT1G44414	51.4869	0.559163	6.52479	7.05834e-19	1.09951e-16	up
AT1G56600	129.026	8.73419	3.88485	3.16931e-08	1.04792e-06	up
AT2G46250	17.62	0.814403	4.43532	1.54709e-09	6.29925e-08	up
AT5G52640	1945.66	32.2892	5.91307	2.83955e-20	5.00445e-18	up
AT2G21940	46.9189	17.845	1.39465	8.86479e-06	0.000174016	up
AT5G03340	77.4463	26.8404	1.52879	6.47673e-05	0.00101943	up
AT1G60190	19.3062	6.50838	1.56869	5.64463e-11	2.97431e-09	up
AT4G26270	122.857	7.90654	3.95779	1.85111e-19	3.01994e-17	up
ATMG00120	6.79207	0.0815863	6.37938	8.23573e-09	2.98576e-07	up
AT1G62730	115.054	11.9273	3.26996	6.71245e-47	5.78829e-44	up
AT4G15248	9.54679	4.43896	1.10479	6.24966e-05	0.000989496	up
AT1G50390	22.6388	2.65441	3.09234	2.35087e-18	3.41938e-16	up
AT5G22290	14.0467	6.71429	1.06493	1.40486e-06	3.31254e-05	up
AT5G66400	13.1309	4.80245	1.45113	0.000365783	0.00464345	up
AT5G59720	2272.18	11.3256	7.64834	1.41303e-95	3.41177e-91	up
AT4G28110	7.28497	1.69173	2.10642	2.62561e-08	8.75626e-07	up
ATMG00080	138.71	3.08655	5.48994	4.94849e-14	4.03653e-12	up
ATMG01020	12.9425	0.112133	6.85075	4.45865e-16	4.80599e-14	up
AT3G07080	25.4892	7.57767	1.75006	0.00024728	0.00329685	up
AT2G18550	17.5787	2.75159	2.67549	6.87639e-13	4.82647e-11	up
ATMG01130	67.6757	1.61126	5.39238	3.60433e-13	2.62128e-11	up
AT3G23920	266.74	78.4426	1.76572	3.73037e-08	1.21552e-06	up
AT2G07701	5.17741	0.00412933	10.2921	2.60153e-08	8.7e-07	up
AT2G07702	6.1006	0.0409687	7.21829	1.49039e-09	6.0889e-08	up
AT2G07705	6.76088	0.00555233	10.2499	3.17541e-07	8.63403e-06	up
AT2G07707	65.9823	1.32136	5.64199	3.17097e-12	2.01482e-10	up
AT2G07706	8.15077	0.0379057	7.74838	5.21303e-23	1.23401e-20	up
AT2G07708	16.8036	0.676769	4.63396	1.63246e-10	7.99509e-09	up
AT4G27260	28.1209	8.93759	1.65369	0.000170983	0.00241674	up
AT1G70300	41.7741	20.3307	1.03895	0.000540266	0.00656173	up
AT5G62020	150.38	22.094	2.76688	3.17681e-19	5.11361e-17	up
AT3G59430	8.49462	3.73237	1.18646	0.000310817	0.00404095	up
AT1G22110	6.48359	1.34249	2.27188	2.57358e-08	8.63044e-07	up
AT5G56080	75.9014	29.0764	1.38428	0.00195131	0.0192382	up
AT2G26160	8.40306	0.044932	7.54703	1.97015e-05	0.000358743	up
AT5G02490	101.493	21.4251	2.24401	8.27298e-16	8.68483e-14	up
AT4G11740	70.7359	32.4172	1.12568	0.00109758	0.0118733	up
AT5G05410	385.654	49.359	2.96592	1.75345e-13	1.35262e-11	up
AT3G26450	468.003	188.115	1.3149	6.83068e-08	2.07716e-06	up
AT2G21820	19.8179	2.26557	3.12885	5.08051e-10	2.2886e-08	up
AT4G02920	92.762	36.8408	1.33223	6.02489e-05	0.000955788	up
AT1G72720	6.62997	1.96289	1.75602	2.16754e-05	0.000390853	up
AT5G51451	17.2942	5.48907	1.65566	0.00117733	0.0125838	up
AT5G51450	32.5657	10.9881	1.56742	7.31954e-07	1.83902e-05	up
AT3G08940	67.8193	25.1633	1.43038	0.000137086	0.00197963	up
AT5G13200	84.2249	30.2546	1.47709	4.2505e-06	8.99459e-05	up
AT4G22350	15.5686	7.63286	1.02835	3.25786e-05	0.000560264	up
AT5G54170	52.0841	15.9412	1.70808	9.43904e-07	2.3044e-05	up
AT3G16050	699.141	35.3975	4.30386	8.95831e-31	3.66607e-28	up
AT1G54120	9.90462	3.59449	1.46232	3.10319e-08	1.03062e-06	up
ATMG00630	27.0403	0.141019	7.58308	2.84613e-21	5.58698e-19	up
AT1G35660	17.2659	3.9931	2.11234	3.09086e-11	1.69997e-09	up
AT5G03560	35.6993	16.221	1.13804	4.98546e-05	0.000814438	up
AT1G15550	117.62	22.0042	2.41829	2.3353e-07	6.49607e-06	up
AT5G19875	313.192	28.6132	3.4523	1.17236e-10	5.88494e-09	up
AT4G25340	141.833	47.7676	1.57009	1.62334e-10	7.96659e-09	up
AT3G56250	23.3014	5.15974	2.17505	2.33165e-10	1.11041e-08	up
AT3G12510	24.6771	9.35719	1.39902	0.00020555	0.0028247	up
AT3G24000	9.50828	3.2943	1.52921	8.6018e-08	2.56092e-06	up
AT4G14300	85.4352	40.3082	1.08376	0.00270405	0.02515	up
AT2G07815	8.45458	0.131077	6.01125	2.32632e-14	1.97084e-12	up
AT5G23380	68.1967	17.3793	1.97233	0.000239393	0.00321119	up
AT5G58110	418.291	165.392	1.33862	3.47609e-07	9.38817e-06	up
AT2G33590	189.521	73.9808	1.35714	4.32249e-05	0.000718778	up
AT2G30480	11.0875	3.02922	1.87192	5.75423e-10	2.55397e-08	up
AT5G10700	81.3056	13.2671	2.6155	4.22539e-09	1.61172e-07	up
AT1G48720	10.2616	0.310658	5.04578	6.20858e-15	5.76562e-13	up
AT5G50760	57.614	25.8795	1.15461	6.54873e-05	0.00102875	up
ATMG00200	6.2462	0.304757	4.35725	9.46144e-08	2.7933e-06	up
AT4G26990	29.6634	11.1474	1.41198	0.00548115	0.0438947	up
ATMG01140	6.4178	0.039576	7.34131	1.03202e-08	3.67525e-07	up
AT4G01026	17.1232	8.28386	1.04758	0.00246304	0.0233858	up
AT1G62950	5.60308	2.57682	1.12063	1.602e-05	0.000297771	up
AT5G62470	6.6571	2.37933	1.48434	0.000883664	0.00995616	up
AT5G44005	13.894	6.88001	1.01398	0.00484408	0.0399268	up
AT1G59980	6.84867	3.14721	1.12175	0.000228316	0.00308144	up
AT5G48250	9.61805	2.68592	1.84033	5.26007e-15	4.96111e-13	up
ATMG00170	22.5325	0.223045	6.65853	3.6306e-21	7.01287e-19	up
AT4G36740	17.6277	4.42957	1.99261	2.09245e-10	1.01044e-08	up
AT1G62740	140.537	60.5438	1.2149	4.18605e-08	1.34584e-06	up
AT5G62430	25.6966	10.7566	1.25635	0.000756789	0.00869713	up
AT3G24520	15.5203	7.64378	1.0218	3.62205e-06	7.81541e-05	up
AT5G59820	147.311	63.1298	1.22247	2.38956e-06	5.42405e-05	up
AT5G37340	52.5349	3.60815	3.86394	1.84116e-18	2.72728e-16	up
ATMG00285	12.1019	0.337406	5.16461	3.64382e-12	2.26128e-10	up
ATMG00280	6.04364	0.450897	3.74455	1.80329e-06	4.17053e-05	up
AT1G59860	2843.04	16.9099	7.39342	3.54707e-47	3.294e-44	up
AT1G59865	50.9088	1.19695	5.41048	9.70018e-20	1.62646e-17	up
AT4G28140	5.61626	2.00423	1.48656	0.00181023	0.0181061	up
AT4G37000	36.4374	13.4248	1.44052	0.000328735	0.00424001	up
AT1G80340	33.4335	8.36875	1.99821	1.24302e-11	7.33805e-10	up
AT2G29500	3191.16	30.8589	6.69225	2.23521e-67	5.39692e-64	up
AT2G01150	164.352	78.6455	1.06335	0.00387197	0.0336533	up
AT1G07500	215.791	11.1793	4.27072	4.39072e-19	6.92901e-17	up
AT1G74300	112.897	7.50817	3.91041	3.2815e-25	9.66243e-23	up
AT3G44110	1054.26	337.143	1.6448	3.44853e-06	7.52166e-05	up
AT2G41160	243.27	74.0861	1.71528	4.70046e-05	0.000775223	up
AT1G77760	175.945	83.1916	1.08061	0.00186183	0.0185453	up
ATMG00513	25.0484	0.737279	5.08636	2.16482e-11	1.22698e-09	up
ATMG00510	9.44831	0.875928	3.43117	5.91667e-07	1.50853e-05	up
ATMG00516	16.1929	0.677337	4.57934	5.243e-10	2.3574e-08	up
AT4G18450	14.2587	1.23094	3.53401	3.89395e-11	2.10806e-09	up
AT4G02425	34.451	9.62199	1.84014	1.93596e-09	7.72626e-08	up
AT2G22240	139.163	27.5125	2.33861	7.71848e-10	3.34583e-08	up
ATMG01220	31.7219	0.317646	6.64191	7.47043e-18	1.02485e-15	up
AT2G26150	1925.91	13.2724	7.18096	4.62841e-23	1.12882e-20	up
AT5G01990	101.291	32.3333	1.64742	0.00101627	0.0111536	up
AT2G41730	20.873	10.0721	1.05128	0.00568955	0.0452484	up
AT3G08700	8.54607	3.70258	1.20673	0.00265183	0.024798	up
ATMG00990	39.0704	0.834764	5.54856	1.06016e-16	1.27988e-14	up
AT3G25230	609.638	123.772	2.30027	5.5814e-11	2.94886e-09	up
AT3G25233	22.5922	0.0754713	8.22568	2.08548e-07	5.8483e-06	up
AT2G19900	24.1194	7.23159	1.73781	6.19893e-07	1.57551e-05	up
AT1G51340	32.4782	11.8536	1.45415	6.43617e-05	0.00101404	up
AT4G12530	19.8229	1.65559	3.58175	4.2345e-07	1.11253e-05	up
AT3G63310	479.056	151.209	1.66365	0.000286496	0.00376562	up
AT5G56030	1956.4	385.596	2.34304	1.47224e-09	6.0352e-08	up
AT3G09350	1185.2	75.4204	3.97403	2.39846e-14	2.02485e-12	up
AT4G33660	383.106	17.3541	4.46439	1.9039e-18	2.80302e-16	up
AT2G07751	33.4236	0.872163	5.26013	4.35727e-16	4.71777e-14	up
AT1G79920	644.766	114.598	2.4922	1.22979e-07	3.5689e-06	up
AT3G15780	21.8416	10.0067	1.12611	0.00154113	0.0158478	up
AT3G50840	15.3506	7.11894	1.10856	1.37867e-07	3.97232e-06	up
AT5G37260	23.4432	7.99513	1.55198	1.93002e-09	7.71528e-08	up
ATMG00940	6.15571	0.000983667	12.6115	4.92132e-10	2.22519e-08	up
AT1G14970	17.5169	8.69855	1.0099	3.24428e-07	8.78173e-06	up
AT5G12030	3869.48	4.94917	9.61073	4.37228e-55	6.59804e-52	up
AT4G00550	49.6945	19.755	1.33087	5.95845e-07	1.51758e-05	up
AT4G36988	304.087	74.684	2.02561	1.28e-06	3.0539e-05	up
AT1G22160	13.722	6.42079	1.09567	7.63349e-08	2.29242e-06	up
AT1G02700	31.0511	1.20075	4.69264	2.17168e-13	1.61837e-11	up
AT3G53830	84.1525	14.0589	2.58153	8.8114e-09	3.18397e-07	up
AT3G56260	11.1462	3.63166	1.61785	5.80317e-06	0.000118342	up
AT3G09430	21.9445	3.40668	2.68742	2.56759e-12	1.66205e-10	up
AT5G61510	154.849	55.3277	1.48479	4.8364e-05	0.000794386	up
AT5G43950	11.8765	4.93437	1.26718	0.000220769	0.00300138	up
AT5G53680	95.4598	0.139884	9.41452	3.02383e-29	1.12324e-26	up
AT5G55970	40.6795	18.5441	1.13334	0.000780977	0.00893258	up
AT2G29450	627.79	147.636	2.08824	5.70646e-12	3.48816e-10	up
AT4G02990	13.8287	5.96946	1.21199	8.57807e-08	2.55701e-06	up
AT1G14205	21.1009	3.97865	2.40695	1.9371e-15	1.93269e-13	up
AT1G14200	524.532	93.2562	2.49176	1.95708e-09	7.79765e-08	up
AT2G23110	16.4583	2.1433	2.94091	6.98526e-08	2.11617e-06	up
AT4G27670	672.044	0.430244	10.6092	1.68026e-64	3.38083e-61	up
AT4G32208	238.689	11.8949	4.32672	2.6684e-12	1.71809e-10	up
AT3G02480	25.6495	8.72883	1.55507	4.74375e-05	0.000781196	up
AT3G08990	20.3675	6.65647	1.61344	2.75597e-06	6.15568e-05	up
ATMG00270	132.052	0.613921	7.74884	1.21909e-24	3.46293e-22	up
AT1G67110	9.66017	4.49698	1.10309	0.000147497	0.00211103	up
AT5G03204	9.38862	1.04975	3.16086	9.94788e-05	0.00148277	up
AT1G72490	21.2256	7.81876	1.44079	0.000297742	0.00389647	up
ATMG00665	63.9688	0.626687	6.67348	2.50468e-06	5.65192e-05	up
ATMG00660	139.318	5.4066	4.68751	1.18409e-05	0.000226904	up
AT2G30000	70.3349	20.7859	1.75863	8.07077e-09	2.93036e-07	up
AT5G59220	45.1537	9.06959	2.31574	2.27714e-10	1.08875e-08	up
AT3G07150	36.0902	1.41503	4.6727	4.18007e-19	6.68397e-17	up
AT3G04710	89.158	19.2676	2.21019	2.79967e-11	1.55756e-09	up
AT4G25470	8.13588	1.97355	2.04351	1.64009e-05	0.000304148	up
ATMG01080	140.019	4.43503	4.98053	3.889e-05	0.000658024	up
ATMG00140	6.13144	0.002845	11.0736	3.11248e-10	1.45359e-08	up
ATMG00490	6.96548	0.314886	4.46732	4.0132e-08	1.29717e-06	up
ATMG00960	13.4707	0.299707	5.49013	4.63409e-09	1.75102e-07	up
AT4G37390	14.338	2.49585	2.52224	4.08126e-09	1.55921e-07	up
AT1G11100	10.2728	2.97511	1.78782	5.56978e-09	2.08147e-07	up
AT2G07599	10.6617	0.256415	5.37781	0.000200653	0.00276528	up
AT3G17790	150.68	48.8497	1.62506	2.60489e-05	0.000461107	up
AT2G20550	48.0596	12.6154	1.92964	1.3949e-06	3.29227e-05	up
AT2G32120	766.247	4.54957	7.39594	6.78075e-94	8.18606e-90	up
AT3G17611	40.8089	4.53885	3.16848	1.02593e-12	7.15929e-11	up
AT1G14360	79.2598	39.0903	1.01978	2.55333e-05	0.000452643	up
AT5G18065	49.3037	10.2789	2.26201	7.69551e-07	1.92149e-05	up
AT2G36220	148.855	66.3263	1.16626	0.00112845	0.012169	up
AT3G62990	5.19194	1.94865	1.4138	6.37264e-05	0.00100567	up
AT2G31920	6.22508	2.46779	1.33487	1.10593e-07	3.24062e-06	up
AT1G66080	205.332	19.3893	3.40462	7.93941e-16	8.40777e-14	up
AT1G53542	149.905	12.2643	3.61152	2.21096e-08	7.51882e-07	up
AT1G48000	8.06631	3.61744	1.15694	0.000416603	0.00521456	up
AT1G13690	71.6926	25.9041	1.46865	4.24819e-06	8.99459e-05	up
AT5G64170	64.9854	32.4766	1.00071	7.32573e-05	0.00114042	up
ATMG00060	265.975	2.09573	6.98769	1.88233e-09	7.53712e-08	up
ATMG01000	33.207	0.457028	6.18306	3.55215e-15	3.44444e-13	up
AT1G64200	329.415	151.513	1.12046	2.613e-05	0.000462204	up
AT2G07727	7.57589	1.1382	2.73466	3.63134e-05	0.000617456	up
AT2G07725	14.4019	0.733718	4.29489	1.10251e-15	1.13277e-13	up
AT2G07722	12.1449	0.079391	7.25716	9.49257e-15	8.64898e-13	up
ATMG00900	8.11438	0.060825	7.05967	1.03755e-14	9.34765e-13	up
AT1G19190	15.1081	7.51944	1.00662	0.000628235	0.00745026	up
AT3G13470	430.994	44.6292	3.27161	2.145e-14	1.8351e-12	up
AT3G49570	21.7691	5.92763	1.87675	6.94295e-06	0.000139582	up
AT3G07770	116.778	50.7396	1.20259	6.81673e-07	1.71985e-05	up
AT5G52550	13.3395	0.017184	9.60043	2.5376e-21	5.02215e-19	up
AT5G10990	5.97405	1.34384	2.15235	6.06475e-09	2.24591e-07	up
ATMG00560	24.2374	0.582267	5.37941	1.71297e-05	0.000316205	up
AT5G35460	215.184	87.6547	1.29567	2.58901e-06	5.83675e-05	up
ATMG01210	9.03294	0.359891	4.64956	6.52146e-12	3.97628e-10	up
AT1G16040	87.1529	24.6493	1.822	1.88631e-12	1.25815e-10	up
AT2G07681	5.23511	0.0503233	6.70085	7.48542e-21	1.42311e-18	up
AT2G07684	15.5713	0.165167	6.55882	1.23791e-07	3.58816e-06	up
AT2G07687	8.23409	1.43884	2.5167	0.00103073	0.0112763	up
AT2G07689	5.88013	0.646972	3.18407	7.18826e-05	0.00112192	up
AT1G14190	18.5881	5.90842	1.65354	1.00904e-09	4.27427e-08	up
AT4G26780	122.599	23.1837	2.40277	1.07745e-15	1.11504e-13	up
AT5G67420	118.678	40.0085	1.56868	9.75941e-07	2.37781e-05	up
AT2G47020	39.9508	18.2823	1.12778	4.60861e-08	1.45078e-06	up
AT1G18870	68.8028	30.7073	1.16389	0.000888778	0.0100044	up
AT5G43150	175.92	85.3642	1.04321	0.000645056	0.00760492	up
AT1G22990	28.2702	12.9927	1.12158	0.00633166	0.0490131	up
AT4G17250	84.2039	6.21724	3.75954	2.22265e-16	2.48453e-14	up
AT2G24100	106.719	26.2477	2.02355	1.55798e-17	2.06689e-15	up
AT1G06030	16.5136	0.980075	4.07462	8.44388e-31	3.51513e-28	up
AT4G11660	85.4992	28.0414	1.60835	8.37635e-06	0.00016564	up
AT1G07400	4664.31	20.892	7.80257	2.32012e-35	1.51404e-32	up
AT4G12410	7.3758	0.697889	3.40173	9.8672e-10	4.20183e-08	up
ATMG00650	67.9933	2.10102	5.01623	2.11063e-11	1.20192e-09	up
ATMG01290	5.2788	0.0135877	8.60177	5.05263e-08	1.5823e-06	up
AT2G18780	6.77297	3.08424	1.13487	8.2995e-05	0.00127075	up
AT1G08570	189.19	62.4483	1.5991	1.29712e-06	3.08561e-05	up
AT4G24410	31.101	2.09542	3.89165	3.74597e-33	2.0556e-30	up
AT2G14880	51.4795	21.539	1.25705	0.00155903	0.0159775	up
AT5G51740	39.4775	12.8902	1.61476	3.962e-11	2.137e-09	up
AT1G30070	1026.94	41.8433	4.61722	1.78056e-29	6.71743e-27	up
AT2G29480	129.871	23.7387	2.45176	5.10795e-05	0.000832196	up
AT4G30180	5.38591	2.66696	1.01399	0.00255239	0.024045	up
AT4G15680	8.05022	0.300358	4.74427	2.57388e-23	6.54173e-21	up
AT3G53230	172.498	28.3151	2.60694	2.63844e-11	1.47808e-09	up
AT1G64590	74.5756	29.1943	1.35301	8.01348e-07	1.98855e-05	up
AT1G61340	213.352	25.4585	3.06701	1.02644e-15	1.06825e-13	up
AT2G07830	5.24577	0.368117	3.83292	0.00454771	0.0380736	up
AT2G07835	9.08714	0.466142	4.28499	9.90208e-09	3.54201e-07	up
AT5G12110	652.564	33.1104	4.30076	5.09358e-18	7.15026e-16	up
AT1G73740	31.0446	11.6277	1.41677	0.000326291	0.00421675	up
AT3G03520	191.587	88.8934	1.10785	0.00304377	0.0277328	up
AT2G34040	88.1129	42.527	1.05098	7.89797e-06	0.00015747	up
ATMG00810	13.2318	0.192712	6.10142	1.84826e-14	1.60526e-12	up
AT1G48700	32.8555	2.73403	3.58703	4.58195e-12	2.82223e-10	up
ATMG00220	5.9875	0.706792	3.0826	3.45504e-06	7.5218e-05	up
AT1G26800	379.55	29.6142	3.67993	1.34296e-13	1.05621e-11	up
AT3G28740	99.5812	47.798	1.05892	0.00513866	0.0418017	up
AT5G11110	65.42	27.6036	1.24488	1.68193e-05	0.000310951	up
AT4G34000	94.5184	37.1319	1.34794	4.16286e-07	1.10188e-05	up
AT5G10930	26.3752	12.5597	1.07038	1.44994e-06	3.40222e-05	up
AT1G17870	240.149	6.14397	5.28861	3.41026e-35	2.1113e-32	up
AT5G11680	288.74	75.1194	1.94251	1.29695e-12	8.9216e-11	up
AT3G08590	556.12	166.339	1.74127	8.26856e-06	0.000164181	up
AT5G53980	7.2782	3.15847	1.20436	0.000596924	0.00713148	up
AT2G46240	872.051	7.72009	6.81965	7.58533e-68	2.28935e-64	up
AT5G52630	20.1197	1.56235	3.68682	3.27684e-22	7.0017e-20	up
AT2G01023	8.14573	0.268537	4.92285	5.92782e-05	0.000942247	up
AT1G13350	50.3673	12.0811	2.05974	3.65383e-07	9.85719e-06	up
ATMG00110	17.7046	0.302929	5.869	9.25015e-22	1.92539e-19	up
AT4G29930	80.5369	31.0976	1.37284	0.00151214	0.0155895	up
AT4G33905	26.2518	1.61396	4.02374	3.08595e-31	1.35473e-28	up
AT1G77000	90.1487	16.6021	2.44094	5.71013e-10	2.53906e-08	up
AT3G09230	12.7778	6.31241	1.01738	4.8192e-08	1.5151e-06	up
AT2G27580	150.906	67.1175	1.16889	4.58678e-07	1.19469e-05	up
AT1G76880	62.8527	26.5888	1.24116	1.82281e-08	6.26057e-07	up
AT5G58787	106.255	22.9456	2.21124	5.78048e-08	1.7825e-06	up
ATMG00090	47.8893	1.30845	5.19378	1.64581e-18	2.48363e-16	up
AT5G64342	6.62547	2.98185	1.15182	0.000177952	0.00249951	up
AT3G46220	30.8537	14.3458	1.10481	0.000527488	0.00642593	up
AT1G56170	160.845	13.0392	3.62475	4.9162e-11	2.62035e-09	up
AT4G14270	379.923	99.7921	1.92871	2.22232e-06	5.06685e-05	up
AT4G24280	265.306	93.5298	1.50416	1.15334e-06	2.77365e-05	up
AT3G09640	264.511	0.698561	8.56472	3.75654e-36	2.59147e-33	up
AT4G29770	5.42624	0.0193847	8.12889	1.26231e-12	8.70816e-11	up
AT4G39470	11.8645	5.65814	1.06825	2.44987e-05	0.000435582	up
AT5G49920	11.551	4.07901	1.50172	0.00250485	0.0236975	up
AT1G74310	1879.07	27.748	6.08149	3.91061e-24	1.04657e-21	up
ATMG01120	26.4751	0.613654	5.43106	7.42741e-12	4.5059e-10	up
AT1G10530	6.1406	3.05223	1.00852	0.000242074	0.00323996	up
AT1G67920	27.9497	12.5483	1.15534	0.00605188	0.0474887	up
ATMG00830	7.60452	0.256419	4.89028	3.58615e-14	2.98578e-12	up
AT1G55300	31.8013	13.787	1.20578	2.48143e-06	5.60469e-05	up
AT1G76800	11.0278	5.07815	1.11876	0.00145112	0.0150182	up
AT1G75380	108.957	46.1228	1.2402	4.98245e-06	0.000103436	up
AT3G08970	212.231	5.12697	5.37139	2.0199e-25	6.09632e-23	up
AT2G07774	51.1286	0.692125	6.20695	7.35114e-19	1.13778e-16	up
AT2G07777	24.324	0.260477	6.54508	1.59971e-14	1.40455e-12	up
AT2G07771	13.7261	0.112765	6.92747	1.08675e-17	1.45776e-15	up
AT2G07772	5.35293	0.0200737	8.05888	3.05971e-09	1.19156e-07	up
AT2G07779	9.55084	0.00324	11.5254	3.32095e-11	1.82237e-09	up
AT3G16040	40.0198	1.09635	5.18993	3.65252e-12	2.26128e-10	up
AT3G62260	86.6068	19.3282	2.16377	6.76337e-08	2.05929e-06	up
AT1G12060	43.9377	9.99613	2.13602	4.47436e-06	9.44348e-05	up
AT3G50820	111.345	26.9612	2.04608	1.0724e-06	2.5919e-05	up
AT5G11090	156.322	64.5785	1.27539	0.00533817	0.0430638	up
AT1G16030	1984.23	3.64359	9.089	3.79632e-85	2.29156e-81	up
AT4G09150	272.973	34.672	2.97692	6.4791e-20	1.10167e-17	up
AT4G24420	8.18895	1.26539	2.69409	4.40628e-08	1.39986e-06	up
AT5G10695	1229.06	84.9648	3.85455	4.368e-23	1.07618e-20	up
AT1G32870	15.9645	5.33149	1.58226	6.76243e-06	0.000136179	up
AT1G10230	43.424	17.1385	1.34125	0.00130346	0.0137313	up
AT2G29470	46.8541	1.40723	5.05724	4.82502e-13	3.46727e-11	up
AT3G12050	552.208	72.6324	2.92653	3.2586e-21	6.34507e-19	up
AT4G27657	192.517	11.7844	4.03003	5.18948e-12	3.1883e-10	up
AT3G10020	3162.36	163.825	4.27078	1.34036e-24	3.76313e-22	up
AT1G07410	223.256	17.3232	3.68792	3.18764e-26	1.05432e-23	up
AT5G57345	13.7406	6.30183	1.1246	7.32036e-05	0.00114032	up
AT5G10710	64.1003	14.195	2.17495	7.48756e-09	2.73092e-07	up
ATMG00210	12.9359	0.498181	4.69857	5.46072e-13	3.88935e-11	up
AT2G43500	6.94475	3.424	1.02024	9.34152e-07	2.28753e-05	up
AT3G24310	13.1613	3.31353	1.98987	9.38003e-08	2.7755e-06	up
AT5G05220	21.8177	0.267849	6.34793	2.52126e-28	8.82257e-26	up
AT5G57100	45.9236	21.1959	1.11545	1.69657e-06	3.94641e-05	up
AT2G34610	13.4534	3.68393	1.86866	0.000133739	0.00193709	up
AT2G32510	23.4469	10.562	1.15052	1.58767e-05	0.000295562	up
AT2G46830	33.6567	13.6026	1.30701	4.07386e-07	1.08449e-05	up
AT2G04030	144.497	56.1026	1.3649	7.66926e-08	2.3003e-06	up
AT5G15450	442.555	10.6158	5.38158	3.46441e-71	1.19498e-67	up
AT1G13360	266.863	70.2192	1.92616	1.53254e-08	5.33188e-07	up
AT3G48510	13.9724	2.20329	2.66484	1.62946e-08	5.64466e-07	up
AT1G21550	53.2815	5.18024	3.36255	1.86245e-15	1.86593e-13	up
AT3G03270	344.999	98.5934	1.80703	1.60437e-09	6.48871e-08	up
AT4G22240	123.334	61.0054	1.01556	0.000197119	0.00272712	up
AT3G04130	9.35877	2.98764	1.64731	0.000300288	0.0039234	up
ATMG00160	31.0599	1.6465	4.23758	1.43372e-08	5.02426e-07	up
AT2G35150	31.2025	12.7301	1.29342	0.000689667	0.0080212	up
AT4G29905	700.83	165.763	2.07994	3.71255e-06	7.99639e-05	up
AT5G37670	744.142	4.1855	7.47403	1.54801e-56	2.49178e-53	up
AT5G09590	1093.42	62.8173	4.12154	1.83054e-22	4.01805e-20	up
AT1G74290	5.08137	0.896133	2.50343	3.45897e-08	1.13474e-06	up
ATMG01350	10.0864	0.00273133	11.8505	3.04447e-11	1.67828e-09	up
AT1G55530	210.75	39.0464	2.43228	9.54608e-13	6.68087e-11	up
ATMG00290	14.7481	0.409606	5.17014	2.24715e-28	7.97904e-26	up
AT3G59530	13.7221	3.31999	2.04726	9.0866e-08	2.6986e-06	up
ATMG00730	5.52847	0.67616	3.03144	4.78129e-05	0.000786405	up
ATMG00970	7.04034	0.0219733	8.32375	4.25643e-09	1.621e-07	up
AT1G04130	34.5236	15.5124	1.15416	1.47306e-05	0.000276571	up
ATMG00410	8.64092	0.585774	3.88277	1.64019e-14	1.43487e-12	up
AT1G03070	519.103	4.36679	6.89331	1.50132e-51	1.90786e-48	up
AT4G28390	31.5072	14.3157	1.13808	0.00120748	0.0128397	up
AT5G07330	282.217	1.5856	7.47563	1.01072e-67	2.71153e-64	up
AT5G66090	51.681	18.1909	1.50641	0.000588112	0.00705413	up
AT2G01390	22.8283	1.41587	4.01106	1.78733e-16	2.04526e-14	up
AT4G04020	71.4226	13.7024	2.38195	4.91155e-15	4.66887e-13	up
ATMG00500	10.2523	0.479326	4.4188	3.55732e-06	7.68948e-05	up
AT5G49910	196.595	96.7693	1.02261	0.00355314	0.0313218	up
AT4G13550	14.5026	6.4925	1.15947	1.00858e-05	0.000196388	up
AT5G24120	24.706	10.3659	1.25302	2.35279e-05	0.000420489	up
AT4G25380	76.701	5.55116	3.78838	7.67267e-26	2.40593e-23	up
AT2G36460	1156.82	108.418	3.41549	3.42298e-12	2.1356e-10	up
ATMG00980	43.3695	0.611146	6.14902	2.00967e-16	2.2781e-14	up
AT5G06290	72.2931	28.9133	1.32212	0.00099105	0.0109314	up
AT1G67910	18.2169	8.69687	1.06671	0.00502805	0.0411952	up
AT2G21130	48.0552	9.97703	2.26801	5.57759e-09	2.08147e-07	up
AT1G21340	5.60287	2.63016	1.09102	0.000638437	0.0075527	up
AT3G24500	2810.87	137.013	4.35863	7.78098e-14	6.2624e-12	up
ATMG00040	27.6542	0.413357	6.06397	3.64914e-17	4.66183e-15	up
AT1G72760	5.9275	2.17114	1.44897	3.12518e-05	0.000540527	up
AT2G18510	92.7378	44.7354	1.05174	0.00527478	0.0426522	up
AT2G07749	5.59242	0.034063	7.35912	1.45325e-16	1.69511e-14	up
AT2G07741	10.6173	0.689361	3.94502	4.10204e-17	5.21284e-15	up
AT5G47120	469.374	148.473	1.66054	2.47209e-12	1.61758e-10	up
AT5G67310	5.10973	1.63858	1.6408	0.000160691	0.00228631	up
AT5G12020	2304.76	2.56533	9.81126	1.03054e-52	1.38236e-49	up
ATMG00580	7.46182	0.663153	3.49211	1.82148e-08	6.26057e-07	up
AT4G02550	65.347	9.67477	2.75582	2.65108e-16	2.94978e-14	up
AT1G16022	127.354	4.30335	4.88724	1.89627e-50	2.18026e-47	up
AT3G05030	41.4513	11.2006	1.88784	1.11042e-05	0.000214146	up
AT4G27410	43.4093	16.0026	1.4397	0.000419624	0.00524693	up
AT5G62920	33.4383	7.44467	2.16722	1.71422e-06	3.97855e-05	up
AT5G58770	77.7642	6.97818	3.47818	4.16399e-14	3.44313e-12	up
AT5G17310	46.4514	22.0566	1.07451	0.000485453	0.00596198	up
AT4G01550	21.8062	9.60174	1.18337	0.000226014	0.00305549	up
AT2G25625	8.05383	3.93813	1.03216	0.00321363	0.028929	up
AT3G08980	18.5833	9.0989	1.03025	0.000737723	0.0085145	up
ATMG00820	7.71503	0.0535127	7.17165	1.31252e-12	9.00303e-11	up
AT4G05170	7.04213	2.19451	1.68211	7.57865e-07	1.89427e-05	up
AT4G21440	8.86662	0.622895	3.83132	0.00162412	0.0165322	up
AT3G63440	17.1391	4.19947	2.02902	2.00635e-06	4.61804e-05	up
ATMG00670	33.3804	0.471665	6.1451	1.66256e-20	3.01823e-18	up
AT4G23493	228.823	17.6741	3.69452	1.58561e-12	1.0694e-10	up
AT1G67360	888.772	74.1801	3.58271	3.96205e-15	3.82221e-13	up
AT3G08860	43.102	20.1176	1.0993	0.00139422	0.014554	up
AT2G07669	5.87969	0.0877993	6.06539	1.5884e-09	6.4349e-08	up
AT2G07667	5.00692	0.0612423	6.35325	3.41287e-12	2.13481e-10	up
AT3G04140	10.6887	5.11756	1.06256	0.000115149	0.00168707	up
ATMG01370	136.738	1.6648	6.35993	1.33344e-43	1.11021e-40	up
AT4G38060	120.197	33.5258	1.84206	0.00026048	0.00345186	up
AT3G61630	25.1136	7.62817	1.71906	5.04887e-06	0.00010446	up
AT2G20560	884.105	56.9175	3.95727	5.1317e-11	2.72774e-09	up
AT4G27680	52.5797	22.6676	1.21388	0.000322657	0.00417724	up
AT3G57810	19.5821	9.27174	1.07862	0.000489751	0.00601171	up
AT2G36950	163.951	68.0303	1.26901	5.50308e-05	0.000884633	up
AT5G53400	192.412	65.8075	1.54787	1.84967e-09	7.41864e-08	up
AT1G28130	72.7252	30.1699	1.26935	7.5169e-11	3.87811e-09	up
AT3G23990	452.796	165.611	1.45106	7.22597e-05	0.00112707	up
ATMG01320	5.19988	0.445784	3.54406	1.66772e-05	0.000308796	up
AT1G11660	74.2169	26.8885	1.46476	6.31613e-07	1.59856e-05	up
AT2G07798	5.28381	0.0836817	5.98052	6.9855e-15	6.46225e-13	up
AT5G56600	42.4841	19.526	1.12153	0.00140065	0.0146035	up
AT1G53550	23.0275	0.126955	7.5029	0.000183768	0.00256924	up
AT1G01940	104.035	29.6325	1.81181	7.1533e-07	1.80101e-05	up
AT2G37180	691.225	150.608	2.19836	1.1172e-05	0.000215281	up
AT1G74320	39.5116	16.0164	1.30272	9.81599e-09	3.52165e-07	up
AT5G03990	36.3101	5.14643	2.81873	2.18536e-12	1.44563e-10	up
AT3G60720	27.3124	6.54617	2.06083	5.88786e-08	1.81329e-06	up
AT1G60470	29.9646	9.39726	1.67295	0.00109024	0.0118232	up
AT5G56010	1039.2	300.77	1.78875	4.99837e-10	2.25581e-08	up
ATMG00130	9.71304	0.229582	5.40284	2.85711e-11	1.58586e-09	up
AT2G17900	34.0185	7.50867	2.17969	9.93492e-09	3.5485e-07	up
AT5G47830	244.658	25.1721	3.28087	1.28908e-15	1.31329e-13	up
AT1G66510	49.025	9.4515	2.3749	1.24264e-10	6.19908e-09	up
ATMG00070	30.8182	1.61713	4.25228	1.16552e-10	5.86279e-09	up
ATMG01030	6.26926	0.037358	7.39074	2.45682e-08	8.27334e-07	up
AT3G07090	922.037	124.863	2.88448	1.21938e-16	1.46478e-14	up
AT1G10960	232.38	93.2049	1.31801	0.000754102	0.00867451	up
AT2G07715	13.4668	1.24498	3.43522	3.39466e-10	1.58232e-08	up
AT2G07719	52.902	0.398774	7.05161	8.94022e-30	3.48164e-27	up
AT5G25450	443.33	9.84831	5.49236	5.46038e-19	8.56109e-17	up
AT4G15420	244.364	19.7923	3.62603	2.7017e-48	2.71802e-45	up
AT3G22840	852.788	73.7255	3.53195	6.46505e-20	1.10167e-17	up
AT3G01070	54.7346	9.73596	2.49106	2.87213e-08	9.56517e-07	up
AT4G21340	12.2203	4.76247	1.3595	5.09e-06	0.000105131	up
AT1G53060	8.06177	3.18883	1.33807	0.000328097	0.00423631	up
AT1G07430	10.928	0.256009	5.41569	6.15759e-18	8.54454e-16	up
ATMG01200	35.9882	1.03866	5.11473	2.13147e-13	1.59793e-11	up
AT2G07698	84.4499	3.12786	4.75485	1.49566e-12	1.01726e-10	up
AT2G07696	6.83758	0.0481797	7.14892	1.56739e-15	1.59011e-13	up
AT2G07695	9.42594	0.285477	5.04519	9.14069e-10	3.90623e-08	up
AT1G02290	13.643	6.56603	1.05507	2.79585e-06	6.22746e-05	up
AT1G11270	11.0973	5.47359	1.01965	2.66505e-06	5.98582e-05	up
AT3G60520	28.8342	11.5076	1.3252	7.4113e-05	0.00115226	up
ATMG00370	37.2284	0.228336	7.3491	5.25685e-48	5.07707e-45	up
AT1G47510	5.44903	2.08771	1.38408	0.00328111	0.0293417	up
AT3G49710	5.94676	2.91103	1.03058	0.000830038	0.00942675	up
AT3G63350	570.188	3.22486	7.46606	1.61914e-81	7.81884e-78	up
AT1G73480	112.953	16.5668	2.76936	6.09132e-11	3.16972e-09	up
AT4G00940	134.702	15.0623	3.16076	1.71848e-26	5.84404e-24	up
AT5G51440	1626.67	28.8454	5.81744	2.4034e-08	8.10475e-07	up
AT4G22340	32.6925	12.3389	1.40575	2.3789e-07	6.60212e-06	up
AT2G43560	30.0961	5.63943	2.41595	8.15672e-12	4.93594e-10	up
AT5G54165	694.813	14.3882	5.59367	1.90972e-07	5.38041e-06	up
AT5G03720	7.46617	2.82912	1.40002	0.0005368	0.00652292	up
AT5G42150	102.356	33.2249	1.62326	2.55524e-12	1.66115e-10	up
AT3G58490	117.485	39.0561	1.58886	2.10991e-05	0.000381315	up
AT1G07350	792.258	103.893	2.93087	1.84425e-13	1.41363e-11	up
ATMG00620	25.301	0.233904	6.75714	2.99019e-22	6.44626e-20	up
ATMG01280	19.4855	0.518442	5.23208	7.62088e-11	3.92337e-09	up
AT5G35320	629.81	30.2289	4.38092	8.22305e-31	3.48325e-28	up
AT3G50300	42.9431	18.1385	1.24337	1.43937e-10	7.12164e-09	up
AT1G30060	19.9731	0.016554	10.2367	4.78123e-15	4.56296e-13	up
ATMG00180	16.4314	0.316674	5.69731	5.38831e-20	9.29291e-18	up
AT1G54050	3668.33	18.4029	7.63905	7.67551e-32	3.4967e-29	up
AT4G26500	25.6073	11.4981	1.15515	5.71291e-06	0.0001166	up
AT1G78070	53.7333	22.2626	1.2712	7.55592e-06	0.000151025	up
AT2G31560	14.6123	5.29835	1.46357	8.11725e-08	2.42263e-06	up
AT5G11460	7.94537	3.73399	1.0894	0.000100428	0.00149589	up
ATMG01360	85.9087	2.27933	5.23612	1.90992e-06	4.4087e-05	up
AT4G05100	9.14794	3.12938	1.54757	6.59686e-08	2.01113e-06	up
AT5G11100	19.6134	9.04264	1.11702	0.000191663	0.00266113	up
AT3G49580	50.6927	14.724	1.78361	0.000511207	0.00624019	up
AT5G64620	5.4874	23.4786	-2.09715	0.00151349	0.0155968	down
AT1G74360	1.68095	6.00691	-1.83735	4.19292e-07	1.10401e-05	down
AT4G36945	7.6149	20.9212	-1.45807	5.17756e-05	0.000840701	down
AT4G20860	39.8627	133.347	-1.74207	0.000589534	0.00706417	down
AT2G19710	5.65544	12.9644	-1.19685	0.000912742	0.0102265	down
AT3G45700	5.87602	28.7145	-2.28887	8.77188e-05	0.00133038	down
AT2G35710	5.30486	96.6987	-4.18811	2.21675e-17	2.89315e-15	down
AT2G40330	2.26029	47.4979	-4.39328	3.79885e-11	2.0612e-09	down
AT5G55480	21.5457	49.685	-1.20541	0.00596038	0.0469232	down
AT3G54100	14.1448	28.5417	-1.0128	0.0014894	0.0153813	down
AT3G46700	49.4406	141.434	-1.51636	0.000232469	0.00313049	down
AT1G29660	2.70571	6.3288	-1.22592	0.00439101	0.0371465	down
AT3G02875	12.0507	29.0248	-1.26816	0.000934125	0.0104029	down
AT1G03730	12.9295	32.119	-1.31276	7.48709e-05	0.00116243	down
AT5G20150	63.6527	334.96	-2.3957	1.19656e-12	8.27824e-11	down
AT1G22550	10.8469	34.7099	-1.67807	1.64943e-09	6.64866e-08	down
AT4G35985	16.1326	38.5329	-1.25611	0.00398285	0.0343572	down
AT3G09220	56.8814	163.358	-1.52201	0.00331604	0.0295992	down
AT1G12320	3.93796	14.9927	-1.92874	0.000197418	0.0027282	down
AT1G16130	3.14808	11.1746	-1.82769	1.02522e-09	4.32006e-08	down
AT1G11670	24.7804	103.714	-2.06533	2.87351e-09	1.12449e-07	down
AT1G65900	3.64637	9.28078	-1.34779	0.00386937	0.0336427	down
AT5G03610	22.5414	86.1196	-1.93377	6.2314e-07	1.58209e-05	down
AT1G80840	7.38875	73.1667	-3.30778	1.6305e-07	4.6425e-06	down
AT1G08440	1.79961	5.40277	-1.58602	0.000178722	0.00250741	down
AT4G11050	3.11054	10.6283	-1.77267	1.67534e-05	0.00030997	down
AT1G17300	6.41956	14.7468	-1.19986	0.000142334	0.00204441	down
AT3G44820	3.09646	8.30486	-1.42333	1.86128e-05	0.000340459	down
AT5G57540	1.62158	11.8112	-2.86468	0.000998808	0.0109969	down
AT2G30990	8.39707	23.6038	-1.49106	6.53797e-09	2.41007e-07	down
AT5G20050	12.7176	33.321	-1.3896	0.000879399	0.00991274	down
AT4G02170	2.15461	20.9069	-3.27848	5.54466e-10	2.48193e-08	down
AT1G48500	3.73093	8.18996	-1.13432	0.00203096	0.0198613	down
AT5G45280	16.3121	185.65	-3.50857	3.06764e-09	1.19273e-07	down
AT1G62280	4.55804	14.8857	-1.70745	0.000249807	0.00332319	down
AT2G46740	7.53147	30.127	-2.00005	1.65711e-07	4.70717e-06	down
AT2G02800	36.3583	97.2193	-1.41896	4.61925e-05	0.000763394	down
AT5G19040	2.96785	14.6351	-2.30195	9.65233e-11	4.91678e-09	down
AT1G65730	1.85773	9.19523	-2.30735	2.37417e-06	5.39777e-05	down
AT5G38610	6.15393	22.3767	-1.86242	0.000377054	0.00476398	down
AT4G35320	31.1509	76.9174	-1.30404	2.8066e-05	0.00049248	down
AT4G27280	73.604	185.406	-1.33284	0.00644358	0.0496427	down
AT1G74800	5.43468	12.4403	-1.19475	0.00139834	0.0145907	down
AT2G29510	18.0185	37.1073	-1.04223	0.00248064	0.0235067	down
AT1G56140	15.251	39.7387	-1.38164	0.000875547	0.00987393	down
AT1G72230	14.2641	79.2174	-2.47343	2.58206e-08	8.64686e-07	down
AT1G25390	5.0967	18.6598	-1.8723	1.38778e-10	6.8805e-09	down
AT5G52510	29.7177	66.9889	-1.1726	0.000125929	0.00183831	down
AT5G51350	2.83388	9.21829	-1.70172	6.30148e-06	0.000127642	down
AT4G40070	7.31195	31.8458	-2.12277	0.000736824	0.00851225	down
AT1G14870	243.315	575.297	-1.24148	0.000133175	0.00193008	down
AT1G66160	8.12165	73.89	-3.18553	2.16457e-24	5.8723e-22	down
AT2G39420	44.1064	104.709	-1.24732	0.000423914	0.00529508	down
AT1G11960	7.50195	25.8458	-1.78459	7.8712e-07	1.95726e-05	down
AT1G17750	1.76699	12.9171	-2.86992	1.73157e-16	1.99089e-14	down
AT3G47780	6.23797	17.2283	-1.46564	0.000110006	0.00162552	down
AT3G13100	2.13473	7.5181	-1.81631	4.15937e-15	3.98524e-13	down
AT5G08350	9.54106	45.5045	-2.25379	1.69265e-11	9.82426e-10	down
AT5G19230	43.1903	258.451	-2.58111	1.21038e-14	1.07444e-12	down
AT4G39700	3.58971	13.4126	-1.90165	0.000110191	0.00162725	down
AT5G05180	7.51685	15.8646	-1.07761	0.00635714	0.0491335	down
AT1G55120	4.0551	10.4532	-1.36613	1.13668e-07	3.32265e-06	down
AT3G45840	1.80998	13.6945	-2.91954	2.28514e-06	5.20026e-05	down
AT4G21740	22.2067	66.8062	-1.58898	3.94091e-05	0.000664014	down
AT5G26770	5.95158	15.9026	-1.41791	0.000924972	0.0103204	down
AT3G52800	116.408	413.291	-1.82797	2.99652e-07	8.1845e-06	down
AT3G02350	32.387	67.8031	-1.06593	0.000131453	0.00190741	down
AT4G30420	7.04363	18.2329	-1.37215	0.000750707	0.00864369	down
AT5G66330	2.13208	7.41925	-1.79901	0.00549664	0.0440041	down
AT5G54870	18.339	38.802	-1.08122	0.00589148	0.0465629	down
AT4G33420	76.0659	371.516	-2.2881	1.51309e-06	3.54008e-05	down
AT1G76580	4.37643	10.1315	-1.21102	7.03213e-07	1.77235e-05	down
AT1G13480	2.10237	17.534	-3.06007	1.59735e-13	1.24413e-11	down
AT5G11920	9.7978	37.4351	-1.93386	1.2082e-14	1.07444e-12	down
AT3G22600	145.871	351.998	-1.27088	1.20472e-06	2.89146e-05	down
AT1G67060	34.1728	71.8352	-1.07184	4.41303e-05	0.000732386	down
AT1G57680	57.4239	151.687	-1.40137	1.05111e-05	0.000204012	down
AT1G31540	2.84521	9.41844	-1.72695	4.84476e-05	0.000795218	down
AT2G17705	16.0127	33.5811	-1.06843	0.00165999	0.0168193	down
AT3G45660	2.97468	9.32707	-1.64869	3.8711e-06	8.31564e-05	down
AT2G48060	4.15703	8.48337	-1.02909	0.00246734	0.0234174	down
AT1G13210	8.83326	76.8294	-3.12064	3.86401e-16	4.22157e-14	down
AT4G32920	5.77419	12.3921	-1.10172	0.00589945	0.0466107	down
AT5G54650	5.00505	14.5765	-1.54219	9.20393e-08	2.73008e-06	down
AT4G39830	1.99052	5.23951	-1.39628	0.0020447	0.0199633	down
AT1G73965	0.990186	5.74241	-2.53588	0.000235606	0.00316434	down
AT1G70700	5.51356	28.9905	-2.39452	3.62534e-05	0.00061687	down
AT2G28080	11.6328	29.48	-1.34154	6.26007e-07	1.5877e-05	down
AT4G23060	4.08097	11.4967	-1.49423	0.00172488	0.0173602	down
AT5G13190	84.219	206.222	-1.29198	0.00351353	0.0310403	down
AT2G05940	22.4598	46.989	-1.06498	0.00647643	0.049848	down
AT3G20500	8.74766	22.0975	-1.33691	4.76162e-06	9.94641e-05	down
AT2G43820	8.74666	20.3595	-1.2189	0.00136028	0.014249	down
AT2G16660	14.6424	71.9098	-2.29604	2.71992e-11	1.5202e-09	down
AT1G53830	13.5154	58.8311	-2.12197	0.00056585	0.00683807	down
AT5G43770	4.91231	14.4323	-1.55483	9.69835e-05	0.00144995	down
AT4G16120	5.32474	24.6572	-2.21123	3.08814e-05	0.000534886	down
AT3G27270	5.05023	20.0027	-1.98577	0.00137754	0.014409	down
AT3G13432	5.35072	23.9387	-2.16154	8.44925e-05	0.00128874	down
AT3G13430	10.9455	28.0428	-1.35729	2.20648e-07	6.1448e-06	down
AT3G13437	4.08506	17.8551	-2.12791	0.00482337	0.0398291	down
AT1G16390	0.522925	15.1156	-4.85329	1.55404e-11	9.12954e-10	down
AT2G34390	0.658422	6.23766	-3.24392	4.60029e-10	2.08786e-08	down
AT3G55980	32.7154	92.3289	-1.49681	9.89002e-06	0.000193043	down
AT4G08770	6.95461	54.7322	-2.97635	4.50112e-10	2.05056e-08	down
AT3G09950	2.79673	8.75953	-1.64711	0.00394402	0.034132	down
AT5G14120	22.9106	102.126	-2.15626	0.00288039	0.0264941	down
AT2G28120	3.52678	12.3734	-1.81081	0.0018273	0.018239	down
AT3G02040	46.9574	126.511	-1.42983	0.00124296	0.0131802	down
AT5G17640	13.8431	43.3148	-1.6457	1.0154e-09	4.29366e-08	down
AT5G16190	2.38124	5.64495	-1.24525	0.000767517	0.00881203	down
AT1G64160	0.723989	5.93358	-3.03486	4.40648e-10	2.01124e-08	down
AT5G38710	6.73066	20.9054	-1.63506	0.000393708	0.00495324	down
AT3G61990	90.7886	207.53	-1.19274	0.000221072	0.00300382	down
AT1G10120	20.746	56.4122	-1.44317	4.19139e-07	1.10401e-05	down
AT1G66280	74.1429	349.897	-2.23855	5.68904e-08	1.75654e-06	down
AT1G03440	1.92941	5.07606	-1.39555	0.00412919	0.0353437	down
AT1G67880	6.76125	14.7573	-1.12606	0.00410535	0.0352251	down
AT4G21870	1.47205	13.8248	-3.23136	1.41521e-13	1.10942e-11	down
AT4G12690	3.72473	9.37993	-1.33244	0.00100644	0.0110708	down
AT4G13340	38.7832	344.149	-3.14953	8.90762e-05	0.00134758	down
AT4G24180	2.86339	11.3035	-1.98097	2.5712e-07	7.10317e-06	down
AT2G30500	28.6841	68.3968	-1.25367	0.00106391	0.0115921	down
AT3G07470	35.8518	124.68	-1.79811	5.42723e-13	3.87694e-11	down
AT5G67460	4.35726	11.2677	-1.3707	0.000439247	0.00545276	down
AT5G10130	29.2767	144.697	-2.30521	0.000503444	0.00615788	down
AT4G22580	6.02473	19.3518	-1.6835	0.000343407	0.0043987	down
AT4G23180	1.63218	8.2287	-2.33386	1.25171e-13	9.94159e-12	down
AT5G67280	1.96331	7.16349	-1.86737	4.02397e-06	8.59813e-05	down
AT2G46330	195.257	432.496	-1.14732	4.48099e-05	0.000741904	down
AT2G41810	0.532962	10.7025	-4.32778	2.27122e-09	9.00468e-08	down
AT1G69810	40.9195	124.999	-1.61105	6.3484e-05	0.00100254	down
AT4G08850	9.69496	65.7471	-2.76162	3.42676e-38	2.58559e-35	down
AT1G25560	17.8766	98.2789	-2.45881	1.66508e-06	3.8769e-05	down
AT3G23550	1.63007	6.041	-1.88985	2.4645e-05	0.000437539	down
AT3G24020	36.1899	176.002	-2.28193	4.99078e-06	0.000103436	down
AT4G10390	4.27232	8.94894	-1.0667	0.0032146	0.028929	down
AT1G01340	4.99223	10.5624	-1.08118	0.00580357	0.0460037	down
AT2G17787	4.03597	8.75207	-1.11671	0.00503975	0.0412771	down
AT1G61380	1.33234	5.08596	-1.93256	4.59906e-08	1.44966e-06	down
AT3G63380	1.58575	5.49638	-1.79331	4.7901e-06	9.99628e-05	down
AT1G03870	142.113	556.921	-1.97043	0.00518249	0.0420468	down
AT1G80630	3.22027	6.91578	-1.10271	0.000239553	0.00321156	down
AT3G45960	18.2267	105.455	-2.53251	9.57157e-09	3.4442e-07	down
AT5G64750	0.982849	14.8497	-3.91732	1.95862e-14	1.68896e-12	down
AT4G37430	15.562	51.2196	-1.71866	0.000903919	0.0101418	down
AT2G34000	0.541788	6.07655	-3.48745	4.18804e-05	0.000700763	down
AT3G03690	6.83274	18.3152	-1.42251	1.52075e-06	3.55111e-05	down
AT4G32790	4.44734	9.33069	-1.06904	0.00538403	0.0433325	down
AT1G35140	21.5712	191.759	-3.15212	1.62429e-11	9.49599e-10	down
AT5G42930	2.20934	18.695	-3.08096	2.83033e-07	7.7569e-06	down
AT5G09760	13.7524	36.0595	-1.3907	0.0018472	0.0184072	down
AT3G16030	5.22833	11.0216	-1.07591	0.00594314	0.0468486	down
AT4G01700	23.3447	90.885	-1.96095	9.15912e-05	0.00137958	down
AT5G10820	8.57933	23.8674	-1.47611	1.48038e-08	5.17277e-07	down
AT2G27389	3.34013	18.9408	-2.50352	9.33753e-11	4.77658e-09	down
AT1G27770	32.2942	105.497	-1.70785	8.85117e-08	2.63192e-06	down
AT1G64450	4.45563	13.4991	-1.59917	0.000838645	0.00950215	down
AT4G21390	2.8818	12.5947	-2.12778	1.50737e-16	1.74978e-14	down
AT1G12090	120.099	344.998	-1.52236	0.00193656	0.0191553	down
AT1G15040	14.1553	156.758	-3.46912	4.29403e-10	1.96735e-08	down
AT2G22840	9.77507	25.2145	-1.36707	0.00032999	0.00425386	down
AT3G61820	14.4097	79.0562	-2.45584	1.5736e-09	6.38564e-08	down
AT2G24850	6.18149	71.9811	-3.54159	0.00412941	0.0353437	down
AT4G32800	1.83829	9.72665	-2.40358	2.80168e-06	6.23472e-05	down
AT1G68760	24.3689	60.5551	-1.31321	0.000130007	0.00189098	down
AT1G76210	2.80007	7.73463	-1.46587	0.00511631	0.0417342	down
AT1G56240	1.95836	7.49666	-1.9366	0.00102612	0.011231	down
AT4G22470	1.14939	5.49754	-2.25792	1.0072e-05	0.000196277	down
AT1G62440	4.28485	31.0077	-2.85531	0.000641594	0.00757149	down
AT4G34420	1.7329	5.44435	-1.65157	0.00161413	0.0164582	down
AT2G15370	4.17471	18.4916	-2.14712	5.85515e-05	0.000933152	down
AT5G47220	5.33497	25.2789	-2.24438	0.000180414	0.00252821	down
AT2G19800	20.1793	129.376	-2.68062	7.22168e-32	3.35322e-29	down
AT1G13390	41.772	86.6727	-1.05304	0.00045971	0.00567179	down
AT3G06435	2.15602	17.2605	-3.00104	3.61401e-14	2.99864e-12	down
AT5G38210	4.38853	12.7776	-1.54181	1.31345e-06	3.12138e-05	down
AT5G22690	3.5053	12.6226	-1.8484	5.25434e-08	1.63487e-06	down
AT1G42470	6.25568	14.1415	-1.17669	0.000111102	0.0016367	down
AT5G36710	4.37533	15.3706	-1.81271	4.54172e-10	2.06516e-08	down
AT5G67200	2.28132	6.70356	-1.55506	4.63314e-06	9.72758e-05	down
AT2G41890	3.7002	12.625	-1.7706	2.55292e-10	1.20863e-08	down
AT1G69890	10.1255	41.3906	-2.03132	3.38985e-08	1.11358e-06	down
AT2G37940	46.6358	109.65	-1.2334	8.88049e-07	2.19467e-05	down
AT2G28790	29.093	100.42	-1.7873	0.00163317	0.0165893	down
AT5G40000	0.399488	9.26983	-4.53632	1.496e-08	5.2198e-07	down
AT5G14930	4.1053	14.0089	-1.77078	8.40058e-09	3.04096e-07	down
AT4G07825	16.9743	41.6247	-1.29408	0.000162493	0.00230934	down
AT4G01250	7.70864	65.9532	-3.09689	6.06057e-15	5.6499e-13	down
AT2G42350	13.2195	31.5039	-1.25287	7.48319e-06	0.000149819	down
AT5G09870	14.2574	49.7296	-1.8024	1.26894e-16	1.50836e-14	down
AT1G07000	9.48898	29.5256	-1.63764	2.17149e-06	4.96033e-05	down
AT4G39350	31.631	78.0004	-1.30214	1.38098e-07	3.97422e-06	down
AT5G28919	20.1317	45.5696	-1.17861	0.00126879	0.0134069	down
AT1G02610	3.28416	17.9119	-2.44732	9.19775e-05	0.00138454	down
AT3G25740	4.1364	11.1905	-1.43583	1.14045e-05	0.000219237	down
AT5G06100	3.63516	8.98918	-1.30617	3.99997e-05	0.00067281	down
AT5G62865	27.8715	91.4915	-1.71485	0.000427413	0.0053349	down
AT2G26390	2.75026	8.53061	-1.63308	0.000151058	0.00215817	down
AT3G16860	2.34052	19.8602	-3.08498	1.99703e-16	2.27445e-14	down
AT5G57510	2.85724	15.3736	-2.42776	1.16743e-07	3.4002e-06	down
AT1G49030	1.27128	6.81423	-2.42227	3.26699e-08	1.07615e-06	down
AT5G44610	117.3	236.321	-1.01055	0.000653023	0.00768009	down
AT2G42880	36.1658	99.8372	-1.46495	1.46031e-07	4.1826e-06	down
AT4G30020	15.0417	37.4446	-1.31579	7.42412e-08	2.24069e-06	down
AT4G08950	51.1016	315.054	-2.62416	5.98817e-08	1.83949e-06	down
AT1G67720	3.98047	12.8418	-1.68984	7.70668e-07	1.92229e-05	down
AT4G34590	28.1691	67.796	-1.26709	0.00121822	0.0129349	down
AT1G04120	20.1555	41.5536	-1.0438	0.000612066	0.00727638	down
AT1G05650	0.641981	10.7216	-4.06184	3.87453e-08	1.2574e-06	down
AT3G55320	3.65129	8.39597	-1.20129	0.00362889	0.0319314	down
AT5G66920	50.248	149.038	-1.56854	0.00250569	0.0236975	down
AT3G12830	8.03804	26.9248	-1.74402	0.000110626	0.00163168	down
AT1G66440	0.654831	5.58978	-3.0936	1.03356e-10	5.25373e-09	down
AT5G25160	11.269	39.3057	-1.80238	8.15896e-10	3.51782e-08	down
AT4G21903	3.95041	8.62852	-1.12711	0.00481113	0.0397416	down
AT5G05365	4.76147	19.0907	-2.00339	0.00218174	0.0211388	down
AT1G17380	1.92628	16.7108	-3.11689	4.19925e-10	1.93126e-08	down
AT4G14230	8.99724	19.7635	-1.13528	0.000102108	0.0015181	down
AT1G68450	8.10832	24.3954	-1.58913	7.56312e-05	0.00117209	down
AT5G52670	1.7723	13.1027	-2.88617	7.78284e-07	1.93805e-05	down
AT5G48530	10.9587	38.0843	-1.79712	2.20769e-05	0.000396907	down
AT5G18670	34.8311	140.662	-2.01379	0.0010761	0.0117038	down
AT2G38300	3.98632	8.92483	-1.16277	0.00560012	0.0446844	down
AT1G36622	2.45486	12.5494	-2.35391	0.00182257	0.0182068	down
AT5G14480	2.78938	6.75263	-1.27551	0.000549561	0.00666122	down
AT5G42000	24.8743	52.7429	-1.08432	3.91941e-05	0.000661777	down
AT3G04320	8.89658	31.3894	-1.81895	1.01402e-06	2.46314e-05	down
AT3G50950	9.23799	24.534	-1.40913	2.13537e-10	1.02706e-08	down
AT5G28510	1.67139	6.26014	-1.90514	0.00086065	0.0097241	down
AT4G38420	3.74477	74.8609	-4.32126	1.15894e-09	4.85524e-08	down
AT3G14870	7.34474	19.7962	-1.43044	2.94733e-05	0.000513592	down
AT1G53430	10.707	35.044	-1.71061	1.40533e-09	5.8003e-08	down
AT3G49670	4.90034	12.072	-1.30071	0.00374997	0.0328055	down
AT1G02900	90.3485	310.95	-1.78311	3.55582e-10	1.64789e-08	down
AT5G45670	3.62073	8.85514	-1.29024	0.00157064	0.0160623	down
AT4G27710	8.76336	17.7391	-1.01737	4.41343e-05	0.000732386	down
AT2G25770	1.37457	6.44122	-2.22835	5.16534e-05	0.000839281	down
AT3G15640	80.4391	161.91	-1.00922	0.000914537	0.0102419	down
AT2G39360	6.03644	13.4654	-1.15748	2.91751e-06	6.46861e-05	down
AT4G32300	6.59857	21.3162	-1.69173	0.000852743	0.00964378	down
AT2G44500	37.7268	105.039	-1.47727	1.61233e-10	7.94485e-09	down
AT2G37430	2.92829	30.5495	-3.38302	8.89799e-12	5.35766e-10	down
AT5G51500	2.8753	7.95913	-1.4689	0.000673934	0.00788379	down
AT4G32480	42.0946	118.701	-1.49562	0.00068751	0.00799996	down
AT2G43620	2.37861	12.5673	-2.40148	0.000338727	0.00435493	down
AT4G18210	0.816038	6.29903	-2.94842	2.28669e-08	7.74364e-07	down
AT5G04310	2.11445	7.10998	-1.74957	0.00386198	0.0336148	down
AT2G45590	4.35246	10.7527	-1.30479	2.2679e-06	5.1659e-05	down
AT3G16720	9.21057	25.5537	-1.47217	0.000176849	0.00248546	down
AT5G65160	3.58502	10.8666	-1.59985	1.06024e-05	0.000205619	down
AT5G05440	30.7689	307.667	-3.32182	5.93108e-11	3.11317e-09	down
AT1G80510	5.15388	13.9671	-1.4383	0.000793255	0.00905457	down
AT1G16400	11.3403	67.4332	-2.572	1.21807e-17	1.62488e-15	down
AT2G21120	31.4146	76.3457	-1.28111	3.16821e-08	1.04792e-06	down
AT3G47210	9.64152	42.2097	-2.13024	6.90743e-12	4.20101e-10	down
AT3G12090	15.2186	50.2887	-1.7244	4.51227e-06	9.51518e-05	down
AT1G72430	75.7589	206.7	-1.44805	0.00456208	0.0381781	down
AT1G04540	2.80724	6.60124	-1.23359	0.00270234	0.0251438	down
AT4G23930	2.6708	7.26708	-1.44411	0.00107741	0.0117128	down
AT3G04370	4.83183	11.6487	-1.26952	2.81733e-05	0.000493647	down
AT5G51190	10.4491	34.7615	-1.73412	0.00217248	0.0210707	down
AT5G50570	2.68645	7.99198	-1.57285	0.000722226	0.00837568	down
AT5G22870	2.8995	9.28756	-1.67949	3.1094e-05	0.000538182	down
AT3G02130	4.24614	12.4378	-1.55051	0.000343212	0.00439854	down
AT2G02850	3.54534	28.8885	-3.0265	4.08615e-06	8.70787e-05	down
AT4G03390	13.3726	61.2481	-2.19539	4.68675e-06	9.8146e-05	down
AT1G11050	7.19751	23.4242	-1.70243	3.37881e-12	2.119e-10	down
AT2G24610	8.47273	21.3287	-1.3319	0.000121917	0.00178189	down
AT1G54890	5.73291	24.6119	-2.10202	3.58034e-06	7.73231e-05	down
AT3G13790	89.1104	187.996	-1.07704	0.00528725	0.0427101	down
AT5G56890	8.37109	25.4487	-1.6041	2.92741e-05	0.00051071	down
AT3G48610	3.48765	10.5572	-1.59791	5.63353e-05	0.000901227	down
AT5G66790	1.64121	5.68676	-1.79285	3.70274e-08	1.20814e-06	down
AT3G54150	4.67766	26.2032	-2.48589	2.2058e-07	6.1448e-06	down
AT3G05200	11.4914	30.2101	-1.39448	0.000943553	0.0104851	down
AT2G45160	15.4875	39.783	-1.36105	0.00423717	0.0360615	down
AT1G48110	17.0503	34.4083	-1.01296	0.000397261	0.00498797	down
AT5G01360	7.26243	14.5766	-1.00513	0.000678389	0.00791672	down
AT1G04000	10.6863	28.5461	-1.41753	0.000985937	0.0108838	down
AT2G23320	37.0669	83.8972	-1.17849	0.00254355	0.0239712	down
AT3G12977	5.50563	11.9592	-1.11914	0.00236763	0.022666	down
AT5G08500	10.7591	22.0873	-1.03766	1.08156e-05	0.00020925	down
AT1G66270	177.435	797.7	-2.16855	0.000165908	0.00235361	down
AT4G17615	20.0202	45.5613	-1.18635	0.00504314	0.0412847	down
AT3G05320	4.50026	19.8488	-2.14097	2.92601e-08	9.73121e-07	down
AT5G05820	15.0773	31.8044	-1.07685	0.000933974	0.0104029	down
AT5G59930	2.46507	8.11526	-1.71901	3.19901e-05	0.000551321	down
AT1G17420	0.22267	5.36373	-4.59026	7.81556e-11	4.01504e-09	down
AT4G36180	6.2032	20.4759	-1.72285	1.33004e-13	1.04947e-11	down
AT4G29670	27.5578	60.6777	-1.13871	0.000476769	0.00586727	down
AT2G40000	115.719	291.165	-1.33121	3.27029e-07	8.84224e-06	down
AT5G50670	3.23292	9.51528	-1.55741	0.00138545	0.014475	down
AT4G19520	0.716276	5.75301	-3.00573	5.68253e-13	4.0236e-11	down
AT4G01540	4.61385	12.7719	-1.46893	3.34735e-06	7.32746e-05	down
AT4G39570	5.79282	11.8975	-1.03831	0.0042228	0.0359772	down
AT2G22300	18.9391	41.4711	-1.13073	0.00217088	0.0210675	down
AT4G20940	2.56068	6.14343	-1.26252	1.74658e-06	4.04714e-05	down
AT1G79410	4.20646	18.168	-2.11072	8.37182e-10	3.59675e-08	down
AT3G14350	34.6494	101.405	-1.54923	2.39247e-06	5.42405e-05	down
AT4G14370	2.72491	11.4005	-2.06481	0.000140161	0.002018	down
AT3G23880	1.0287	5.3319	-2.37383	4.57785e-06	9.63663e-05	down
AT1G08930	65.4795	268.787	-2.03735	1.31926e-08	4.65695e-07	down
AT1G13670	34.5365	156.923	-2.18386	8.63667e-15	7.89895e-13	down
AT3G55690	4.055	9.23553	-1.18749	0.00267825	0.0249677	down
AT5G24360	6.52973	14.9189	-1.19204	0.00151468	0.0156024	down
AT4G31550	53.5382	168.043	-1.65019	2.37146e-10	1.12714e-08	down
AT3G05690	7.52468	29.9905	-1.9948	3.5024e-06	7.59797e-05	down
AT1G64760	5.07471	20.1237	-1.9875	8.07152e-14	6.47464e-12	down
AT5G44390	5.65352	12.3564	-1.12804	0.00132195	0.0138897	down
AT5G54140	3.68476	11.8949	-1.69071	6.27645e-07	1.59019e-05	down
AT2G43890	0.506249	8.42978	-4.05757	9.38915e-11	4.79283e-09	down
AT4G15330	4.71693	24.5139	-2.37768	0.000367767	0.00466373	down
AT2G23770	3.89541	19.5956	-2.33068	2.58931e-13	1.92366e-11	down
AT3G27200	16.0368	33.7256	-1.07246	0.000243572	0.0032564	down
AT3G14090	8.49969	19.899	-1.22722	3.05305e-06	6.75053e-05	down
AT3G55990	7.78024	23.3993	-1.58858	0.00243823	0.0232141	down
AT2G24170	11.3937	28.9658	-1.34611	0.00469584	0.0390027	down
AT1G01650	13.8322	34.3881	-1.31388	0.000215627	0.00294808	down
AT4G16890	4.29274	9.15831	-1.09318	0.00400526	0.0345259	down
AT5G48430	0.622608	41.0277	-6.04213	2.61408e-32	1.26234e-29	down
AT3G57790	5.03402	13.5689	-1.43052	0.000596902	0.00713148	down
AT1G75220	31.2634	78.286	-1.32428	9.11791e-06	0.00017884	down
AT5G52870	5.19355	16.654	-1.68108	0.00517061	0.0419645	down
AT5G01640	4.46079	16.238	-1.86401	0.00444995	0.0375023	down
AT2G44430	9.2016	21.6322	-1.23323	2.75293e-05	0.000485178	down
AT5G40170	3.61534	13.2561	-1.87445	7.76727e-08	2.32392e-06	down
AT4G34410	5.40388	21.9032	-2.01908	0.00561698	0.0448041	down
AT3G17250	3.42691	8.10906	-1.24263	0.000185656	0.00258815	down
AT1G58270	164.266	430.127	-1.38873	0.00109051	0.0118232	down
AT1G24150	5.64159	12.3414	-1.12934	0.000541672	0.0065755	down
AT5G37770	81.4295	183.2	-1.1698	0.00590919	0.0466571	down
AT5G08580	14.7617	30.1546	-1.03052	0.000147023	0.0021055	down
AT1G66760	16.3814	32.9456	-1.00802	0.000350061	0.00446971	down
AT3G25500	10.6566	36.6089	-1.78044	3.20238e-09	1.24112e-07	down
AT5G43880	16.9222	37.0172	-1.12928	0.000601143	0.00717125	down
AT1G66180	50.3487	239.504	-2.25003	1.37798e-09	5.7069e-08	down
AT1G75020	10.2486	22.0561	-1.10576	2.9028e-05	0.00050715	down
AT5G62330	2.32416	28.6493	-3.62372	3.23686e-07	8.78136e-06	down
AT1G13110	10.4031	56.1951	-2.43343	5.62744e-16	6.01215e-14	down
AT3G07400	5.23796	12.5289	-1.25818	0.000115052	0.00168666	down
AT5G50900	15.6003	59.751	-1.93739	7.19665e-20	1.21513e-17	down
AT3G22070	6.01794	19.3395	-1.68421	0.000222747	0.00302487	down
AT1G59970	5.35778	16.041	-1.58205	2.37062e-05	0.00042305	down
AT5G44050	4.70732	9.9836	-1.08465	0.00108589	0.0117837	down
AT2G06050	17.5794	75.8596	-2.10945	5.5508e-10	2.48193e-08	down
AT5G15120	8.88927	40.3188	-2.18131	7.04936e-09	2.58673e-07	down
AT2G30615	4.65077	11.7546	-1.33768	0.00245519	0.0233491	down
AT2G39530	12.4966	75.0478	-2.58628	2.84321e-07	7.78338e-06	down
AT4G18950	33.8569	111.472	-1.71917	3.25252e-16	3.56964e-14	down
AT2G47550	2.7997	30.8027	-3.45971	6.37361e-13	4.49973e-11	down
AT1G61370	2.29901	11.4234	-2.3129	1.58091e-13	1.23531e-11	down
AT4G01220	4.64924	15.5965	-1.74616	1.77082e-11	1.02288e-09	down
AT1G53990	3.34713	13.4013	-2.00138	1.457e-09	5.99384e-08	down
AT5G25090	15.4972	38.8688	-1.32661	0.000944835	0.0104936	down
AT3G24550	41.3616	158.2	-1.93538	0.000121447	0.0017761	down
AT2G01300	2.14804	28.926	-3.75128	2.86262e-16	3.17055e-14	down
AT3G13080	7.13381	26.6575	-1.9018	7.04422e-08	2.13136e-06	down
AT3G21690	22.0145	56.7469	-1.36608	3.25277e-05	0.000559788	down
AT4G31000	6.61342	26.3349	-1.99351	1.44883e-06	3.40222e-05	down
AT5G66480	3.65214	9.94689	-1.4455	0.00367928	0.0322923	down
AT5G23350	7.83501	21.6475	-1.46619	4.88378e-06	0.000101567	down
AT5G10750	25.3661	63.577	-1.3256	0.00186661	0.0185853	down
AT4G31820	10.3604	24.0533	-1.21515	0.0053483	0.0431067	down
AT4G01750	11.8415	73.4726	-2.63335	1.62264e-10	7.96659e-09	down
AT5G49850	2.43033	6.81212	-1.48695	0.000969786	0.0107312	down
AT5G35750	5.1723	14.1702	-1.45399	1.26992e-06	3.03569e-05	down
AT5G40480	4.87227	12.7988	-1.39334	0.00196232	0.0193389	down
AT4G19230	8.34058	27.1012	-1.70014	2.64289e-05	0.00046715	down
AT2G12400	25.8794	119.287	-2.20456	2.68987e-10	1.2685e-08	down
AT4G01410	15.0595	40.5924	-1.43054	0.0051645	0.041929	down
AT1G80610	13.2683	28.3642	-1.09609	0.00309976	0.0281156	down
AT4G23870	15.0394	45.3565	-1.59257	0.0011495	0.0123519	down
AT1G13520	6.54184	22.0239	-1.7513	1.71781e-05	0.000316614	down
AT3G13760	5.23737	52.8055	-3.33377	1.00485e-11	5.99063e-10	down
AT1G72830	5.31798	18.2416	-1.77828	1.28295e-08	4.53542e-07	down
AT2G44340	1.61563	9.84329	-2.60704	4.7427e-07	1.23132e-05	down
AT4G20840	9.79547	21.572	-1.13897	0.000921533	0.0102964	down
AT5G61440	22.4109	90.3636	-2.01154	5.61146e-07	1.43831e-05	down
AT2G05810	8.21592	17.6265	-1.10126	0.00210785	0.0204888	down
AT5G04550	22.8556	54.9085	-1.26448	2.72045e-06	6.0876e-05	down
AT4G39400	20.9067	53.9979	-1.36894	0.00183307	0.0182815	down
AT1G56010	13.3443	54.9158	-2.041	3.9202e-07	1.04589e-05	down
AT4G00300	14.468	50.2616	-1.79659	2.75574e-07	7.56968e-06	down
AT3G16690	9.45462	49.8935	-2.39976	9.13466e-18	1.23908e-15	down
AT1G22882	6.59798	18.0407	-1.45116	0.000130628	0.00189658	down
AT5G43380	4.55021	14.119	-1.63364	7.45596e-09	2.72351e-07	down
AT5G51490	2.20698	9.44059	-2.09681	0.00467935	0.0389462	down
AT5G43030	3.46754	10.7288	-1.62951	8.76277e-05	0.00133038	down
AT4G13510	48.0301	125.765	-1.38872	0.00439234	0.0371465	down
AT4G10270	2.73861	20.4406	-2.89992	4.16657e-07	1.10188e-05	down
AT1G18300	11.7593	30.6229	-1.38081	0.00178725	0.017891	down
AT5G13820	8.84677	18.7279	-1.08197	0.000534735	0.00650437	down
AT3G15630	58.5634	237.388	-2.01918	9.45731e-05	0.00141655	down
AT5G26280	232.361	494.497	-1.08959	0.00124477	0.0131935	down
AT5G58750	3.63846	36.2303	-3.3158	8.73734e-18	1.19188e-15	down
AT1G22570	1.5966	9.72325	-2.60644	4.76722e-09	1.79826e-07	down
AT5G66390	67.8995	254.017	-1.90345	0.00320262	0.0288799	down
AT2G18690	21.0922	131.283	-2.6379	2.3396e-08	7.91172e-07	down
AT1G76340	13.308	38.8474	-1.54553	3.24808e-09	1.25681e-07	down
AT5G02230	68.0918	208.34	-1.61339	0.00171262	0.0172512	down
AT1G71520	3.20913	13.7748	-2.10177	0.00102041	0.0111837	down
AT5G41750	2.74213	25.9179	-3.24058	1.70908e-14	1.48974e-12	down
AT1G03457	8.57828	23.1845	-1.4344	0.00289953	0.0266498	down
AT1G20070	15.5667	37.074	-1.25195	0.00154826	0.015894	down
AT5G44585	3.27777	29.6314	-3.17634	5.6542e-11	2.97431e-09	down
AT3G62010	20.4668	47.7713	-1.22286	0.00637968	0.0492604	down
AT5G57560	77.6522	232.693	-1.58333	8.76908e-05	0.00133038	down
AT2G32140	5.83802	17.0668	-1.54764	0.000969568	0.0107312	down
AT1G55390	0.737954	9.69559	-3.71573	1.84611e-34	1.0613e-31	down
AT3G50760	2.40928	12.6367	-2.39095	4.54803e-07	1.18588e-05	down
AT1G76890	13.2647	37.5513	-1.50127	3.92358e-06	8.39847e-05	down
AT1G74940	8.7048	21.8839	-1.32999	0.00162513	0.0165355	down
AT3G01260	15.975	40.6908	-1.34889	0.002261	0.0217649	down
AT5G45110	18.4198	52.4572	-1.50988	5.96135e-06	0.000121261	down
AT5G12340	2.77046	33.5956	-3.60007	2.13763e-13	1.59793e-11	down
AT1G61820	14.3505	67.7868	-2.2399	4.24702e-05	0.000708668	down
AT5G49760	9.13344	34.2873	-1.90844	7.33307e-10	3.20175e-08	down
AT2G36650	4.89629	15.6096	-1.67268	0.00144892	0.0150088	down
AT4G36670	4.4514	19.7718	-2.15111	0.0012831	0.0135405	down
AT1G09950	2.99407	13.9474	-2.21982	2.78416e-05	0.00048961	down
AT1G66880	4.17875	16.798	-2.00715	3.61668e-12	2.25064e-10	down
AT4G37070	94.741	212.299	-1.16404	0.00256735	0.0241577	down
AT4G02410	2.9947	8.48149	-1.50191	0.000305602	0.00398636	down
AT3G20340	12.1856	56.1112	-2.20311	2.22798e-14	1.89418e-12	down
AT5G46520	3.50426	7.16875	-1.03261	0.00626767	0.0487856	down
AT4G18030	33.0589	117.232	-1.82625	1.703e-07	4.82616e-06	down
AT4G28350	2.1597	6.95917	-1.68808	0.000562714	0.00680357	down
AT5G62680	19.9818	81.5389	-2.0288	8.49252e-21	1.57732e-18	down
AT1G23205	2.47539	13.9269	-2.49215	6.90076e-08	2.0932e-06	down
AT1G53070	10.2422	29.4569	-1.52408	0.000105157	0.00156056	down
AT1G57980	2.23246	6.85098	-1.61767	8.57187e-05	0.00130661	down
AT3G59350	32.9891	122.309	-1.89046	8.32396e-06	0.000164739	down
AT1G65510	30.1558	90.1662	-1.58015	0.00415837	0.0355664	down
AT4G33220	3.00485	8.42798	-1.48789	0.00324786	0.0291306	down
AT5G22355	3.78731	9.58407	-1.33946	0.000340983	0.00437695	down
AT2G39400	3.04665	6.34218	-1.05775	0.00311364	0.028224	down
AT3G23470	39.9046	86.476	-1.11575	0.00320692	0.0288814	down
AT5G44910	6.43694	16.4363	-1.35244	0.00106577	0.0116047	down
AT1G28370	3.09491	9.55729	-1.62671	0.00274379	0.0254603	down
AT1G29025	17.2995	50.8289	-1.55492	0.000243154	0.00325261	down
AT4G15080	10.2062	21.1892	-1.05389	0.000185146	0.00258253	down
AT1G19380	6.07719	94.8554	-3.96425	5.66531e-31	2.44266e-28	down
AT2G15390	5.12499	43.4171	-3.08264	7.94431e-24	2.06253e-21	down
AT3G12920	22.5091	59.1824	-1.39466	0.00349004	0.0308557	down
AT3G54430	16.7418	33.9631	-1.02051	0.000576806	0.00694613	down
AT3G25600	14.8819	60.258	-2.0176	1.11786e-10	5.64661e-09	down
AT2G34910	11.6109	44.8021	-1.94809	0.00473099	0.0391869	down
AT3G23730	11.2844	43.7423	-1.9547	9.46332e-08	2.7933e-06	down
AT5G25250	3.40824	18.7876	-2.46268	1.89038e-14	1.63596e-12	down
AT2G17880	2.70713	26.2261	-3.27617	1.47325e-06	3.45356e-05	down
AT5G01730	5.10457	11.2634	-1.14178	0.0008585	0.00970435	down
AT5G06700	15.656	61.535	-1.97469	7.45201e-05	0.00115784	down
AT2G32450	4.65374	10.9167	-1.23008	0.000170569	0.00241265	down
AT2G38110	15.5893	32.1435	-1.04397	0.00292744	0.0268553	down
AT4G23690	60.4128	185.795	-1.62078	4.06857e-12	2.51242e-10	down
AT2G34140	9.99901	25.3156	-1.34017	8.26188e-06	0.000164181	down
AT2G44578	0.651279	6.0168	-3.20765	1.38856e-08	4.87309e-07	down
AT2G47000	31.8713	71.7519	-1.17076	0.00153727	0.0158148	down
AT3G03280	7.93342	34.9318	-2.13853	2.12964e-16	2.39164e-14	down
AT3G07900	3.39406	7.49366	-1.14266	0.000790596	0.00902977	down
AT4G08500	13.2203	31.2747	-1.24225	7.267e-05	0.00113274	down
AT1G68690	7.36442	36.228	-2.29846	7.55999e-10	3.28893e-08	down
AT1G35350	1.54496	16.1082	-3.38215	3.59928e-26	1.15873e-23	down
AT4G37400	12.9954	37.7457	-1.53832	0.00497694	0.0408318	down
AT2G46060	3.34941	8.31948	-1.31259	2.69596e-06	6.0384e-05	down
AT5G54380	13.9127	56.1142	-2.01197	2.76425e-12	1.77508e-10	down
AT5G54030	1.01144	8.04025	-2.99083	2.56339e-14	2.14906e-12	down
AT4G19510	3.7956	11.2711	-1.57023	1.05188e-10	5.33564e-09	down
AT1G18140	7.76351	23.0708	-1.57128	1.76374e-05	0.000324091	down
AT2G41800	30.025	103.71	-1.78831	0.00112529	0.0121403	down
AT1G17500	9.815	20.802	-1.08366	0.000528298	0.00643255	down
AT5G28770	12.2686	32.7768	-1.4177	0.00162703	0.0165479	down
AT4G26890	2.20638	11.272	-2.353	7.43411e-08	2.24091e-06	down
AT3G45640	54.9081	215.571	-1.97307	1.08157e-09	4.54165e-08	down
AT2G30930	153.282	403.253	-1.3955	5.42796e-08	1.67808e-06	down
AT2G30933	2.95513	6.42264	-1.11994	0.00325765	0.0292075	down
AT1G56660	12.6279	64.6685	-2.35644	0.000336643	0.00433045	down
AT5G61010	7.63823	21.1388	-1.46858	0.000292423	0.00383517	down
AT2G35380	41.7243	85.7822	-1.03979	0.000978452	0.0108172	down
AT3G06750	15.729	52.1704	-1.72981	2.29038e-05	0.000410856	down
AT4G31500	97.8465	629.232	-2.685	4.62913e-09	1.75102e-07	down
AT4G00955	3.60486	7.92969	-1.13732	0.00275824	0.0255654	down
AT3G07000	1.87701	12.649	-2.75252	2.88361e-13	2.12919e-11	down
AT1G29290	2.03872	9.56701	-2.2304	0.000197206	0.00272712	down
AT1G71400	5.37376	30.466	-2.5032	4.64632e-25	1.35163e-22	down
AT4G37610	27.8402	163.565	-2.55462	4.1323e-20	7.23003e-18	down
AT4G01140	9.66589	52.2967	-2.43575	1.47571e-22	3.29916e-20	down
AT2G20142	2.98273	23.1152	-2.95414	1.92486e-10	9.33248e-09	down
AT4G26130	27.7665	71.8404	-1.37145	4.31863e-05	0.00071863	down
AT3G10720	7.50649	75.7269	-3.33459	1.75556e-19	2.88353e-17	down
AT4G12730	98.1961	367.901	-1.90558	0.00595448	0.0469073	down
AT5G28630	4.41821	43.1929	-3.28926	4.87706e-11	2.60523e-09	down
AT2G25250	27.5251	90.5773	-1.7184	2.17689e-08	7.4134e-07	down
AT3G57230	10.8746	54.1083	-2.31489	1.91014e-21	3.84335e-19	down
AT1G72520	1.46913	17.4776	-3.57247	2.5993e-06	5.85449e-05	down
AT1G55430	3.47379	9.3843	-1.43374	0.00516422	0.041929	down
AT1G14040	9.97499	32.4017	-1.69968	3.93961e-08	1.27509e-06	down
AT2G32020	13.0225	43.6183	-1.74393	2.64879e-07	7.29248e-06	down
AT2G15880	4.46504	21.8825	-2.29303	0.000299876	0.00392014	down
AT1G09390	6.09222	19.2123	-1.65699	0.00113664	0.0122355	down
AT1G54740	20.7387	46.8923	-1.17702	0.00265352	0.0248042	down
AT3G57450	69.7699	184.37	-1.40193	0.00067208	0.00786662	down
AT3G50480	1.73557	7.05242	-2.02271	1.59177e-05	0.000296097	down
AT3G21630	17.0095	35.8689	-1.07639	2.47203e-06	5.59377e-05	down
AT5G53750	6.53963	19.6941	-1.59048	0.00181664	0.0181551	down
AT4G39950	53.0375	308.845	-2.5418	1.10547e-22	2.49454e-20	down
AT2G04500	2.63195	10.1371	-1.94544	4.10659e-07	1.09174e-05	down
AT2G28100	4.51421	11.8848	-1.39658	0.00331381	0.0295902	down
AT2G43140	1.67105	14.016	-3.06824	6.21786e-06	0.000126054	down
AT5G44240	13.3359	28.9451	-1.11801	0.000219343	0.00298705	down
AT3G55230	55.0551	307.796	-2.48303	0.000225476	0.00305335	down
AT4G31110	4.74284	11.2467	-1.24568	0.000308689	0.00402228	down
AT1G34550	11.2274	23.7292	-1.07965	0.000247582	0.00329722	down
AT4G21850	333.482	841.43	-1.33523	0.00169292	0.0170884	down
AT4G26490	3.19922	9.41282	-1.55691	0.00265837	0.0248399	down
AT1G53620	1.30705	5.62454	-2.10542	0.000379996	0.00479363	down
AT1G53625	10.8221	43.2423	-1.99846	0.000150586	0.00215269	down
AT2G41010	15.9178	41.1841	-1.37144	0.0016643	0.0168489	down
AT2G28470	10.9518	27.4362	-1.32491	0.00376768	0.0329365	down
AT4G20430	2.9906	7.07232	-1.24175	5.56252e-05	0.000892406	down
AT1G01120	36.9349	110.161	-1.57655	2.12487e-07	5.94496e-06	down
AT3G02550	22.204	105.066	-2.24241	1.35889e-05	0.00025775	down
AT3G05580	20.8301	47.2622	-1.18202	0.000184335	0.0025727	down
AT1G76560	18.8716	38.9562	-1.04563	0.000137639	0.00198405	down
AT1G44100	17.5032	56.7446	-1.69687	1.31032e-13	1.0373e-11	down
AT3G21770	86.9489	239.088	-1.4593	0.000344731	0.00441098	down
AT1G26210	2.17228	6.42775	-1.5651	0.00112192	0.0121094	down
AT2G35270	30.0863	120.4	-2.00066	5.55568e-06	0.000113776	down
AT1G17990	2.26139	11.9423	-2.4008	8.50612e-06	0.000167794	down
AT2G47560	11.5953	56.5329	-2.28555	0.00269087	0.0250564	down
AT1G76040	17.188	51.245	-1.57601	4.11912e-07	1.09292e-05	down
AT5G56170	58.9394	224.396	-1.92874	1.76111e-05	0.000323853	down
AT1G51860	10.4289	21.1891	-1.02274	0.000344167	0.0044061	down
AT5G16360	20.3768	61.1985	-1.58657	3.05907e-10	1.43736e-08	down
AT5G56160	2.65282	7.21794	-1.44406	0.00542967	0.0435842	down
AT2G34810	2.02824	6.0252	-1.57078	1.87677e-05	0.000342772	down
AT5G24010	5.83779	20.9633	-1.84437	0.000986282	0.0108838	down
AT3G57330	19.3899	52.8811	-1.44745	0.00257804	0.0242394	down
AT3G19680	32.0993	104.531	-1.70332	5.83344e-07	1.49046e-05	down
AT5G66210	20.4824	106.916	-2.38402	7.36239e-10	3.20875e-08	down
AT4G23550	5.28495	25.4861	-2.26975	1.14933e-12	7.97429e-11	down
AT1G78850	169.256	743.932	-2.13596	0.000225811	0.00305445	down
AT2G46495	1.41109	6.50371	-2.20446	2.60787e-09	1.02739e-07	down
AT4G39640	11.9504	36.2469	-1.6008	0.0017504	0.0175732	down
AT3G26610	2.71705	7.19364	-1.40468	8.33344e-05	0.00127352	down
AT4G34960	16.2692	33.826	-1.05599	3.50023e-05	0.00059811	down
AT4G21400	2.38021	10.5687	-2.15064	4.37866e-08	1.39292e-06	down
AT3G14020	2.93797	8.55762	-1.54239	1.43726e-06	3.37904e-05	down
AT3G13275	5.07277	11.9661	-1.2381	0.00204996	0.0200065	down
AT4G27560	14.2747	34.4872	-1.2726	0.000770295	0.00882897	down
AT1G65840	58.1224	116.656	-1.00509	0.00396095	0.0342189	down
AT1G09460	20.7291	69.9509	-1.75469	0.0039463	0.0341396	down
AT2G34600	4.3105	37.1594	-3.1078	1.77075e-07	5.0064e-06	down
AT3G15030	1.28102	5.26278	-2.03854	0.000525259	0.00640524	down
AT1G30600	4.92146	11.5895	-1.23566	0.000265461	0.00351401	down
AT5G53130	8.56292	24.2574	-1.50225	4.54499e-08	1.43637e-06	down
AT1G78230	1.63182	14.349	-3.1364	2.84262e-12	1.82056e-10	down
AT4G30280	69.207	475.975	-2.7819	1.39534e-34	8.21721e-32	down
AT2G44370	8.39779	39.9383	-2.24969	1.05885e-07	3.11779e-06	down
AT3G07160	14.8487	31.4552	-1.08296	0.000817872	0.00930171	down
AT5G60760	2.01914	6.1591	-1.60898	1.18379e-05	0.000226904	down
AT4G37710	0.384347	7.97393	-4.37481	1.05088e-05	0.000204012	down
AT5G45510	42.4297	105.138	-1.30913	0.000490304	0.00601544	down
AT4G02330	3.0011	41.0743	-3.77467	1.07127e-35	7.18494e-33	down
AT2G45180	8.06248	31.5111	-1.96657	0.00320436	0.0288799	down
AT4G19420	10.7338	22.0944	-1.04152	0.000266481	0.00352558	down
AT1G51790	2.52878	9.50683	-1.91052	5.57097e-13	3.95621e-11	down
AT5G65690	5.85422	69.6479	-3.57253	3.31869e-12	2.09216e-10	down
AT1G76600	21.9761	80.471	-1.87253	1.56113e-09	6.3457e-08	down
AT2G28960	2.9959	13.2624	-2.14628	9.88122e-09	3.53979e-07	down
AT3G55880	27.2464	72.8055	-1.41798	1.2257e-06	2.93887e-05	down
AT4G24310	9.17834	42.029	-2.19508	0.000195735	0.00271143	down
AT1G15210	42.8739	160.706	-1.90625	2.43101e-05	0.000432548	down
AT1G14160	7.72471	17.7385	-1.19933	0.000222888	0.00302509	down
AT1G19020	122.195	268.55	-1.136	0.00305424	0.0277653	down
AT3G59080	2.08305	17.9098	-3.10398	7.75174e-23	1.76571e-20	down
AT1G34260	4.21065	8.42387	-1.00044	0.00194324	0.0192057	down
AT5G44130	7.24699	29.5665	-2.02851	0.00504849	0.0413066	down
AT3G06990	2.37152	10.6533	-2.16742	6.03734e-11	3.15276e-09	down
AT3G19930	27.3237	148.586	-2.44308	1.77108e-13	1.36187e-11	down
AT2G39870	28.7873	79.7793	-1.47058	5.37205e-06	0.000110202	down
AT2G38470	59.494	132.337	-1.15341	0.00324221	0.0291124	down
AT5G65830	5.48222	11.0904	-1.01648	0.00177625	0.0178031	down
AT1G67510	4.79159	11.476	-1.26004	0.0042292	0.0360063	down
AT1G26730	4.20911	18.3002	-2.12027	1.43702e-06	3.37904e-05	down
AT2G35910	10.2931	44.24	-2.10367	0.000493056	0.00604	down
AT2G03240	14.0129	45.9088	-1.71202	1.21485e-09	5.05734e-08	down
AT2G45680	7.31269	20.8461	-1.5113	0.000992337	0.0109406	down
AT4G15290	1.86457	7.59422	-2.02606	9.07236e-05	0.00136908	down
AT4G15740	3.31669	11.6286	-1.80987	1.212e-05	0.000232067	down
AT1G67980	1.67562	8.3106	-2.31026	3.73392e-06	8.03524e-05	down
AT4G24570	12.6486	36.5651	-1.53148	0.000276604	0.0036495	down
AT5G40540	11.1399	25.0731	-1.17041	1.86095e-05	0.000340459	down
AT3G13560	5.04568	18.5999	-1.88217	0.000449078	0.00555197	down
AT2G30400	2.10584	6.70919	-1.67174	0.00383264	0.0334076	down
AT1G72450	9.3713	91.4594	-3.28681	9.59709e-17	1.17031e-14	down
AT5G39580	6.50305	138.165	-4.40913	6.87406e-43	5.53247e-40	down
AT4G36500	40.8646	189.928	-2.21653	3.16447e-13	2.32945e-11	down
AT5G26920	1.56537	5.66438	-1.85542	0.00598318	0.0470413	down
AT1G32928	6.46177	23.129	-1.8397	9.71473e-06	0.000189775	down
AT5G64120	54.7535	323.008	-2.56055	4.13761e-05	0.000692806	down
AT4G08930	25.8525	54.53	-1.07674	0.000180568	0.0025289	down
AT2G46750	50.5319	120.333	-1.25177	0.0010622	0.011585	down
AT1G76160	78.4918	208.247	-1.40768	0.00546799	0.0438061	down
AT1G16370	3.54919	39.3341	-3.47022	4.49143e-20	7.80183e-18	down
AT2G17480	11.8148	51.8906	-2.13488	3.04575e-12	1.94549e-10	down
AT3G62422	158.197	327.561	-1.05004	0.00156851	0.0160541	down
AT3G17660	4.74573	17.9542	-1.91962	3.05976e-06	6.75918e-05	down
AT5G36180	29.5902	65.735	-1.15154	0.00136891	0.0143332	down
AT3G28040	2.41692	5.65766	-1.22704	3.23319e-05	0.000556815	down
AT3G62280	6.22534	12.9109	-1.05237	0.00500448	0.0410439	down
AT2G45470	35.0016	197.324	-2.49507	6.69822e-06	0.000135012	down
AT3G16530	9.3798	35.4993	-1.92016	5.2649e-05	0.000852017	down
AT1G52240	9.28211	51.3985	-2.4692	1.51123e-14	1.33171e-12	down
AT1G12990	7.9959	24.8633	-1.63669	6.21089e-10	2.74153e-08	down
AT1G74830	1.57852	5.60742	-1.82876	4.61673e-06	9.70157e-05	down
AT2G26730	22.8295	48.6613	-1.09188	0.000130504	0.00189591	down
AT3G06070	9.03405	28.5314	-1.65911	0.000449953	0.00555993	down
AT1G68470	3.37676	11.8321	-1.809	3.45794e-06	7.5218e-05	down
AT2G34300	33.158	84.3646	-1.34728	4.32873e-08	1.38433e-06	down
AT2G28671	22.0488	67.8245	-1.6211	3.97886e-06	8.50925e-05	down
AT5G60450	8.24369	19.5656	-1.24696	0.000187632	0.00261117	down
AT5G45840	2.79885	6.81462	-1.2838	0.000352505	0.00449617	down
AT3G54200	16.8157	105.368	-2.64756	1.86481e-13	1.42487e-11	down
AT4G04960	8.4991	29.3093	-1.78598	8.82201e-09	3.18397e-07	down
AT5G11070	12.3243	38.4037	-1.63974	5.81248e-09	2.15911e-07	down
AT1G22830	2.31655	8.93098	-1.94684	8.06759e-08	2.41079e-06	down
AT3G11420	19.4932	70.1473	-1.84742	2.4102e-18	3.48469e-16	down
AT1G66150	11.4857	53.1188	-2.20938	2.61392e-08	8.72932e-07	down
AT1G28340	13.6959	34.9568	-1.35183	3.9026e-06	8.36098e-05	down
AT1G29690	20.3049	53.6514	-1.40179	1.74384e-05	0.000321168	down
AT3G53402	7.3675	18.5664	-1.33345	1.2903e-06	3.07485e-05	down
AT1G01230	24.4074	56.4554	-1.20979	2.10922e-07	5.90801e-06	down
AT3G14850	7.70919	19.5552	-1.3429	5.13818e-05	0.000835994	down
AT5G19240	42.32	298.921	-2.82035	2.88257e-11	1.59632e-09	down
AT5G05190	2.96565	13.3653	-2.17207	9.78452e-21	1.80341e-18	down
AT4G27730	2.73603	6.47497	-1.24279	0.000586451	0.00704738	down
AT3G54990	1.96073	11.4562	-2.54666	2.05984e-13	1.55422e-11	down
AT2G32400	2.41601	5.56936	-1.20489	0.00320663	0.0288814	down
AT3G47960	13.969	86.368	-2.62827	9.8227e-16	1.02671e-13	down
AT1G30720	14.1367	64.878	-2.19828	2.51082e-20	4.49066e-18	down
AT1G62320	1.94753	9.11034	-2.22586	3.75208e-07	1.00997e-05	down
AT3G52870	27.8705	65.5393	-1.23362	0.000291429	0.00382422	down
AT1G70690	17.5612	47.0722	-1.42248	0.00102316	0.0112037	down
AT4G24110	5.62727	31.0354	-2.46341	2.15024e-07	6.00897e-06	down
AT1G72920	1.7452	7.43062	-2.09009	1.28964e-05	0.000245571	down
AT3G07390	15.2609	52.3037	-1.77708	0.000100561	0.00149694	down
AT1G62790	48.9928	250.752	-2.35562	2.71631e-17	3.50723e-15	down
AT1G14330	9.5456	26.6729	-1.48247	3.97606e-07	1.05962e-05	down
AT4G37450	39.1089	141.272	-1.85291	0.000734638	0.00850319	down
AT1G10550	2.97135	25.0513	-3.07569	2.69315e-06	6.0377e-05	down
AT1G70990	13.1463	81.7407	-2.6364	1.45719e-09	5.99384e-08	down
AT5G04480	8.02771	21.0516	-1.39087	1.14781e-07	3.35113e-06	down
AT1G24625	18.2363	41.8086	-1.19699	2.15569e-05	0.000389298	down
AT1G32170	25.6302	166.625	-2.70069	1.05673e-18	1.62515e-16	down
AT2G21100	16.3439	72.7839	-2.15487	1.07814e-08	3.82257e-07	down
AT5G62220	8.56863	19.671	-1.19893	0.000283746	0.00373354	down
AT1G52630	5.39128	11.0451	-1.03471	0.00253077	0.023888	down
AT5G67300	112.059	290.719	-1.37537	0.000928882	0.0103545	down
AT3G06890	5.46338	23.7849	-2.12218	1.20027e-10	6.01256e-09	down
AT1G78520	2.79769	12.7046	-2.18305	0.000150374	0.00215093	down
AT1G28600	4.44763	48.8235	-3.45647	2.97364e-35	1.88944e-32	down
AT4G03510	8.27964	41.8165	-2.33643	6.6024e-11	3.42828e-09	down
AT2G36380	60.4796	139.968	-1.21058	0.00264106	0.0247356	down
AT4G34390	9.77238	31.1142	-1.67079	2.60132e-11	1.46408e-09	down
AT2G27690	1.31987	19.4824	-3.8837	2.83906e-13	2.10273e-11	down
AT5G45420	20.5662	47.2761	-1.20083	5.86798e-05	0.000933964	down
AT1G15640	2.52651	10.107	-2.00013	1.2711e-06	3.03569e-05	down
AT5G49215	2.36497	5.37394	-1.18416	0.000247894	0.00329956	down
AT4G15393	21.5341	58.1692	-1.43363	0.00025732	0.00341373	down
AT1G53840	23.1296	130.232	-2.49327	1.14792e-05	0.000220322	down
AT3G46280	26.6518	126.79	-2.25014	0.000110814	0.00163346	down
AT3G50260	29.8607	72.5062	-1.27985	0.000154855	0.00220979	down
AT2G25200	2.16467	9.37365	-2.11447	0.00205722	0.0200693	down
AT3G12750	6.89739	19.3581	-1.48882	4.87832e-05	0.000798556	down
AT2G31090	41.5724	95.9054	-1.20599	5.20793e-06	0.000107017	down
AT1G74380	48.6136	113.51	-1.22338	2.90806e-05	0.000507701	down
AT4G23271	1.18859	11.8741	-3.3205	0.000244621	0.00326861	down
AT4G23270	15.9609	44.0129	-1.46338	5.60167e-09	2.08723e-07	down
AT2G46510	1.70881	6.69037	-1.9691	0.000174646	0.00245735	down
AT3G57420	6.1687	14.7164	-1.25439	4.23802e-05	0.000707655	down
AT4G09640	6.0181	15.0623	-1.32356	1.47738e-07	4.22647e-06	down
AT5G14130	21.6881	52.0044	-1.26173	0.00198672	0.0195292	down
AT2G39450	25.5201	60.537	-1.24619	0.000918411	0.0102662	down
AT3G02050	5.93839	13.1957	-1.15193	0.00385366	0.0335545	down
AT1G12240	38.3564	104.628	-1.44774	0.00420699	0.0359298	down
AT4G02540	15.6791	113.695	-2.85826	1.2453e-21	2.5267e-19	down
AT2G02680	6.22943	120.826	-4.27768	1.39296e-28	5.01984e-26	down
AT1G11260	51.7978	271.33	-2.38909	0.000245353	0.00327658	down
AT4G01090	7.78719	19.3755	-1.31506	2.21984e-08	7.53839e-07	down
AT2G45220	28.6534	124.627	-2.12084	0.00442317	0.0373548	down
AT5G46470	8.24491	17.2536	-1.06533	0.00567711	0.0451744	down
AT2G25460	2.48014	20.6773	-3.05955	4.45824e-07	1.16498e-05	down
AT3G07460	36.7954	84.2646	-1.1954	1.44899e-05	0.000272264	down
AT4G22592	15.1112	61.3677	-2.02186	2.44731e-09	9.67108e-08	down
AT4G22590	3.13546	25.7039	-3.03524	3.88899e-07	1.03871e-05	down
AT1G77640	3.75884	40.4406	-3.42745	1.34813e-16	1.58013e-14	down
AT5G20190	55.3027	122.827	-1.15121	0.000107946	0.001599	down
AT5G54370	37.25	237.525	-2.67277	0.000592391	0.00709136	down
AT1G09575	2.64425	6.97633	-1.39961	1.48903e-05	0.000279134	down
AT5G58300	21.5644	48.1009	-1.15742	0.00100074	0.0110132	down
AT4G30170	287.527	797.607	-1.47198	0.00266926	0.0249031	down
AT1G25570	11.6874	25.5679	-1.12937	5.35301e-05	0.000863383	down
AT2G01850	38.2155	88.4686	-1.21101	0.000361867	0.00460099	down
AT1G07260	11.2819	29.1354	-1.36876	0.00219062	0.0211909	down
AT5G40090	5.16752	20.1903	-1.96612	2.10315e-13	1.58195e-11	down
AT1G12450	7.10919	21.0648	-1.56708	1.4836e-09	6.07145e-08	down
AT1G51850	9.41604	35.0101	-1.89458	2.15089e-14	1.8351e-12	down
AT5G37690	45.8927	105.917	-1.20659	0.00119708	0.0127553	down
AT1G13260	22.1084	187.169	-3.08168	7.6091e-21	1.43533e-18	down
AT3G45970	57.2392	293.715	-2.35934	1.26383e-05	0.000241227	down
AT5G64740	51.8412	104.431	-1.01038	0.000180916	0.00253139	down
AT2G30210	25.8204	107.65	-2.05977	0.000616514	0.00732566	down
AT4G30370	1.3922	11.4078	-3.03458	1.41877e-07	4.07327e-06	down
AT2G18210	16.4667	45.4752	-1.46553	0.00377143	0.0329573	down
AT1G72790	7.99363	66.8548	-3.06411	4.05995e-09	1.55353e-07	down
AT4G33550	33.332	150.642	-2.17615	5.13245e-05	0.000835623	down
AT5G23360	8.1915	27.3443	-1.73904	1.98529e-11	1.14131e-09	down
AT1G78860	2.09527	38.2773	-4.19128	3.28688e-13	2.41221e-11	down
AT3G05360	5.59171	11.9117	-1.09102	8.29972e-05	0.00127075	down
AT1G10340	2.92188	7.16145	-1.29335	0.00387947	0.0336996	down
AT4G31840	36.8565	81.5702	-1.14612	0.00238148	0.0227726	down
AT5G06320	46.6936	290.214	-2.63582	3.61832e-11	1.96767e-09	down
AT1G20780	11.8488	29.3776	-1.30997	0.000250737	0.00333373	down
AT2G31010	5.18707	13.4917	-1.37908	0.00273903	0.0254361	down
AT2G17450	18.6855	74.7581	-2.00031	6.34063e-06	0.000128327	down
AT3G62720	13.8728	70.9967	-2.3555	6.30351e-08	1.929e-06	down
AT5G09980	29.9408	101.7	-1.76414	6.35315e-07	1.60625e-05	down
AT4G23810	8.0974	22.6694	-1.48521	0.00383974	0.0334574	down
AT5G60270	2.36371	16.2196	-2.77861	1.54368e-23	3.96513e-21	down
AT3G53980	202.072	565.893	-1.48566	3.46124e-06	7.52219e-05	down
AT3G15060	13.5032	33.5926	-1.31484	0.000659538	0.00773412	down
AT4G12420	54.8689	116.953	-1.09187	2.20593e-05	0.000396886	down
AT2G42900	3.5592	8.57967	-1.26937	0.00020959	0.00287204	down
AT4G20170	12.4326	30.9374	-1.31523	0.000554478	0.00671745	down
AT2G39180	2.29331	5.76178	-1.32909	0.00288616	0.0265371	down
AT5G11650	24.1663	90.2624	-1.90113	2.65721e-09	1.04322e-07	down
AT5G60920	102.15	298.847	-1.54871	4.16547e-08	1.341e-06	down
AT5G10380	2.354	11.9063	-2.33855	0.000238624	0.00320266	down
AT4G23730	20.6692	45.4323	-1.13624	0.000526933	0.00642241	down
AT4G22460	13.292	69.8267	-2.39322	3.90501e-05	0.000660179	down
AT1G27370	4.21692	9.04966	-1.10167	0.00583721	0.04624	down
AT4G06598	5.52381	13.292	-1.26682	0.00036244	0.00460585	down
AT3G16180	10.1439	25.1798	-1.31166	8.35025e-05	0.00127525	down
AT5G54710	0.187644	12.18	-6.02037	6.26372e-47	5.60139e-44	down
AT3G28580	1.37774	9.605	-2.80148	1.04219e-05	0.000202607	down
AT5G05730	16.8075	45.3568	-1.43221	0.00100813	0.0110836	down
AT5G47780	43.0363	101.495	-1.23778	0.00615728	0.048121	down
AT2G22470	344.857	1254.61	-1.86317	0.000867121	0.00979262	down
AT5G40780	22.4198	76.6167	-1.77289	1.34845e-06	3.192e-05	down
AT1G75000	4.93877	14.5025	-1.55408	0.000168057	0.0023799	down
AT1G51760	34.5531	78.2286	-1.17888	0.000466813	0.00575355	down
AT3G44630	3.77518	14.8331	-1.9742	3.89639e-10	1.79882e-08	down
AT5G61590	43.3609	173.249	-1.99838	0.000868853	0.0098076	down
AT3G59700	3.59043	13.9096	-1.95385	8.66231e-14	6.92554e-12	down
AT4G39780	10.3807	29.5319	-1.50836	1.73456e-07	4.90984e-06	down
AT5G49660	8.23089	22.1482	-1.42807	0.00554309	0.0443318	down
AT3G07340	17.8244	36.6157	-1.03861	0.00115774	0.0124128	down
AT4G36710	6.13585	13.6772	-1.15644	0.000542032	0.00657657	down
AT1G17620	75.6378	723.557	-3.25793	2.54815e-07	7.04756e-06	down
AT5G02290	13.1394	34.5068	-1.39298	0.00202446	0.0198138	down
AT3G61640	46.2847	124.622	-1.42896	0.00225683	0.0217591	down
AT3G22060	10.9586	26.438	-1.27055	5.54261e-05	0.000890395	down
AT5G05960	221.374	833.565	-1.91281	8.27648e-06	0.000164203	down
AT3G10040	2.75721	40.5698	-3.87913	2.04042e-22	4.43837e-20	down
AT5G65470	51.4114	121.148	-1.23661	0.000138407	0.00199394	down
AT2G39710	3.53073	11.3511	-1.68479	0.00201538	0.0197409	down
AT2G34090	2.84254	6.05872	-1.09183	0.00236845	0.022666	down
AT3G44860	1.86501	25.1356	-3.75248	0.00564724	0.0449712	down
AT1G76650	4.2857	76.7783	-4.16309	8.1534e-21	1.52608e-18	down
AT4G02130	11.7506	33.6796	-1.51914	4.22957e-05	0.000706733	down
AT1G58100	28.1374	56.7952	-1.01328	0.00516394	0.041929	down
AT5G48070	9.44199	40.4801	-2.10005	4.48307e-05	0.000741904	down
AT1G69920	5.10306	15.7564	-1.62651	3.3338e-05	0.000572915	down
AT1G61840	1.82578	18.0251	-3.30343	1.04078e-17	1.40389e-15	down
AT5G42620	13.1269	30.439	-1.21339	0.000186446	0.00259669	down
AT4G01770	3.08233	8.31703	-1.43205	0.000734983	0.00850319	down
AT3G27510	1.77901	9.7268	-2.45089	5.23928e-08	1.63362e-06	down
AT2G45830	7.90232	18.64	-1.23806	4.45514e-06	9.41115e-05	down
AT1G74055	5.05576	11.4549	-1.17997	0.00093996	0.0104539	down
AT5G35732	23.8749	69.22	-1.53569	0.000657798	0.00772871	down
AT1G61100	27.7794	75.5033	-1.44252	3.02434e-05	0.000524966	down
AT2G21520	39.4086	81.777	-1.05318	0.000587194	0.00704738	down
AT2G22760	1.34392	8.81667	-2.71379	0.00358426	0.0315731	down
AT5G64660	13.9748	31.921	-1.19167	0.000379218	0.00478632	down
AT1G78280	11.218	26.463	-1.23817	8.58806e-05	0.00130826	down
AT2G34350	2.50789	10.9636	-2.12817	0.00328025	0.0293417	down
AT2G43290	42.6491	140.325	-1.71819	3.61156e-05	0.000615392	down
AT2G34355	6.26386	14.2611	-1.18696	0.00514707	0.0418297	down
AT5G56550	7.53684	50.1094	-2.73305	2.64545e-09	1.0403e-07	down
AT2G40370	14.907	39.6693	-1.41203	0.00187114	0.0186074	down
AT4G28890	9.72073	20.0758	-1.04632	0.00192567	0.0190711	down
AT4G37740	2.65036	8.11897	-1.61511	0.000175878	0.00247325	down
AT4G01630	9.6672	89.1376	-3.20486	3.18171e-15	3.12286e-13	down
AT1G25400	7.81331	103.008	-3.72068	2.30428e-30	9.27281e-28	down
AT5G42010	2.37497	5.53198	-1.21989	0.00095648	0.0106132	down
AT5G01050	2.48397	27.7066	-3.47951	2.64592e-20	4.69749e-18	down
AT3G20820	4.69946	11.338	-1.2706	0.00268824	0.0250415	down
AT1G53340	2.72123	11.9644	-2.13641	3.1624e-08	1.04792e-06	down
AT2G23680	2.90133	7.42249	-1.35519	0.00278886	0.0257897	down
AT3G10410	30.652	69.4042	-1.17904	2.18654e-05	0.000393692	down
AT1G28310	5.05382	12.8506	-1.34639	8.1772e-06	0.000162635	down
AT5G03360	1.64862	15.2481	-3.2093	1.47562e-25	4.50999e-23	down
AT5G38280	6.68329	20.5071	-1.61749	9.2455e-08	2.73905e-06	down
AT3G19150	12.6441	27.7405	-1.13353	0.00253307	0.0238966	down
AT4G24340	13.7667	60.8836	-2.14487	1.0742e-05	0.000207992	down
AT3G52430	19.5183	53.0962	-1.44378	2.4207e-10	1.14829e-08	down
AT2G17660	3.5651	25.7335	-2.85163	7.80425e-10	3.37695e-08	down
AT1G21130	16.041	54.4321	-1.76269	4.18029e-06	8.87715e-05	down
AT1G30755	6.01055	14.8176	-1.30174	7.50415e-05	0.0011637	down
AT5G50420	6.07075	12.2415	-1.01183	0.000427543	0.0053349	down
AT1G68850	17.147	55.5326	-1.69538	1.62313e-05	0.000301386	down
AT4G36790	9.4639	21.3807	-1.1758	0.00634739	0.0490738	down
AT1G76360	8.38648	25.1943	-1.58696	1.96394e-09	7.81207e-08	down
AT3G09260	3190.08	7300.24	-1.19435	3.33692e-05	0.000573043	down
AT5G55090	2.53577	14.3809	-2.50366	1.59013e-15	1.60643e-13	down
AT3G28200	36.6694	129.584	-1.82124	3.19608e-05	0.000551321	down
AT2G42580	18.9483	41.9274	-1.14583	0.000218567	0.00298152	down
AT4G04700	1.82323	6.92328	-1.92496	8.42472e-06	0.000166324	down
AT4G18197	3.37213	30.1574	-3.16078	6.25165e-25	1.79698e-22	down
AT4G39580	2.13779	6.11275	-1.5157	5.20243e-06	0.000107017	down
AT1G67970	1.8988	5.46874	-1.52612	0.000751593	0.00864977	down
AT3G11170	15.5493	33.8364	-1.12173	0.00194525	0.0192065	down
AT4G12545	51.717	158.176	-1.61282	0.00155036	0.015902	down
AT1G23010	3.73887	11.3304	-1.59952	2.11425e-10	1.01893e-08	down
AT1G17345	2.01	43.0779	-4.42168	7.28577e-23	1.67538e-20	down
AT3G55950	4.70102	17.8033	-1.9211	1.96937e-06	4.54158e-05	down
AT3G47200	10.6398	31.3395	-1.55852	5.58379e-07	1.43426e-05	down
AT1G79310	8.24283	25.7618	-1.64402	3.68808e-05	0.000625782	down
AT5G22410	5.44876	24.5924	-2.17421	0.00338698	0.0301433	down
AT4G24060	33.4094	66.8861	-1.00145	0.000216962	0.00296297	down
AT5G66460	5.59131	13.6586	-1.28855	0.00467197	0.0388982	down
AT5G60300	13.3605	42.1083	-1.65613	0.000318533	0.00413271	down
AT5G48560	40.8646	89.8969	-1.13742	7.6614e-05	0.00118504	down
AT1G44050	0.264735	5.47469	-4.37016	1.63209e-22	3.61531e-20	down
AT1G07220	6.00325	15.2485	-1.34485	0.000292985	0.00383837	down
AT2G42870	5.8528	22.2197	-1.92464	0.000301665	0.00393926	down
AT3G07570	31.6116	69.6993	-1.14069	0.0062958	0.0489093	down
AT3G09032	4.29656	15.3878	-1.84054	0.00421868	0.0359549	down
AT5G06980	13.7383	30.1698	-1.13491	0.000173851	0.00245046	down
AT5G47960	16.926	37.244	-1.13777	0.00373722	0.0327058	down
AT4G34500	9.53124	20.2613	-1.08799	0.00169777	0.017116	down
AT3G17690	1.38356	15.1657	-3.45436	2.53691e-14	2.13427e-12	down
AT1G21120	19.3339	65.012	-1.74957	4.11014e-07	1.09174e-05	down
AT4G18010	15.852	141.174	-3.15474	1.07402e-39	8.36526e-37	down
AT4G00740	22.6586	56.6425	-1.32182	0.00544834	0.0437044	down
AT5G01560	3.04862	8.40559	-1.46319	2.06232e-05	0.000374115	down
AT4G11190	58.7896	145.595	-1.30833	0.00059454	0.00711356	down
AT2G01180	25.7049	89.0563	-1.79268	0.00140435	0.0146282	down
AT2G24600	2.8029	28.8906	-3.36561	4.91799e-22	1.04162e-19	down
AT1G55450	21.4751	106.763	-2.31368	6.04533e-10	2.67334e-08	down
AT5G58540	13.6716	33.4074	-1.28899	4.89226e-05	0.000800296	down
AT2G37820	2.18623	13.3935	-2.61501	1.43891e-05	0.000271003	down
AT1G30330	9.40646	28.5027	-1.59937	6.34865e-05	0.00100254	down
AT4G09100	2.44797	10.2823	-2.0705	0.00254141	0.0239603	down
AT1G67470	0.697479	5.00861	-2.84419	2.14305e-06	4.90465e-05	down
AT1G31850	40.136	88.2613	-1.13688	4.85375e-05	0.000796154	down
AT1G76700	14.8447	31.2494	-1.07388	8.06633e-05	0.00124131	down
AT2G24330	9.99897	30.1739	-1.59345	3.81726e-06	8.20728e-05	down
AT5G23130	5.35146	12.5437	-1.22896	0.000128634	0.00187213	down
AT1G53440	4.1251	16.0253	-1.95785	1.37212e-10	6.81684e-09	down
AT5G07840	6.29538	13.7048	-1.12232	0.00130584	0.0137444	down
AT2G34930	4.37886	35.9264	-3.03642	2.20487e-10	1.05838e-08	down
AT3G23750	17.9013	58.4104	-1.70616	2.86202e-05	0.000500387	down
AT1G01140	2.13714	13.1917	-2.62588	1.97326e-13	1.49425e-11	down
AT5G49520	5.86345	28.8602	-2.29926	2.31407e-12	1.52243e-10	down
AT4G01575	3.85964	15.2636	-1.98356	2.16144e-05	0.000390045	down
AT1G19835	23.996	54.3003	-1.17816	0.00351729	0.0310403	down
AT5G42280	2.31054	5.22512	-1.17724	5.69739e-05	0.000910413	down
AT5G57685	38.0976	158.712	-2.05864	2.59251e-07	7.15384e-06	down
AT5G40590	4.74868	43.2768	-3.18799	6.48992e-17	8.11912e-15	down
AT1G50040	3.38703	26.5045	-2.96814	6.33916e-08	1.93746e-06	down
AT4G14365	2.34463	10.7256	-2.19363	2.68848e-06	6.03285e-05	down
AT2G17290	49.9663	121.093	-1.27709	8.54259e-06	0.000168376	down
AT1G05260	107.562	308.507	-1.52014	0.0020373	0.0198992	down
AT1G13250	4.85322	16.5072	-1.76608	0.000523682	0.00638923	down
AT5G01100	4.75828	19.1177	-2.0064	1.70216e-08	5.87122e-07	down
AT5G26670	9.72818	23.6745	-1.28309	0.0020027	0.0196486	down
AT1G70740	10.3927	24.7259	-1.25045	0.000811221	0.00923476	down
AT2G33570	10.8776	34.2465	-1.6546	3.28211e-06	7.19768e-05	down
AT5G12940	19.6391	98.7608	-2.33021	2.3147e-05	0.000413988	down
AT5G17810	1.85519	8.8195	-2.24913	3.47165e-06	7.53804e-05	down
AT4G36030	7.09686	19.6532	-1.46951	4.82727e-07	1.25058e-05	down
AT5G60020	7.74058	28.8903	-1.90007	0.00039293	0.00494645	down
AT5G36925	3.34548	33.7716	-3.33552	2.1605e-15	2.14672e-13	down
AT5G13220	6.31653	51.0531	-3.01479	1.03873e-06	2.52062e-05	down
AT2G46780	25.63	52.3447	-1.03021	0.000412902	0.00517091	down
AT1G16630	2.61904	5.73605	-1.13102	0.00151789	0.0156287	down
AT5G44380	97.3456	273.752	-1.49168	6.14619e-06	0.000124916	down
AT1G30420	4.7537	9.55963	-1.0079	0.00108469	0.011776	down
AT5G45470	7.88547	24.5095	-1.63607	5.63589e-10	2.51532e-08	down
AT1G14540	2.62538	39.6294	-3.91597	7.33853e-17	9.04025e-15	down
AT5G64870	4.57913	15.3684	-1.74682	5.31662e-05	0.000859235	down
AT4G17870	71.3271	182.969	-1.35908	0.00245531	0.0233491	down
AT5G28610	2.71927	38.9612	-3.84074	5.36699e-16	5.75937e-14	down
AT3G12700	26.8882	101.639	-1.91841	0.00339259	0.0301821	down
AT2G31020	8.05893	17.3803	-1.10879	0.000899025	0.010101	down
AT4G15150	29.3762	162.276	-2.46574	0.00452947	0.0379473	down
AT4G15800	42.9614	166.715	-1.95627	1.63695e-12	1.09882e-10	down
AT4G24230	11.6898	32.0922	-1.45697	0.00020189	0.00278074	down
AT5G09978	21.2676	47.8685	-1.17042	0.0026169	0.0245284	down
AT3G59140	2.60443	6.49675	-1.31875	0.00163031	0.0165743	down
AT3G18040	12.6384	34.664	-1.45563	4.25214e-05	0.000709003	down
AT3G28850	5.07458	14.0445	-1.46865	2.81085e-05	0.000492868	down
AT2G39200	10.1454	125.665	-3.63069	7.4085e-18	1.02216e-15	down
AT5G39970	5.38395	18.0236	-1.74315	7.70298e-09	2.8049e-07	down
AT4G32020	222.033	512.481	-1.20673	0.000735609	0.00850637	down
AT1G33600	1.54769	11.965	-2.95064	3.68327e-05	0.000625404	down
AT1G26450	19.3956	48.1778	-1.31264	0.00639499	0.0493238	down
AT5G06860	127.823	445.033	-1.79977	0.00043915	0.00545276	down
AT5G02360	3.74285	14.2008	-1.92377	1.96887e-10	9.52673e-09	down
AT5G41080	36.6737	351.743	-3.2617	2.02478e-20	3.64839e-18	down
AT1G25230	22.4113	71.1736	-1.66712	0.000174473	0.00245677	down
AT5G01790	2.98209	15.8674	-2.41167	1.64883e-12	1.1028e-10	down
AT3G11370	0.670679	9.74128	-3.86042	8.94505e-33	4.55324e-30	down
AT3G54020	10.7594	56.2904	-2.38729	6.63716e-17	8.26053e-15	down
AT3G14470	3.63542	8.74297	-1.266	3.13919e-07	8.55483e-06	down
AT3G03220	14.0499	30.6914	-1.12727	0.000431652	0.00537783	down
AT5G44060	24.6483	92.9757	-1.91536	5.38074e-10	2.41483e-08	down
AT5G44065	0.672764	12.4415	-4.20891	8.23709e-05	0.00126356	down
AT1G07135	21.53	83.2934	-1.95185	5.92952e-06	0.000120715	down
AT4G08810	18.6402	41.1218	-1.14149	1.08332e-06	2.61305e-05	down
AT5G15150	16.6257	38.4597	-1.20994	0.0012615	0.0133416	down
AT1G73500	11.5405	29.3013	-1.34426	0.0015716	0.0160653	down
AT1G51800	5.63393	28.9066	-2.35918	1.72126e-13	1.33204e-11	down
AT1G01300	36.2569	112.562	-1.6344	0.00469938	0.0390053	down
AT3G51740	10.2966	25.439	-1.30487	0.00237874	0.0227554	down
AT3G25700	3.44346	8.22313	-1.25583	0.000223613	0.00303262	down
AT1G55910	4.51708	9.98031	-1.1437	9.49253e-05	0.00142094	down
AT4G37240	10.6562	43.2147	-2.01982	0.00222356	0.021458	down
AT3G43430	35.7838	103.403	-1.5309	0.00512911	0.0417876	down
AT1G69170	5.94116	22.8231	-1.94168	2.20403e-12	1.454e-10	down
AT3G07600	6.13929	27.9106	-2.18467	6.99972e-11	3.62679e-09	down
AT4G22666	20.4446	109.019	-2.41479	4.63589e-05	0.00076562	down
AT5G64890	5.89055	15.4554	-1.39164	0.000438226	0.00544569	down
AT2G40280	9.62082	21.4456	-1.15645	8.21603e-05	0.00126232	down
AT1G06180	7.41336	22.2139	-1.58327	2.11992e-06	4.85925e-05	down
AT3G01830	0.554137	8.86705	-4.00014	1.27441e-16	1.50836e-14	down
AT5G44568	1.17522	9.06434	-2.94728	7.53476e-08	2.26559e-06	down
AT4G30060	19.3138	46.4209	-1.26514	0.000106195	0.00157498	down
AT5G42650	21.1962	65.8869	-1.63619	0.00257089	0.0241816	down
AT4G01740	3.45497	14.15	-2.03405	5.57421e-12	3.41597e-10	down
AT1G11580	95.728	475.985	-2.3139	9.09603e-05	0.00137179	down
AT1G08800	7.75854	16.6791	-1.10418	8.6736e-05	0.00131909	down
AT2G33390	22.2201	47.2158	-1.08741	0.000626068	0.00743552	down
AT1G58440	26.8529	70.0849	-1.38402	0.000950953	0.0105567	down
AT3G42950	10.1967	21.5545	-1.07988	0.000631124	0.00746984	down
AT4G20780	23.8271	118.361	-2.31253	6.72169e-14	5.44615e-12	down
AT1G68410	19.9213	52.6356	-1.40173	3.24169e-06	7.12197e-05	down
AT3G45730	16.0093	41.0219	-1.35748	3.5787e-05	0.000610223	down
AT5G15790	6.44479	12.9738	-1.0094	0.00448936	0.0377422	down
AT4G19400	13.8505	29.9687	-1.11352	0.00576386	0.0457339	down
AT4G01950	20.4326	46.9184	-1.19928	0.00616995	0.0481491	down
AT1G23760	5.33924	20.207	-1.92015	2.95157e-05	0.000513592	down
AT1G22890	1.67547	11.9067	-2.82914	1.52454e-08	5.31169e-07	down
AT1G29980	9.87265	27.5253	-1.47925	0.00584571	0.0462648	down
AT2G03530	2.88418	9.80185	-1.76489	0.00401345	0.0345672	down
AT5G43020	5.44914	13.0686	-1.262	0.0011292	0.0121717	down
AT1G50460	15.0551	37.2506	-1.30701	1.76556e-08	6.08124e-07	down
AT3G45530	1.61537	6.99114	-2.11366	1.22821e-07	3.5689e-06	down
AT3G52400	45.112	153.749	-1.76899	2.02262e-11	1.16001e-09	down
AT5G63410	6.41842	17.2895	-1.4296	0.00116985	0.0125204	down
AT5G23210	5.55103	33.47	-2.59204	3.79021e-08	1.23169e-06	down
AT3G51180	1.5094	5.29826	-1.81154	4.82779e-08	1.51583e-06	down
AT4G28085	16.958	101.147	-2.57641	4.22798e-10	1.94077e-08	down
AT2G35290	1.87451	29.1645	-3.95963	1.71524e-24	4.70619e-22	down
AT1G11330	5.31595	21.9887	-2.04836	2.21621e-10	1.06171e-08	down
AT2G35930	25.8353	99.683	-1.94801	2.06753e-11	1.18295e-09	down
AT3G28180	28.8999	152.13	-2.39616	4.0532e-16	4.40831e-14	down
AT1G08430	28.0141	64.8369	-1.21066	0.00311405	0.028224	down
AT3G25780	63.7014	160.533	-1.33348	0.000581252	0.00698921	down
AT1G34750	13.6588	29.0028	-1.08636	0.00159925	0.0163273	down
AT3G46690	7.32127	22.2531	-1.60384	1.33674e-07	3.8561e-06	down
AT2G34510	4.40941	18.6116	-2.07754	0.00228228	0.021937	down
AT5G38350	1.52961	10.0485	-2.71574	1.08996e-10	5.51719e-09	down
AT1G08160	18.5126	77.6067	-2.06767	0.00341727	0.0303681	down
AT1G55380	1.24407	5.93483	-2.25413	9.07023e-07	2.23242e-05	down
AT1G74950	26.1789	102.407	-1.96784	3.39127e-05	0.00058155	down
AT4G39840	21.1972	64.0922	-1.59628	1.63874e-08	5.66868e-07	down
AT4G31330	1.33609	11.6669	-3.12632	3.97338e-15	3.82221e-13	down
AT5G43520	10.079	166.532	-4.04638	5.99939e-32	2.8403e-29	down
AT3G02170	6.04693	14.3545	-1.24723	0.0019873	0.0195292	down
AT1G12500	20.7325	55.2747	-1.41472	0.00491549	0.0404652	down
AT3G20370	148.443	316.165	-1.09076	0.000102853	0.00152824	down
AT5G19070	6.51293	14.798	-1.18402	3.38108e-06	7.39458e-05	down
AT5G41100	10.8302	26.8623	-1.31052	0.00473348	0.0391941	down
AT2G22880	5.90524	69.2181	-3.55108	1.72541e-18	2.58758e-16	down
AT1G16150	1.73134	6.50736	-1.91018	8.89678e-09	3.20616e-07	down
AT5G01550	2.65757	6.05813	-1.18876	0.00103425	0.0113046	down
AT3G51550	67.0816	223.678	-1.73744	0.000227153	0.00306917	down
AT3G47570	2.48464	9.20414	-1.88924	4.61952e-07	1.20192e-05	down
AT2G41100	100.173	350.143	-1.80545	0.000310958	0.00404095	down
AT4G36480	14.8781	32.2081	-1.11423	0.00039388	0.00495324	down
AT1G02520	2.99817	6.93551	-1.20992	0.00109625	0.0118641	down
AT1G55730	10.9256	27.3045	-1.32143	2.07668e-07	5.8304e-06	down
AT4G03110	25.8677	53.8957	-1.05902	0.00225816	0.0217591	down
AT5G20230	2.72392	20.193	-2.8901	4.4327e-05	0.000735079	down
AT3G54220	11.5605	25.0806	-1.11737	0.00451243	0.0378725	down
AT3G05490	90.0123	251.341	-1.48145	5.63434e-05	0.000901227	down
AT3G05150	6.83005	24.8356	-1.86244	1.23488e-06	2.95794e-05	down
AT1G22810	3.17664	43.17	-3.76445	9.08628e-35	5.4847e-32	down
AT1G25450	4.08026	12.9964	-1.67138	0.00225206	0.0217243	down
AT2G39430	32.4333	156.808	-2.27345	0.00299262	0.0273286	down
AT2G01970	23.4908	96.9488	-2.04513	2.68767e-05	0.000474716	down
AT3G11840	6.33353	14.6865	-1.21341	0.00419799	0.0358731	down
AT5G07100	11.7244	34.0074	-1.53633	4.46923e-07	1.16659e-05	down
AT4G34760	8.38544	26.2939	-1.64877	0.000370485	0.00469327	down
AT1G61760	2.39861	6.32085	-1.39792	0.00419869	0.0358731	down
AT5G24110	2.13528	13.2941	-2.63829	3.07796e-15	3.03336e-13	down
AT1G18390	13.2431	50.5476	-1.9324	2.55357e-11	1.44056e-09	down
AT4G16563	6.0788	30.1426	-2.30995	0.00193804	0.0191621	down
AT5G25240	5.59588	20.5967	-1.87998	0.00042309	0.00528753	down
AT2G25735	1.72823	29.9123	-4.11337	1.28317e-07	3.7149e-06	down
AT1G30700	35.7974	158.951	-2.15066	1.35922e-10	6.76666e-09	down
AT5G26740	30.5829	89.3707	-1.54708	6.78445e-10	2.96758e-08	down
AT3G10300	23.8345	76.697	-1.68612	0.000235638	0.00316434	down
AT5G61900	27.6675	69.6481	-1.33189	0.000286053	0.00376185	down
AT1G72900	4.49906	21.4657	-2.25434	2.45907e-05	0.000436896	down
AT3G43720	11.1054	26.5525	-1.25759	0.00292521	0.026845	down
AT2G19060	2.44281	10.8214	-2.14727	1.35894e-05	0.00025775	down
AT3G08720	28.4706	73.5507	-1.36926	7.2284e-09	2.6484e-07	down
AT1G72010	19.0796	45.1532	-1.24279	0.00443935	0.0374522	down
AT1G65310	67.5757	135.509	-1.00381	0.00285514	0.0262819	down
AT4G15233	2.38996	7.41652	-1.63375	0.000163449	0.00232009	down
AT5G53550	12.7861	28.4228	-1.15248	4.00426e-05	0.00067281	down
AT1G61560	9.96844	31.3422	-1.65267	9.77826e-09	3.51333e-07	down
AT2G27500	19.7978	85.7345	-2.11454	4.87393e-09	1.83019e-07	down
AT4G17490	20.2736	91.5676	-2.17524	4.91187e-05	0.00080296	down
AT1G20510	30.9917	114.244	-1.88217	0.000395303	0.00496597	down
AT3G14310	85.6458	373.425	-2.12436	0.00342535	0.0304175	down
AT3G53380	3.30991	9.8207	-1.56903	4.89646e-06	0.000101743	down
AT3G46930	5.49207	16.0031	-1.54293	1.53975e-06	3.59199e-05	down
AT4G12250	6.58373	15.9969	-1.28082	0.000143222	0.00205472	down
AT5G50530	4.43747	9.63649	-1.11877	0.000446027	0.00551707	down
AT3G01290	202.475	601.132	-1.56994	4.11709e-05	0.000689848	down
AT5G10510	8.66038	20.3084	-1.22957	0.000567924	0.00685283	down
AT3G02240	11.1316	33.3038	-1.58103	0.000375158	0.00474499	down
AT3G44260	11.4134	63.8782	-2.4846	1.44775e-05	0.000272242	down
AT1G02810	14.0017	128.793	-3.20138	4.35602e-23	1.07618e-20	down
AT1G29280	93.5617	191.55	-1.03373	0.00157933	0.0161307	down
AT5G39040	10.8557	25.9093	-1.25501	4.19241e-07	1.10401e-05	down
AT5G44350	4.36854	17.7767	-2.02476	1.44403e-05	0.000271754	down
AT5G41180	9.67829	20.4327	-1.07806	0.0013798	0.0144222	down
AT5G47910	27.0495	84.677	-1.64637	8.14555e-10	3.51782e-08	down
AT5G03700	9.69129	20.1078	-1.053	0.00187481	0.0186362	down
AT3G20510	61.2009	155.83	-1.34835	7.88074e-05	0.00121585	down
AT5G43760	38.6971	118.371	-1.61301	0.000394995	0.00496469	down
AT1G18290	4.52007	35.7779	-2.98465	1.39911e-19	2.32976e-17	down
AT1G80450	3.4073	15.5932	-2.19421	7.92342e-05	0.00122165	down
AT4G12720	72.5208	223.899	-1.62638	1.00697e-05	0.000196277	down
AT5G07610	2.35981	7.87097	-1.73787	5.59397e-07	1.43535e-05	down
AT1G52750	8.39761	24.6233	-1.55197	2.83126e-05	0.000495727	down
AT3G03020	4.68201	14.3481	-1.61567	0.00229874	0.0220864	down
AT1G72280	4.26673	10.7229	-1.32949	3.44611e-06	7.52166e-05	down
AT2G32030	9.52915	23.5368	-1.3045	0.000207931	0.00285255	down
AT4G12840	3.99473	8.8935	-1.15465	0.00188937	0.01875	down
AT5G67080	0.81411	21.363	-4.71375	2.36132e-33	1.32591e-30	down
AT4G01010	1.56803	5.96338	-1.92717	1.08181e-06	2.61203e-05	down
AT1G09940	13.8731	37.4139	-1.43129	4.04836e-06	8.64258e-05	down
AT5G21105	45.8376	105.439	-1.20181	0.00200257	0.0196486	down
AT1G63500	24.6399	54.7	-1.15055	3.24372e-07	8.78173e-06	down
AT3G09940	67.9755	334.584	-2.29928	0.000234807	0.00315845	down
AT5G52830	5.19596	14.5091	-1.4815	2.65686e-06	5.973e-05	down
AT4G02600	18.0474	38.5414	-1.09462	7.01735e-05	0.00109737	down
AT4G35880	8.28278	16.7269	-1.01399	0.00323058	0.0290187	down
AT1G04360	6.12695	24.2214	-1.98304	8.78603e-06	0.000172615	down
AT5G39360	12.857	29.4889	-1.19761	0.000724846	0.00839798	down
AT5G38700	6.57874	28.038	-2.0915	5.61565e-06	0.000114907	down
AT3G61980	15.8849	34.9233	-1.13653	0.000566175	0.00683857	down
AT3G51450	2.73546	18.0394	-2.7213	3.41356e-10	1.58806e-08	down
AT5G48540	22.3518	63.4505	-1.50524	1.3394e-08	4.71427e-07	down
AT2G33770	19.3434	39.8295	-1.042	0.00448708	0.0377362	down
AT5G35525	1.87209	5.22081	-1.47962	0.00468466	0.0389592	down
AT4G14680	13.1576	33.1639	-1.33372	0.000996701	0.0109837	down
AT3G10960	5.46338	17.5502	-1.68362	0.00230504	0.0221381	down
AT1G53633	8.71759	21.2765	-1.28726	0.00576107	0.0457339	down
AT1G75500	111.29	284.49	-1.35406	0.000596082	0.00712848	down
AT5G23400	4.80851	11.2993	-1.23257	0.00133316	0.0139852	down
AT5G67470	10.1124	22.0942	-1.12754	6.20159e-06	0.00012583	down
AT4G23190	10.1051	40.4267	-2.00022	1.08064e-15	1.11504e-13	down
AT4G08040	2.83954	13.6487	-2.26504	2.98499e-11	1.64926e-09	down
AT1G68840	26.7866	78.0415	-1.54273	1.03178e-05	0.000200744	down
AT1G63090	14.6654	34.5145	-1.23478	0.000502438	0.00614869	down
AT1G54540	12.3956	42.4694	-1.77659	1.09533e-07	3.21737e-06	down
AT4G28940	38.8472	133.744	-1.78359	9.38949e-05	0.00140988	down
AT1G23480	8.1701	35.5858	-2.12288	4.93359e-23	1.19122e-20	down
AT1G07160	0.441586	6.85678	-3.95677	8.42465e-26	2.60786e-23	down
AT5G59090	21.9106	116.754	-2.41377	0.000140918	0.0020277	down
AT3G28450	8.2542	23.2517	-1.49414	1.06204e-08	3.77657e-07	down
AT1G25550	48.3551	98.2075	-1.02217	0.0016825	0.0170118	down
AT4G14980	3.67443	18.1026	-2.3006	8.82328e-05	0.0013365	down
AT5G43180	16.8286	170.819	-3.34348	3.36207e-37	2.45991e-34	down
AT5G01810	17.3215	100.946	-2.54295	8.76289e-07	2.16783e-05	down
AT1G28240	17.1914	41.1026	-1.25754	3.54529e-05	0.000605382	down
AT1G65610	7.24047	41.9194	-2.53346	4.00209e-05	0.00067281	down
AT5G16370	25.8656	84.9147	-1.71498	0.00509324	0.0415741	down
AT1G60390	11.3232	29.3805	-1.37558	6.56728e-08	2.00464e-06	down
AT3G26500	5.35227	16.912	-1.65983	1.62593e-08	5.64054e-07	down
AT5G05890	21.734	48.5903	-1.16072	0.00450498	0.0378603	down
AT2G14247	1.53818	7.37464	-2.26135	0.00513664	0.0418017	down
AT1G14480	5.58018	31.3638	-2.49072	4.15448e-10	1.91431e-08	down
AT3G25730	9.80149	29.6569	-1.5973	1.31058e-05	0.000249164	down
AT5G26622	5.42194	12.423	-1.19613	0.000736518	0.00851225	down
AT2G30230	6.9735	14.3916	-1.04527	0.00534615	0.0431067	down
AT4G24670	5.08477	11.2795	-1.14945	0.00144898	0.0150088	down
AT2G38790	7.29095	16.8462	-1.20824	3.44328e-05	0.00058963	down
AT2G29670	3.86187	8.91366	-1.20672	5.36057e-05	0.000864024	down
AT1G74210	31.5373	75.6541	-1.26236	8.1196e-06	0.000161622	down
AT5G57340	10.7614	24.2212	-1.17041	8.77824e-05	0.00133051	down
AT3G08600	6.34399	16.8983	-1.41341	8.96963e-07	2.21217e-05	down
AT2G46150	7.57903	20.1149	-1.40818	6.4383e-05	0.00101404	down
AT5G05300	0.395298	5.65495	-3.8385	1.22979e-07	3.5689e-06	down
AT5G45480	6.71513	25.7346	-1.93822	1.39171e-12	9.49231e-11	down
AT4G39670	11.0408	28.9838	-1.39241	0.000363034	0.00461097	down
AT5G44530	10.9022	22.8878	-1.06996	2.38821e-05	0.000425875	down
AT4G05120	2.39087	5.90287	-1.30388	0.000924971	0.0103204	down
AT5G18520	64.0288	130.992	-1.03268	0.00565843	0.0450454	down
AT4G21410	7.27015	41.2887	-2.50569	1.14697e-12	7.97429e-11	down
AT1G17430	11.782	28.1285	-1.25545	0.000483056	0.00593557	down
AT5G62520	12.5724	50.2925	-2.00008	5.24355e-08	1.63362e-06	down
AT4G37520	106.881	245.967	-1.20246	0.00100852	0.0110836	down
AT3G52640	9.26826	26.8963	-1.53704	0.000630429	0.00746528	down
AT2G22850	7.6315	22.7556	-1.57619	6.11847e-08	1.87475e-06	down
AT3G59110	11.3144	24.882	-1.13695	5.20242e-05	0.000843602	down
AT2G28190	31.8867	85.4551	-1.42221	0.00074447	0.00857597	down
AT4G30290	60.8834	226.862	-1.8977	1.09406e-05	0.000211161	down
AT2G31730	5.87288	19.6619	-1.74326	2.02645e-07	5.696e-06	down
AT2G44380	23.9549	121.2	-2.33899	4.70897e-13	3.40413e-11	down
AT1G73160	0.882577	6.31314	-2.83856	5.2959e-08	1.64568e-06	down
AT4G36920	20.2613	57.523	-1.50541	7.0772e-05	0.00110601	down
AT2G35730	5.65187	15.9242	-1.49442	0.002707	0.0251677	down
AT1G56250	0.844168	5.35703	-2.66583	2.77653e-06	6.19587e-05	down
AT1G49470	19.4523	40.7156	-1.06564	0.00368141	0.0322993	down
AT4G19960	5.06567	17.617	-1.79815	3.54276e-08	1.15908e-06	down
AT3G23250	7.96906	21.0685	-1.40261	0.00365602	0.0321466	down
AT1G18020	2.56629	13.7591	-2.42263	3.68617e-07	9.93331e-06	down
AT4G11290	12.4818	62.8987	-2.3332	1.87073e-06	4.32237e-05	down
AT3G60200	8.05076	27.2366	-1.75835	6.44459e-10	2.82404e-08	down
AT2G28970	1.49097	7.428	-2.31672	9.12289e-07	2.2431e-05	down
AT1G72360	12.6052	108.702	-3.10829	2.06633e-12	1.37065e-10	down
AT2G41880	10.9146	24.6945	-1.17793	2.78186e-06	6.20204e-05	down
AT1G71040	11.1248	45.1257	-2.02017	5.48435e-05	0.00088221	down
AT5G20790	11.8661	59.0264	-2.31451	1.38945e-12	9.49231e-11	down
AT2G28780	15.2819	47.9759	-1.65049	6.50633e-07	1.64326e-05	down
AT1G73550	0.262586	5.40699	-4.36396	4.31265e-09	1.63982e-07	down
AT3G07320	28.569	100.776	-1.81863	0.000870711	0.00982398	down
AT1G72600	2.96629	10.3431	-1.80193	4.82241e-09	1.81366e-07	down
AT4G36880	1.89948	10.4064	-2.4538	1.787e-17	2.35776e-15	down
AT2G02780	6.39225	15.7372	-1.29979	0.00617082	0.0481491	down
AT5G07990	4.52947	13.855	-1.61299	0.000738207	0.00851601	down
AT2G15440	5.82566	18.8064	-1.69073	1.14446e-06	2.75504e-05	down
AT3G18230	19.07	58.8967	-1.62688	0.00255856	0.0240937	down
AT3G52370	21.7037	54.326	-1.3237	1.62395e-05	0.000301386	down
AT3G02460	13.6419	34.2724	-1.329	9.71256e-05	0.00145117	down
AT2G32810	9.77636	22.9531	-1.23132	0.000676015	0.00790048	down
AT3G20660	4.24039	11.6835	-1.4622	2.03789e-05	0.00037024	down
AT3G26980	39.3407	127.262	-1.6937	2.08898e-05	0.000377816	down
AT1G59870	74.0836	263.726	-1.83181	9.0415e-05	0.00136527	down
AT2G46400	4.7261	17.1089	-1.85602	0.00390945	0.0338936	down
AT4G33050	5.16729	37.1741	-2.84682	4.11133e-33	2.20596e-30	down
AT1G69900	3.2376	17.7237	-2.45268	2.39848e-11	1.35624e-09	down
AT1G70100	3.27744	9.10778	-1.47453	0.00114904	0.0123519	down
AT5G46510	3.83065	9.45272	-1.30314	9.15913e-05	0.00137958	down
AT4G39890	4.83834	12.8692	-1.41134	0.000588578	0.00705621	down
AT3G02140	14.1878	120.301	-3.08392	5.14028e-11	2.72774e-09	down
AT5G18860	14.7417	38.7467	-1.39417	1.98006e-05	0.000360276	down
AT4G18890	13.6708	27.4573	-1.00609	0.00559536	0.0446611	down
AT2G23810	88.6722	333.502	-1.91114	3.47634e-10	1.61416e-08	down
AT5G07070	1.4137	5.84929	-2.04879	2.16871e-06	4.95867e-05	down
AT2G27660	5.20835	33.5379	-2.68689	1.52094e-10	7.50981e-09	down
AT2G21500	7.11231	22.3961	-1.65486	9.82161e-10	4.1898e-08	down
AT2G20670	43.8072	99.5715	-1.18456	0.00617584	0.048164	down
AT2G33170	3.76535	13.2482	-1.81494	7.31764e-09	2.67704e-07	down
AT5G57220	2.23432	23.2555	-3.37966	3.70729e-23	9.32422e-21	down
AT1G68440	48.3253	207.713	-2.10374	1.81636e-18	2.70717e-16	down
AT3G59310	3.13686	7.88563	-1.3299	0.00388009	0.0336996	down
AT2G44300	17.6152	65.4585	-1.89376	5.09908e-07	1.31676e-05	down
AT2G41480	7.1996	83.0757	-3.52844	5.0453e-30	1.99703e-27	down
AT5G10580	59.3776	236.598	-1.99445	1.51203e-19	2.50055e-17	down
AT5G63800	15.1944	36.0423	-1.24615	0.000220254	0.00299776	down
AT4G29700	21.1262	64.541	-1.61118	5.09027e-08	1.59203e-06	down
AT5G20260	1.4272	5.89748	-2.04691	0.00304742	0.0277556	down
AT4G04970	2.58285	5.26828	-1.02837	0.000320959	0.00415972	down
AT5G48450	5.93733	16.5891	-1.48235	5.25295e-06	0.000107851	down
AT3G11430	10.7386	29.0423	-1.43535	0.00576359	0.0457339	down
AT3G11385	1.89541	6.24291	-1.71971	0.00049118	0.00602313	down
AT5G07130	8.53412	17.1256	-1.00484	0.00098091	0.0108394	down
AT2G02630	1.48879	18.0846	-3.60255	5.33615e-17	6.74561e-15	down
AT5G01830	9.23411	33.2276	-1.84734	0.000417697	0.00522554	down
AT3G14840	15.4488	63.1228	-2.03066	5.09193e-15	4.82136e-13	down
AT3G61390	1.29304	6.04895	-2.22591	0.000206931	0.00284045	down
AT5G08370	5.91907	13.5715	-1.19713	3.93835e-05	0.000664014	down
AT3G52450	10.2115	49.8556	-2.28756	6.00202e-15	5.617e-13	down
AT4G12090	11.6256	64.2138	-2.46557	8.16004e-22	1.71325e-19	down
AT4G27720	19.398	90.5876	-2.2234	1.18583e-21	2.42643e-19	down
AT5G06740	2.04171	12.589	-2.62432	3.9651e-11	2.137e-09	down
AT1G30730	19.3454	153.937	-2.99228	2.51798e-18	3.59743e-16	down
AT1G30080	7.23497	31.05	-2.10153	1.61694e-08	5.61741e-07	down
AT5G12880	28.8748	79.2183	-1.45602	0.000292711	0.00383687	down
AT1G73080	9.6751	50.4673	-2.383	6.13836e-09	2.26969e-07	down
AT1G22530	88.9417	252.629	-1.50609	4.68678e-06	9.8146e-05	down
AT1G72930	1.58889	6.23206	-1.97169	0.00284553	0.0262234	down
AT5G60650	2.55969	6.68623	-1.38523	0.00343074	0.0304429	down
AT2G01630	9.57934	25.1499	-1.39255	0.00336797	0.0300073	down
AT1G49530	1.6044	8.05131	-2.32719	5.96739e-08	1.83545e-06	down
AT1G34110	3.17715	6.52991	-1.03933	0.00545621	0.0437519	down
AT5G03140	4.0164	8.7518	-1.12368	0.00322178	0.028972	down
AT4G18205	6.30609	27.3509	-2.11677	9.82191e-15	8.91541e-13	down
AT5G16910	27.1463	80.3716	-1.56593	0.00114851	0.0123519	down
AT1G25320	4.77241	9.94751	-1.05962	0.00412066	0.0353064	down
AT1G03560	2.77551	5.76321	-1.05412	0.00197083	0.0194069	down
AT2G27550	32.9274	73.4494	-1.15746	0.00298332	0.0272539	down
AT3G51970	2.96388	12.9553	-2.12798	1.12417e-07	3.29006e-06	down
AT2G27080	38.6119	181.061	-2.22936	1.99889e-09	7.93802e-08	down
AT5G07580	20.67	113.31	-2.45467	3.09496e-10	1.44822e-08	down
AT2G31360	55.9985	138.899	-1.31058	4.88738e-07	1.2648e-05	down
AT1G33612	1.21295	8.69016	-2.84086	5.2664e-09	1.97449e-07	down
AT3G53600	1.00884	13.8736	-3.78157	9.38238e-07	2.29289e-05	down
AT5G23870	4.4155	11.4906	-1.3798	0.00412824	0.0353437	down
AT5G66440	12.1028	35.1196	-1.53693	0.000127331	0.00185541	down
AT1G19770	34.1164	162.461	-2.25156	1.29852e-05	0.000247067	down
AT4G34990	7.42107	17.118	-1.20582	4.2549e-05	0.000709003	down
AT4G32295	3.43514	7.97011	-1.21423	0.0039573	0.0342189	down
AT1G68570	3.91728	10.7048	-1.45033	0.000675764	0.00790048	down
AT5G40330	4.0186	9.18398	-1.19243	0.0038641	0.0336211	down
AT2G02860	17.4268	41.3456	-1.24643	0.000900613	0.0101094	down
AT2G43800	5.25528	15.0113	-1.51421	9.30357e-07	2.28056e-05	down
AT1G21100	114.444	242.217	-1.08166	0.00240923	0.0230015	down
AT3G62210	1.77682	6.53919	-1.87981	4.74638e-05	0.000781196	down
AT2G45400	31.3847	63.22	-1.01032	0.00218735	0.0211677	down
AT3G49210	6.55587	19.0023	-1.53531	3.29528e-08	1.08399e-06	down
AT4G16140	16.4408	45.1227	-1.45658	4.3377e-05	0.00072081	down
AT3G46290	10.5842	27.1408	-1.35855	1.15865e-07	3.3787e-06	down
AT1G51540	13.5697	27.9257	-1.0412	0.00630434	0.0489093	down
AT2G20960	16.0819	47.9018	-1.57464	9.36892e-06	0.000183316	down
AT2G18860	15.2695	37.78	-1.30697	0.00164474	0.0166919	down
AT5G60280	4.58095	12.9097	-1.49474	5.69784e-07	1.45736e-05	down
AT4G34810	9.73352	31.0357	-1.67289	0.000609771	0.00725563	down
AT5G45340	18.6379	105.72	-2.50394	5.63491e-15	5.29397e-13	down
AT4G20270	12.6644	31.2038	-1.30094	4.0624e-06	8.66489e-05	down
AT5G40100	3.67645	13.8882	-1.91747	5.29491e-05	0.0008563	down
AT1G51940	2.93642	6.0593	-1.04509	0.00220643	0.0213097	down
AT5G64850	21.1896	67.8389	-1.67876	7.03551e-06	0.000141325	down
AT5G05160	18.9694	41.4462	-1.12756	0.00141665	0.0147372	down
AT5G07475	25.6696	88.2473	-1.78149	2.16794e-07	6.05144e-06	down
AT1G07650	6.50956	17.0674	-1.39061	5.62427e-07	1.44006e-05	down
AT4G24160	70.3789	146.363	-1.05633	0.000193583	0.0026847	down
AT2G34180	1.34933	28.9282	-4.42217	1.08729e-36	7.72137e-34	down
AT4G36190	10.1161	23.3731	-1.20819	0.00031015	0.00403696	down
AT5G50640	5.22758	11.2618	-1.10722	0.000296506	0.0038824	down
AT2G41830	7.46511	19.474	-1.38332	4.45313e-07	1.16491e-05	down
AT3G30580	1.23758	8.78823	-2.82805	7.7859e-07	1.93805e-05	down
AT5G55960	16.9159	34.7091	-1.03694	0.000795909	0.00907757	down
AT4G39560	2.95293	7.05087	-1.25565	0.000219263	0.00298705	down
AT3G27960	18.5488	54.5367	-1.5559	3.19026e-06	7.02177e-05	down
AT4G17460	41.1918	92.2825	-1.1637	0.000659396	0.00773412	down
AT5G39890	3.05446	10.8949	-1.83466	0.000442383	0.00547761	down
AT1G50060	12.2164	52.7977	-2.11166	0.0016607	0.0168194	down
AT5G04990	15.185	39.9753	-1.39646	0.00207467	0.0202232	down
AT5G19190	15.3822	37.5499	-1.28754	0.000501347	0.00613845	down
AT1G19440	14.3484	33.4473	-1.221	0.000223694	0.00303262	down
AT3G49720	87.7942	258.178	-1.55617	0.000598617	0.00714817	down
AT3G11700	24.1444	92.3997	-1.9362	1.64839e-11	9.61365e-10	down
AT2G23100	1.65382	9.23171	-2.48079	2.4417e-12	1.60203e-10	down
AT1G54000	93.3014	431.96	-2.21093	0.00161383	0.0164582	down
AT4G25110	1.05239	8.95436	-3.08892	4.64965e-10	2.1063e-08	down
AT3G18280	207.117	445.1	-1.10368	0.00169504	0.0170956	down
AT5G53320	3.56341	8.7486	-1.29579	0.000607787	0.00724335	down
AT5G57070	16.5493	46.1206	-1.47864	0.000336108	0.00432587	down
AT4G23515	3.3349	9.80966	-1.55656	8.13513e-05	0.0012511	down
AT2G34020	11.2494	23.5577	-1.06635	0.00298009	0.027243	down
AT4G31540	6.32694	16.6022	-1.3918	0.000199663	0.00275478	down
AT1G48760	50.7187	117.219	-1.20861	3.36643e-05	0.000577701	down
AT2G05920	81.1638	237.172	-1.54703	0.00246101	0.0233849	down
AT4G35655	0.49286	7.87823	-3.99862	5.20044e-06	0.000107017	down
AT4G38550	37.6896	135.083	-1.84161	0.000110376	0.00162898	down
AT1G45688	69.6785	146.088	-1.06805	2.23789e-05	0.000401739	down
AT5G49280	37.8787	129.508	-1.77359	6.74818e-05	0.00105802	down
AT5G42100	23.5015	96.6612	-2.04019	0.00148232	0.0153147	down
AT5G43270	5.22161	35.6588	-2.77169	2.58218e-12	1.66702e-10	down
AT5G62570	13.6873	36.8995	-1.43076	9.44061e-05	0.0014158	down
AT5G57480	17.1135	73.0023	-2.09281	1.19035e-11	7.04438e-10	down
AT3G16350	13.3715	55.1508	-2.04422	6.41433e-10	2.81589e-08	down
AT2G22860	8.41444	95.7614	-3.5085	1.9213e-08	6.58012e-07	down
AT5G66985	26.7999	98.1051	-1.8721	2.77229e-07	7.60646e-06	down
AT5G24230	3.56981	12.8292	-1.84551	7.50659e-07	1.8782e-05	down
AT3G50190	1.25428	5.79058	-2.20684	5.89424e-07	1.5044e-05	down
AT1G09932	6.28078	54.8703	-3.12701	4.5894e-14	3.75631e-12	down
AT1G43910	6.14691	24.8493	-2.01527	3.98584e-13	2.89003e-11	down
AT5G67450	11.6631	30.5608	-1.38973	0.000943638	0.0104851	down
AT3G59900	7.23524	21.683	-1.58345	0.00540496	0.043443	down
AT3G44400	3.91392	10.69	-1.44957	1.74841e-06	4.0475e-05	down
AT2G41430	339.978	792.108	-1.22026	0.000172104	0.00242925	down
AT1G35620	24.2341	48.9222	-1.01345	0.00472753	0.0391716	down
AT4G07960	1.38741	7.05081	-2.3454	0.000587258	0.00704738	down
AT1G45180	5.72932	14.5809	-1.34764	6.50684e-05	0.0010235	down
AT5G16170	2.91506	9.37065	-1.68462	2.60586e-07	7.18248e-06	down
AT3G62150	2.91355	17.5644	-2.59181	4.23949e-07	1.11263e-05	down
AT5G49320	2.07564	5.47111	-1.39828	0.00120215	0.0128037	down
AT5G43890	1.12554	7.8322	-2.7988	2.06433e-16	2.32912e-14	down
AT1G21910	28.8004	127.148	-2.14235	5.05958e-06	0.000104592	down
AT1G63700	10.9197	25.0279	-1.19661	0.000155103	0.00221202	down
AT3G50350	28.2421	74.6632	-1.40255	0.00323026	0.0290187	down
AT3G27390	27.6742	81.2232	-1.55335	6.19374e-06	0.000125776	down
AT3G25882	3.72103	8.53237	-1.19724	0.00519056	0.042084	down
AT4G13580	14.1675	99.2491	-2.80847	3.05221e-05	0.000529043	down
AT4G14580	25.3725	61.9228	-1.28721	0.000192781	0.00267512	down
AT1G58360	16.4852	43.8704	-1.41208	0.00639605	0.0493238	down
AT1G03740	16.3956	34.8673	-1.08856	0.000229024	0.00308927	down
AT2G29130	2.03274	6.90391	-1.76399	0.000326407	0.00421675	down
AT5G15130	9.95663	114.262	-3.52055	2.80262e-25	8.35422e-23	down
AT2G35230	7.20911	17.5027	-1.27968	0.000957973	0.0106248	down
AT5G17980	2.84257	6.98582	-1.29724	0.00443126	0.037397	down
AT5G58690	5.01911	11.6568	-1.21567	0.00524734	0.0424855	down
AT1G51820	0.40908	6.06649	-3.89041	8.40914e-11	4.3108e-09	down
AT2G17230	13.0499	101.021	-2.95254	3.84284e-09	1.47513e-07	down
AT3G14920	17.1529	35.4809	-1.04859	0.00411878	0.0353064	down
AT1G61360	7.60707	21.928	-1.52736	1.61614e-11	9.4713e-10	down
AT3G26550	3.42855	6.98909	-1.0275	0.00209851	0.0204062	down
AT4G01210	6.71077	15.2721	-1.18635	2.36643e-05	0.000422615	down
AT2G20562	8.42892	41.809	-2.31039	1.7188e-11	9.95213e-10	down
AT4G25260	17.1077	49.9173	-1.54489	0.0019295	0.0191011	down
AT4G25190	0.538415	5.14158	-3.25542	7.36697e-05	0.00114611	down
AT4G21680	3.38579	53.9858	-3.99502	1.28568e-16	1.51428e-14	down
AT5G26030	72.9779	151.335	-1.05221	5.21694e-05	0.000844822	down
AT5G27920	21.9389	53.6105	-1.28903	1.19479e-06	2.87048e-05	down
AT1G70230	11.013	30.4262	-1.4661	1.7343e-09	6.96751e-08	down
AT2G41640	13.1496	66.3214	-2.33446	4.47286e-08	1.41729e-06	down
AT1G72140	21.9834	54.7323	-1.31597	0.000432933	0.00539101	down
AT3G44870	3.4368	52.8674	-3.94324	0.00297547	0.0272132	down
AT5G66650	7.90349	26.5652	-1.74897	1.28816e-07	3.7204e-06	down
AT2G46450	6.90297	20.1142	-1.54292	2.52126e-07	6.98117e-06	down
AT5G06390	20.0941	52.175	-1.37659	3.55619e-06	7.68948e-05	down
AT1G76640	8.24441	58.1931	-2.81936	1.21629e-05	0.000232704	down
AT5G59490	10.9503	26.674	-1.28446	0.000769099	0.00882599	down
AT1G58110	24.9472	53.7742	-1.10804	0.0019243	0.0190654	down
AT5G44582	1.25777	5.4992	-2.12835	0.00113396	0.0122175	down
AT1G69930	0.496404	5.90408	-3.57213	8.21853e-05	0.00126232	down
AT5G36800	4.79654	16.6127	-1.79222	3.05985e-10	1.43736e-08	down
AT5G42180	23.4452	123.016	-2.39148	7.4757e-06	0.000149793	down
AT2G39518	9.97271	37.6702	-1.91737	1.06516e-05	0.000206407	down
AT1G33790	1.61908	5.63841	-1.80011	3.52351e-08	1.15434e-06	down
AT2G47440	17.4842	50.5714	-1.53227	0.00584141	0.0462581	down
AT3G47380	2.37718	24.5443	-3.36806	1.60913e-16	1.85897e-14	down
AT1G23710	13.4368	38.4167	-1.51554	0.000373734	0.00472946	down
AT1G52780	4.41743	10.7732	-1.28617	8.67555e-05	0.00131909	down
AT3G11660	31.5861	80.4534	-1.34886	0.00314678	0.0284743	down
AT1G52200	50.4782	139.251	-1.46395	0.00347466	0.0307648	down
AT4G27520	15.4798	73.3366	-2.24414	2.18329e-05	0.000393399	down
AT3G23175	26.2854	59.4828	-1.17821	0.000577574	0.0069519	down
AT1G13530	3.86015	21.2503	-2.46075	1.43217e-18	2.17483e-16	down
AT1G18570	7.3789	49.9861	-2.76005	1.48636e-24	4.12507e-22	down
AT5G25100	52.3029	138.046	-1.40018	0.00594685	0.0468625	down
AT5G62630	16.5307	45.7412	-1.46835	0.000199316	0.00275157	down
AT3G06035	50.8966	142.876	-1.48912	4.02568e-09	1.54286e-07	down
AT1G72840	3.87843	8.74537	-1.17305	0.000667198	0.00781635	down
AT2G39110	24.6258	61.6317	-1.3235	0.00331196	0.0295846	down
AT5G60490	7.79684	25.8375	-1.72851	0.00541812	0.0435198	down
AT2G35760	7.11629	15.5918	-1.13159	0.000682727	0.00796349	down
AT4G08780	2.91935	23.3516	-2.9998	3.27814e-15	3.20448e-13	down
AT2G18800	18.8693	41.0372	-1.12089	0.00460134	0.038456	down
AT2G38320	2.7965	10.3721	-1.89101	1.22184e-09	5.0777e-08	down
AT3G04220	1.70079	11.9086	-2.80773	2.11703e-11	1.20272e-09	down
AT5G01040	14.5952	205.687	-3.81688	6.06697e-23	1.4222e-20	down
AT4G17080	6.06688	16.2233	-1.41905	0.000509865	0.00622696	down
AT5G43040	5.89126	12.6318	-1.10041	0.000654494	0.00769365	down
AT4G38400	29.4744	119.644	-2.02121	0.000204229	0.00281136	down
AT4G24350	1.80637	6.16752	-1.7716	0.000382934	0.00482565	down
AT3G24480	24.3361	91.4123	-1.90929	0.00470622	0.0390353	down
AT2G26190	21.3989	47.1621	-1.14009	3.15673e-07	8.59292e-06	down
AT3G58790	5.61149	20.7494	-1.88662	4.42189e-14	3.64391e-12	down
AT2G16230	2.31892	6.74338	-1.54002	0.00585044	0.0462689	down
AT1G30760	5.94685	21.4926	-1.85364	1.28657e-05	0.000245373	down
AT3G19970	7.76885	26.3987	-1.7647	1.23503e-14	1.0923e-12	down
AT4G33920	38.0233	80.7319	-1.08626	6.45668e-06	0.000130457	down
AT4G36830	5.99344	16.407	-1.45285	0.00613789	0.0480231	down
AT5G24810	15.2425	33.5214	-1.13698	0.000220628	0.00300116	down
AT2G41770	4.70848	18.1426	-1.94604	9.26324e-06	0.000181543	down
AT1G73300	3.36607	7.64669	-1.18377	0.00544163	0.043665	down
AT4G36780	35.4911	94.0527	-1.40601	0.000196414	0.00271928	down
AT5G66675	23.3271	46.99	-1.01035	5.20133e-05	0.000843602	down
AT5G14950	5.0927	17.562	-1.78596	1.41562e-06	3.33465e-05	down
AT1G27020	27.6946	81.2405	-1.5526	0.00511233	0.0417158	down
AT5G54040	4.48671	11.5623	-1.3657	2.47428e-06	5.59377e-05	down
AT1G13100	3.89641	8.03373	-1.04393	0.00466671	0.0388678	down
AT2G22500	21.1044	80.9941	-1.94028	1.89055e-07	5.33263e-06	down
AT5G46900	106.799	366.29	-1.77809	0.00128563	0.0135612	down
AT3G50010	1.61211	10.6077	-2.71809	1.66429e-15	1.67435e-13	down
AT3G12610	26.2603	90.3652	-1.78289	0.000163243	0.00231853	down
AT1G59820	10.3999	22.9529	-1.1421	0.000278767	0.00367604	down
AT5G55550	18.9651	40.9544	-1.11067	0.00423868	0.0360616	down
AT3G43960	10.9705	30.7003	-1.48462	0.00322939	0.0290187	down
AT4G30080	6.2792	13.2682	-1.07932	0.000676454	0.00790179	down
AT3G04010	12.4603	29.9939	-1.26732	9.23841e-07	2.26688e-05	down
AT3G09020	7.59806	24.9418	-1.71486	9.36806e-07	2.29171e-05	down
AT5G67350	3.59042	8.0241	-1.16019	0.00258209	0.024268	down
AT1G11380	21.9857	76.7632	-1.80385	1.45783e-07	4.18045e-06	down
AT5G16590	22.0975	54.1284	-1.29251	0.00393978	0.0341311	down
AT1G18580	8.80816	18.3754	-1.06086	0.00125664	0.013296	down
AT1G19180	69.8854	303.436	-2.11833	6.79944e-05	0.00106536	down
AT3G49220	14.8933	50.6868	-1.76694	0.000186484	0.00259669	down
AT4G11210	32.7653	182.696	-2.4792	4.06595e-05	0.0006827	down
AT1G12950	15.8305	48.7684	-1.62324	0.00225836	0.0217591	down
AT1G57990	22.5869	203.819	-3.17373	6.33646e-26	2.01308e-23	down
AT1G05575	9.77421	45.5911	-2.2217	3.25571e-06	7.14629e-05	down
AT1G43650	6.42685	24.5976	-1.93633	3.01205e-06	6.66599e-05	down
AT3G30775	110.34	463.829	-2.07164	2.0598e-06	4.73657e-05	down
AT2G40380	25.914	66.6849	-1.36363	0.00177987	0.0178245	down
AT3G20110	4.00641	14.7555	-1.88087	1.35124e-09	5.6058e-08	down
[truncated: 109 more rows]

## Sheet: G All TFs
Gene_ID	Family
AT4G36920	AP2
AT5G10510	AP2
AT3G54990	AP2
AT1G30330	ARF
AT1G77850	ARF
AT4G30080	ARF
AT5G37020	ARF
AT5G60450	ARF
AT2G46870	B3
AT3G11580	B3
AT3G50750	BES1
AT4G18890	BES1
AT4G36780	BES1
AT2G43140	bHLH
AT4G05170	bHLH
AT4G25410	bHLH
AT4G29930	bHLH
AT1G29950	bHLH
AT1G31050	bHLH
AT2G22760	bHLH
AT2G22770	bHLH
AT2G31730	bHLH
AT2G46510	bHLH
AT3G07340	bHLH
AT3G22100	bHLH
AT3G61950	bHLH
AT4G21340	bHLH
AT5G48560	bHLH
AT1G10120	bHLH
AT1G13600	bZIP
AT1G19490	bZIP
AT1G58110	bZIP
AT2G46270	bZIP
AT4G34590	bZIP
AT2G18160	bZIP
AT2G22850	bZIP
AT3G10800	bZIP
AT3G17609	bZIP
AT3G58120	bZIP
AT4G01120	bZIP
AT4G06598	bZIP
AT4G34000	bZIP
AT5G10030	bZIP
AT5G28770	bZIP
AT5G49450	bZIP
AT1G24625	C2H2
AT1G66140	C2H2
AT5G04340	C2H2
AT1G10480	C2H2
AT2G02070	C2H2
AT2G41940	C2H2
AT3G19580	C2H2
AT3G45260	C2H2
AT3G53600	C2H2
AT4G27240	C2H2
AT5G25160	C2H2
AT5G43170	C2H2
AT5G59820	C2H2
AT5G67450	C2H2
AT2G37430	C2H2
AT3G19360	C3H
AT3G55980	C3H
AT5G12850	C3H
AT2G22300	CAMTA
AT1G49130	CO-like
AT1G68520	CO-like
AT5G48250	CO-like
AT2G21320	DBB
AT2G31380	DBB
AT1G21340	Dof
AT2G34140	Dof
AT4G00940	Dof
AT1G28310	Dof
AT4G24060	Dof
AT5G39660	Dof
AT5G62430	Dof
AT1G22810	ERF
AT1G28370	ERF
AT1G53170	ERF
AT1G75490	ERF
AT2G44940	ERF
AT4G17490	ERF
AT4G23750	ERF
AT4G25470	ERF
AT4G39780	ERF
AT1G21910	ERF
AT1G22190	ERF
AT1G43160	ERF
AT1G71520	ERF
AT1G72360	ERF
AT1G74930	ERF
AT1G77640	ERF
AT2G20880	ERF
AT2G33710	ERF
AT3G11020	ERF
AT3G50260	ERF
AT3G61630	ERF
AT4G18450	ERF
AT4G25480	ERF
AT4G28140	ERF
AT4G32800	ERF
AT4G34410	ERF
AT4G36900	ERF
AT5G05410	ERF
AT5G07580	ERF
AT5G11590	ERF
AT5G25190	ERF
AT5G47220	ERF
AT5G51190	ERF
AT5G61590	ERF
AT5G64750	ERF
AT5G67190	ERF
AT2G38300	G2-like
AT2G40970	G2-like
AT1G25550	G2-like
AT3G10760	G2-like
AT3G25790	G2-like
AT3G06740	GATA
AT3G16870	GATA
AT3G24050	GATA
AT4G34680	GATA
AT1G61730	GeBP
AT1G14920	GRAS
AT1G66350	GRAS
AT2G45160	GRAS
AT3G54220	GRAS
AT3G60630	GRAS
AT4G36710	GRAS
AT4G37650	GRAS
AT5G41920	GRAS
AT5G52510	GRAS
AT5G66770	GRAS
AT2G36400	GRF
AT4G37740	GRF
AT2G22840	GRF
AT5G53980	HD-ZIP
AT1G69780	HD-ZIP
AT5G15150	HD-ZIP
AT4G36740	HD-ZIP
AT4G17460	HD-ZIP
AT2G18550	HD-ZIP
AT3G61890	HD-ZIP
AT2G34710	HD-ZIP
AT4G11660	HSF
AT5G03720	HSF
AT1G67970	HSF
AT2G26150	HSF
AT3G02990	HSF
AT3G22830	HSF
AT3G24520	HSF
AT3G51910	HSF
AT3G63350	HSF
AT4G36990	HSF
AT5G62020	HSF
AT3G02550	LBD
AT3G49940	LBD
AT4G37540	LBD
AT5G67420	LBD
AT1G07900	LBD
AT3G57230	MIKC_MADS
AT1G18570	MYB
AT1G66230	MYB
AT2G16720	MYB
AT2G47190	MYB
AT4G09460	MYB
AT4G28110	MYB
AT5G06100	MYB
AT1G06180	MYB
AT1G48000	MYB
AT2G47460	MYB
AT3G09230	MYB
AT3G24310	MYB
AT3G50060	MYB
AT4G05100	MYB
AT4G21440	MYB
AT4G34990	MYB
AT5G16600	MYB
AT5G40330	MYB
AT5G62470	MYB
AT5G67300	MYB
AT2G44430	MYB_related
AT1G18330	MYB_related
AT3G10113	MYB_related
AT3G16350	MYB_related
AT3G23250	MYB_related
AT5G17300	MYB_related
AT5G37260	MYB_related
AT5G45420	MYB_related
AT5G47390	MYB_related
AT5G59780	MYB_related
AT5G61420	MYB_related
AT2G46830	MYB_related
AT1G01720	NAC
AT1G69490	NAC
AT1G77450	NAC
AT4G01550	NAC
AT1G32870	NAC
AT1G56010	NAC
AT3G12977	NAC
AT3G15500	NAC
AT3G49530	NAC
AT4G01540	NAC
AT4G27410	NAC
AT5G04410	NAC
AT5G08790	NAC
AT5G13180	NAC
AT5G22290	NAC
AT5G63790	NAC
AT1G72830	NF-YA
AT3G05690	NF-YA
AT3G14020	NF-YA
AT5G12840	NF-YA
AT1G56170	NF-YC
AT2G43500	Nin-like
AT1G20640	Nin-like
AT1G25560	RAV
AT3G25730	RAV
AT1G68840	RAV
AT1G13260	RAV
AT1G27360	SBP
AT1G27370	SBP
AT1G76580	SBP
AT1G69170	SBP
AT5G43270	SBP
AT5G50570	SBP
AT5G50670	SBP
AT3G54430	SRS
AT1G30210	TCP
AT1G35560	TCP
AT1G53230	TCP
AT1G58100	TCP
AT2G45680	TCP
AT4G18390	TCP
AT1G72010	TCP
AT2G31070	TCP
AT3G15030	TCP
AT1G31310	Trihelix
AT1G76880	Trihelix
AT1G76890	Trihelix
AT1G13450	Trihelix
AT3G10040	Trihelix
AT5G28300	Trihelix
AT5G17810	WOX
AT1G29280	WRKY
AT1G69810	WRKY
AT2G25000	WRKY
AT2G46400	WRKY
AT4G23550	WRKY
AT4G31800	WRKY
AT5G52830	WRKY
AT1G80840	WRKY
AT2G23320	WRKY
AT2G38470	WRKY
AT3G58710	WRKY
AT4G01250	WRKY
AT4G23810	WRKY
AT4G31550	WRKY
AT5G07100	WRKY
AT5G15130	WRKY
AT5G24110	WRKY
AT5G49520	WRKY
AT2G40750	WRKY
AT1G75240	ZF-HD
AT3G28920	ZF-HD
AT5G15210	ZF-HD
AT5G39760	ZF-HD

## Sheet: H42WTFs
42W-S and 42W-R
Gene id	result	GeneName	GeneDescription	GO	KEGG
AT2G26150	up	HSFA2	Heat stress transcription factor A-2 [Source:UniProtKB/Swiss-Prot;Acc:O80982]	GO:0003700,GO:0043565,GO:0005634,GO:0006355	-
AT3G51910	up	HSFA7A	Heat stress transcription factor A-7a [Source:UniProtKB/Swiss-Prot;Acc:Q9SV12]	GO:0003700,GO:0043565,GO:0005634,GO:0006355	-
AT3G63350	up	HSFA7B	Heat stress transcription factor A-7b [Source:UniProtKB/Swiss-Prot;Acc:Q9M1V5]	GO:0003700,GO:0043565,GO:0005634,GO:0006355	-
AT5G62020	up	HSFB2A	HSFB2A [Source:UniProtKB/TrEMBL;Acc:A0A178UCK7]	GO:0003700,GO:0043565,GO:0005634,GO:0006355	-
AT5G05410	up	DREB2A	Dehydration-responsive element-binding protein 2A [Source:UniProtKB/Swiss-Prot;Acc:O82132]	GO:0003700,GO:0006355	-
AT3G11020	up	DREB2B	Dehydration-responsive element-binding protein 2B [Source:UniProtKB/Swiss-Prot;Acc:O82133]	GO:0003700,GO:0006355	-
AT4G25470	up	DREB1C	C-repeat binding factor 2 [Source:UniProtKB/TrEMBL;Acc:B2BIW9]	GO:0003700,GO:0006355	-
AT1G01720	up	NAC002	ATAF1 [Source:UniProtKB/TrEMBL;Acc:A0A178W8W1]	GO:0006355,GO:0003677	-
AT1G77450	up	NAC032	NAC032 [Source:UniProtKB/TrEMBL;Acc:A0A178WMH1]	GO:0006355,GO:0003677	-
AT5G22290	up	NAC089	NAC domain-containing protein 89 [Source:UniProtKB/Swiss-Prot;Acc:Q94F58]	GO:0006355,GO:0003677	-
AT5G17300	up	RVE1	Protein REVEILLE 1 [Source:UniProtKB/Swiss-Prot;Acc:F4KGY6]	-	-
AT5G37260	up	RVE2	Protein REVEILLE 2 [Source:UniProtKB/Swiss-Prot;Acc:F4K5X6]	-	-
AT1G56170	up	NFYC2	Nuclear transcription factor Y subunit C-2 [Source:UniProtKB/Swiss-Prot;Acc:Q8LCG7]	-	-
AT4G00940	up	DOF4.1	Dof zinc finger protein DOF4.1 [Source:UniProtKB/Swiss-Prot;Acc:Q9M161]	GO:0006355,GO:0003677	-
AT4G28140	up	ERF054	Ethylene-responsive transcription factor ERF054 [Source:UniProtKB/Swiss-Prot;Acc:Q9M0J3]	GO:0003700,GO:0006355	-
AT4G27410	up	RD26	NAC (No Apical Meristem) domain transcriptional regulator superfamily protein [Source:UniProtKB/TrEMBL;Acc:F4JIU9]	GO:0006355,GO:0003677	-
AT2G22840	down	GRF1	Growth-regulating factor 1 [Source:UniProtKB/Swiss-Prot;Acc:O81001]	GO:0032502,GO:0006355,GO:0005634,GO:0006351,GO:0005524	-
AT4G36920	down	AP2	Floral homeotic protein APETALA 2 [Source:UniProtKB/Swiss-Prot;Acc:P47927]	GO:0003700,GO:0006355,GO:0007275	-
AT3G15030	down	TCP4	TCP4 [Source:UniProtKB/TrEMBL;Acc:A0A178VD44]	-	-
AT1G53230	down	TCP3	TCP3 [Source:UniProtKB/TrEMBL;Acc:A0A178WDV9]	-	-
42W-S
Gene id	result	GeneName	GeneDescription	GO	KEGG
AT4G36990	up	HSFB1	Heat stress transcription factor B-1 [Source:UniProtKB/Swiss-Prot;Acc:Q96320]	GO:0003700,GO:0043565,GO:0005634,GO:0006355	-
AT4G11660	up	HSFB2B	Heat stress transcription factor B-2b [Source:UniProtKB/Swiss-Prot;Acc:Q9T0D3]	GO:0003700,GO:0043565,GO:0005634,GO:0006355	-
AT5G03720	up	HSFA3	HSFA3 [Source:UniProtKB/TrEMBL;Acc:A0A178UHR4]	GO:0003700,GO:0043565,GO:0005634,GO:0006355	-
AT3G02990	up	HSFA1E	Heat stress transcription factor A-1e [Source:UniProtKB/Swiss-Prot;Acc:Q9SCW5]	GO:0003700,GO:0043565,GO:0005634,GO:0006355	-
AT3G10113	up	RVE7L	Protein REVEILLE 7-like [Source:UniProtKB/Swiss-Prot;Acc:F4J2J6]	-	-
AT1G18330	up	RVE7	Protein REVEILLE 7 [Source:UniProtKB/Swiss-Prot;Acc:B3H5A8]	-	-
AT4G01120	up	GBF2	G-box-binding factor 2 [Source:UniProtKB/Swiss-Prot;Acc:P42775]	GO:0003700,GO:0043565,GO:0006355	-
AT2G46270	up	GBF3	G-box-binding factor 3 [Source:UniProtKB/Swiss-Prot;Acc:P42776]	GO:0003700,GO:0043565,GO:0006355	-
AT5G62430	up	CDF1	Cyclic dof factor 1 [Source:UniProtKB/Swiss-Prot;Acc:Q8W1E3]	GO:0006355,GO:0003677	K16222-ko04712 Circadian rhythm - plant
AT5G39660	up	CDF2	Cyclic dof factor 2 [Source:UniProtKB/Swiss-Prot;Acc:Q93ZL5]	GO:0006355,GO:0003677	-
AT1G32870	up	NAC13	NAC domain protein 13 [Source:TAIR;Acc:AT1G32870]	GO:0006355,GO:0003677	-
AT1G69490	up	NAC029	NAP [Source:UniProtKB/TrEMBL;Acc:A0A178W8K0]	GO:0006355,GO:0003677	-
AT3G15500	up	NAC055	NAC3 [Source:UniProtKB/TrEMBL;Acc:A0A178VLD3]	GO:0006355,GO:0003677	-
AT3G49530	up	NAC062	NAC domain-containing protein 62 [Source:UniProtKB/Swiss-Prot;Acc:Q9SCK6]	GO:0006355,GO:0003677	-
AT5G04410	up	NAC078	NAC domain-containing protein 78 [Source:UniProtKB/Swiss-Prot;Acc:Q84K00]	GO:0006355,GO:0003677	-
AT5G08790	up	NAC081	Protein ATAF2 [Source:UniProtKB/Swiss-Prot;Acc:Q9C598]	GO:0006355,GO:0003677	-
AT5G63790	up	ANAC102	NAC domain containing protein 102 [Source:TAIR;Acc:AT5G63790]	GO:0006355,GO:0003677	-
AT5G13180	down	NAC083	NAC domain-containing protein 83 [Source:UniProtKB/Swiss-Prot;Acc:Q9FY93]	GO:0006355,GO:0003677	-
AT2G16720	up	MYB7	Transcription factor MYB7 [Source:UniProtKB/Swiss-Prot;Acc:Q42379]	-	-
AT1G66230	up	MYB20	Transcription factor MYB20 [Source:UniProtKB/Swiss-Prot;Acc:Q9C7U7]	-	-
AT5G16600	up	MYB43	MYB transcription factor [Source:UniProtKB/TrEMBL;Acc:Q9SPG7]	-	-
AT3G50060	up	MYB77	AT3g50060/F3A4_140 [Source:UniProtKB/TrEMBL;Acc:Q9SN12]	-	-
AT4G21440	up	MYB102	Transcription factor MYB102 [Source:UniProtKB/Swiss-Prot;Acc:Q9LDR8]	-	-
AT5G61420	down	MYB28	PMG1 [Source:UniProtKB/TrEMBL;Acc:A0A178UN88]	-	-
AT5G59780	down	MYB59	Transcription factor MYB59 [Source:UniProtKB/Swiss-Prot;Acc:Q4JL84]	-
AT5G25190	up	ERF003	Ethylene-responsive transcription factor ERF003 [Source:UniProtKB/Swiss-Prot;Acc:Q94AW5]	GO:0003700,GO:0006355	-
AT1G53170	up	ERF8	Ethylene-responsive transcription factor 8 [Source:UniProtKB/Swiss-Prot;Acc:Q9MAI5]	GO:0003700,GO:0006355	-
AT1G74930	up	ERF018	Ethylene-responsive transcription factor ERF018 [Source:UniProtKB/Swiss-Prot;Acc:Q9S7L5]	GO:0003700,GO:0006355	-
AT2G20880	up	ERF053	Ethylene-responsive transcription factor ERF053 [Source:UniProtKB/Swiss-Prot;Acc:Q9SKT1]	GO:0003700,GO:0006355	-
AT4G18450	up	ERF091	Ethylene-responsive transcription factor ERF091 [Source:UniProtKB/Swiss-Prot;Acc:O49515]	GO:0003700,GO:0006355	-
AT2G44940	down	ERF034	Ethylene-responsive transcription factor ERF034 [Source:UniProtKB/Swiss-Prot;Acc:Q8LBQ7]	GO:0003700,GO:0006355	-
AT4G32800	down	ERF043	Ethylene-responsive transcription factor ERF043 [Source:UniProtKB/Swiss-Prot;Acc:Q9M080]	GO:0003700,GO:0006355	-
AT5G07580	down	ERF106	Ethylene-responsive transcription factor ERF106 [Source:UniProtKB/Swiss-Prot;Acc:Q9LY05]	GO:0003700,GO:0006355	-
AT5G66770	down	SCL4	Scarecrow-like protein 4 [Source:UniProtKB/Swiss-Prot;Acc:Q9FL03]	-	-
AT3G60630	down	SCL22	Scarecrow-like protein 22 [Source:UniProtKB/Swiss-Prot;Acc:Q9M000]	-	-
AT5G41920	down	SCL23	Scarecrow-like protein 23 [Source:UniProtKB/Swiss-Prot;Acc:Q9FHZ1]	-	-
AT2G45160	down	SCL27	Scarecrow-like protein 27 [Source:UniProtKB/Swiss-Prot;Acc:Q7XJM8]	-	-
AT5G60450	down	ARF4	Auxin response factor 4 [Source:UniProtKB/Swiss-Prot;Acc:Q9ZTX9]	GO:0006355,GO:0005634,GO:0009725,GO:0003677	-
AT5G37020	down	ARF8	Auxin response factor [Source:UniProtKB/TrEMBL;Acc:A0A178UFA9]	GO:0009725,GO:0005634,GO:0006355,GO:0003677	-
AT1G77850	down	ARF17	auxin response factor 17 [Source:TAIR;Acc:AT1G77850]	GO:0009725,GO:0005634,GO:0006355,GO:0003677	-
AT2G31070	down	TCP10	Transcription factor TCP10 [Source:UniProtKB/Swiss-Prot;Acc:O82277]	-	-
AT1G35560	down	TCP23	Transcription factor TCP23 [Source:UniProtKB/Swiss-Prot;Acc:Q9LQF0]	-	-
AT1G30210	down	TCP24	TCP24 [Source:UniProtKB/TrEMBL;Acc:A0A178W971]	-	-
AT2G02070	down	IDD5	Protein indeterminate-domain 5, chloroplastic [Source:UniProtKB/Swiss-Prot;Acc:Q9ZUL3]	-	-
AT3G45260	down	IDD9	Protein indeterminate-domain 9 [Source:UniProtKB/Swiss-Prot;Acc:Q944L3]	-	-
AT4G37740	down	GRF2	GRF2 [Source:UniProtKB/TrEMBL;Acc:A0A178UXW8]	GO:0032502,GO:0006355,GO:0005634,GO:0006351,GO:0005524	-
AT2G36400	down	GRF3	Growth-regulating factor 3 [Source:UniProtKB/Swiss-Prot;Acc:Q9SJR5]	GO:0006355,GO:0005634,GO:0005524	-
AT1G27370	down	SPL10	Squamosa promoter-binding-like protein 10 [Source:UniProtKB/Swiss-Prot;Acc:Q8S9L0]	GO:0005634,GO:0003677	-
AT1G27360	down	SPL11	Squamosa promoter-binding-like protein 11 [Source:UniProtKB/Swiss-Prot;Acc:Q9FZK0]	GO:0005634,GO:0003677	-
AT2G34710	down	ATHB-14	Homeobox-leucine zipper protein ATHB-14 [Source:UniProtKB/Swiss-Prot;Acc:O04291]	GO:0008289,GO:0003677	-
AT1G69780	down	ATHB-13	Homeobox-leucine zipper protein ATHB-13 [Source:UniProtKB/Swiss-Prot;Acc:Q8LC03]	GO:0003700,GO:0043565,GO:0006355,GO:0003677	-
AT5G04340	up	ZAT6	Zinc finger protein ZAT6 [Source:UniProtKB/Swiss-Prot;Acc:O22533]	-	-
AT5G59820	up	ZAT12	Zinc finger protein ZAT12 [Source:UniProtKB/Swiss-Prot;Acc:Q42410]	-	-
AT1G66140	down	ZFP4	Zinc finger protein 4 [Source:UniProtKB/Swiss-Prot;Acc:Q39263]	-	-
AT1G75240	down	ZHD5	ZHD5 [Source:UniProtKB/TrEMBL;Acc:A0A178WFZ4]	-	-
AT5G15210	down	ZHD8	Zinc-finger homeodomain protein 8 [Source:UniProtKB/Swiss-Prot;Acc:Q9LXG0]	-	-
AT2G41940	down	ZFP8	Zinc finger protein 8 [Source:UniProtKB/Swiss-Prot;Acc:P93751]	-	-
AT3G28920	down	ZHD9	Zinc-finger homeodomain protein 9 [Source:UniProtKB/Swiss-Prot;Acc:Q9LHF0]	-	-
AT5G39760	down	ZHD10	Zinc-finger homeodomain protein 10 [Source:UniProtKB/Swiss-Prot;Acc:Q9FIW9]	-	-
AT4G34680	up	GATA3	GATA transcription factor [Source:UniProtKB/TrEMBL;Acc:A0A178V3Y9]	GO:0003700,GO:0043565,GO:0008270,GO:0006355	-
AT3G24050	down	GATA1	GATA transcription factor 1 [Source:UniProtKB/Swiss-Prot;Acc:Q8LAU9]	GO:0003700,GO:0043565,GO:0008270,GO:0006355	-
AT3G06740	down	GATA15	GATA transcription factor 15 [Source:UniProtKB/Swiss-Prot;Acc:Q8LG10]	GO:0003700,GO:0043565,GO:0008270,GO:0006355	-
AT3G16870	down	GATA17	Putative uncharacterized protein At3g16870 [Source:UniProtKB/TrEMBL;Acc:Q0WPA1]	GO:0003700,GO:0043565,GO:0008270,GO:0006355	-
AT1G07900	up	LBD1	LBD1 [Source:UniProtKB/TrEMBL;Acc:A0A178WM56]	-	-
AT3G49940	down	LBD38	LOB domain-containing protein 38 [Source:UniProtKB/Swiss-Prot;Acc:Q9SN23]	-	-
AT4G37540	down	LBD39	LOB domain-containing protein 39 [Source:UniProtKB/Swiss-Prot;Acc:Q9SZE8]	-	-
AT3G10800	up	BZIP28	BZIP28 [Source:UniProtKB/TrEMBL;Acc:A0A178VDM1]	GO:0003700,GO:0043565,GO:0006355	-
AT2G18160	down	BZIP2	bZIP transcription factor 2 [Source:UniProtKB/Swiss-Prot;Acc:Q9SI15]	GO:0003700,GO:0043565,GO:0006355	-
AT3G58120	down	BZIP61	BZIP61 [Source:UniProtKB/TrEMBL;Acc:A0A178VLL5]	GO:0003700,GO:0043565,GO:0006355	-
AT3G22100	up	BHLH117	Transcription factor bHLH117 [Source:UniProtKB/Swiss-Prot;Acc:Q9LRJ4]	GO:0046983	-
AT3G61950	down	BHLH67	Transcription factor bHLH67 [Source:UniProtKB/Swiss-Prot;Acc:Q700E4]	GO:0046983	-
AT1G29950	down	BHLH144	Transcription factor bHLH144 [Source:UniProtKB/Swiss-Prot;Acc:Q9ASX9]	-	-
AT5G12840	up	NFYA1	Nuclear transcription factor Y subunit A-1 [Source:UniProtKB/Swiss-Prot;Acc:Q9LXV5]	GO:0003700,GO:0006355	K08064-ko04612 Antigen processing and presentation;ko05152 Tuberculosis
AT3G14020	down	NFYA6	Nuclear transcription factor Y subunit A-6 [Source:UniProtKB/Swiss-Prot;Acc:Q9LVJ7]	GO:0003700,GO:0006355	K08064-ko04612 Antigen processing and presentation;ko05152 Tuberculosis
AT5G43170	up	AZF3	Zinc finger protein AZF3 [Source:UniProtKB/Swiss-Prot;Acc:Q9SSW0]	-	-
AT5G48250	up	COL10	Zinc finger protein CONSTANS-LIKE 10 [Source:UniProtKB/Swiss-Prot;Acc:Q9LUA9]	GO:0008270,GO:0005515,GO:0005622	-
AT1G22190	up	RAP2-13	Ethylene-responsive transcription factor RAP2-13 [Source:UniProtKB/Swiss-Prot;Acc:Q9LM15]	GO:0003700,GO:0006355	-
AT1G20640	up	NLP4	Protein NLP4 [Source:UniProtKB/Swiss-Prot;Acc:Q9LE38]	GO:0005515	-
AT5G47390	up	KUA1	Transcription factor KUA1 [Source:UniProtKB/Swiss-Prot;Acc:Q9LVS0]	-	-
AT1G49130	up	-	B-box type zinc finger protein with CCT domain-containing protein [Source:UniProtKB/TrEMBL;Acc:F4I1N0]	GO:0008270,GO:0005515,GO:0005622	-
AT1G19490	up	-	Basic-leucine zipper (BZIP) transcription factor family protein [Source:UniProtKB/TrEMBL;Acc:Q8L5Y2]	GO:0003700,GO:0043565,GO:0006355	-
AT3G11580	up	-	AP2/B3-like transcriptional factor family protein [Source:UniProtKB/TrEMBL;Acc:A0A1I9LT60]	GO:0003677	-
AT1G66350	down	RGL1	DELLA protein RGL1 [Source:UniProtKB/Swiss-Prot;Acc:Q9C8Y3]	-	K14494-ko04075 Plant hormone signal transduction
AT2G46870	down	NGA1	B3 domain-containing transcription factor NGA1 [Source:UniProtKB/Swiss-Prot;Acc:O82799]	GO:0003677	-
AT4G37650	down	SHR	SHR [Source:UniProtKB/TrEMBL;Acc:A0A178UYJ6]	GO:0009956,GO:0043565,GO:0003700,GO:0005634,GO:0048366,GO:0008356	-
AT3G54220	down	SCR	Protein SCARECROW [Source:UniProtKB/Swiss-Prot;Acc:Q9M384]	-	-
AT2G25000	down	WRKY60	Probable WRKY transcription factor 60 [Source:UniProtKB/Swiss-Prot;Acc:Q9SK33]	GO:0003700,GO:0043565,GO:0006355	-
AT5G10030	down	TGA4	At5g10030 [Source:UniProtKB/TrEMBL;Acc:Q24JJ3]	GO:0003700,GO:0043565,GO:0006351,GO:0006355	K14431-ko04075 Plant hormone signal transduction
AT1G14920	down	GAI	DELLA protein GAI [Source:UniProtKB/Swiss-Prot;Acc:Q9LQT8]	-	K14494-ko04075 Plant hormone signal transduction
AT5G11590	down	DREB3	Dehydration-responsive element-binding protein 3 [Source:UniProtKB/Swiss-Prot;Acc:Q9LYD3]	GO:0003700,GO:0006355	-
AT3G50750	down	BEH1	BEH1 [Source:UniProtKB/TrEMBL;Acc:A0A178VA20]	-	-
AT5G12850	down	-	Zinc finger CCCH domain-containing protein 56 [Source:UniProtKB/Swiss-Prot;Acc:Q9LXV4]	-	-
AT3G10760	down	-	Homeodomain-like superfamily protein [Source:UniProtKB/TrEMBL;Acc:Q9SG82]	-	-
AT3G19360	down	-	Zinc finger CCCH domain-containing protein 39 [Source:UniProtKB/Swiss-Prot;Acc:Q9LT81]	GO:0046872	-
AT4G27240	down	-	At4g27240 [Source:UniProtKB/TrEMBL;Acc:O81827]	-	-
AT1G61730	down	-	Probable transcription factor At1g61730 [Source:UniProtKB/Swiss-Prot;Acc:Q9SYA9]	-	-
AT5G28300	down	-	Trihelix transcription factor GTL2 [Source:UniProtKB/Swiss-Prot;Acc:Q8H181]	-	-
42W-R
Gene id	result	GeneName	GeneDescription	GO	KEGG
AT3G24520	up	HSFC1	Heat stress transcription factor C-1 [Source:UniProtKB/Swiss-Prot;Acc:Q9LV52]	GO:0003700,GO:0043565,GO:0005634,GO:0006355	-
AT3G22830	up	HSFA6B	Heat stress transcription factor A-6b [Source:UniProtKB/Swiss-Prot;Acc:Q9LUH8]	GO:0003700,GO:0043565,GO:0005634,GO:0009408,GO:0006355	-
AT2G47190	up	MYB2	ATMYB2 [Source:UniProtKB/TrEMBL;Acc:Q39028]	-	-
AT2G47460	up	MYB12	Transcription factor MYB12 [Source:UniProtKB/Swiss-Prot;Acc:O22264]	-	-
AT4G28110	up	AtMYB41	MYB41 [Source:UniProtKB/TrEMBL;Acc:A0A178V452]	-	-
AT4G05100	up	AtMYB74	Transcription factor MYB74 [Source:UniProtKB/Swiss-Prot;Acc:Q9M0Y5]	-	-
AT3G24310	up	MYB305	MYB305 [Source:UniProtKB/TrEMBL;Acc:A0A178VHM5]	-	-
AT5G40330	down	MYB23	Transcription factor MYB23 [Source:UniProtKB/Swiss-Prot;Acc:Q96276]	-	-
AT2G18550	up	ATHB-21	Homeobox-leucine zipper protein ATHB-21 [Source:UniProtKB/Swiss-Prot;Acc:Q9ZU70]	GO:0003677	-
AT3G61890	up	ATHB-12	HB-12 [Source:UniProtKB/TrEMBL;Acc:A0A178VND2]	GO:0003700,GO:0043565,GO:0006355,GO:0003677	-
AT4G25480	up	DREB1A	Dehydration-responsive element-binding protein 1A [Source:UniProtKB/Swiss-Prot;Acc:Q9M0L0]	GO:0003700,GO:0006355	-
AT4G36740	up	HB-5	homeobox protein 40 [Source:TAIR;Acc:AT4G36740]	GO:0003677	-
AT3G61630	up	CRF6	CRF6 [Source:UniProtKB/TrEMBL;Acc:A0A178VFH2]	GO:0003700,GO:0006355	-
AT4G05170	up	-	basic helix-loop-helix (bHLH) DNA-binding superfamily protein [Source:TAIR;Acc:AT4G05170]	GO:0046983	-
AT1G31050	up	-	basic helix-loop-helix (bHLH) DNA-binding superfamily protein [Source:TAIR;Acc:AT1G31050]	-	-
AT1G72360	down	HRE1	Integrase-type DNA-binding superfamily protein [Source:UniProtKB/TrEMBL;Acc:F4IDA7]	GO:0003700,GO:0006355	-
AT1G71520	down	ERF020	Ethylene-responsive transcription factor ERF020 [Source:UniProtKB/Swiss-Prot;Acc:Q9C9I8]	GO:0003700,GO:0006355	-
AT5G24110	down	WRKY30	Probable WRKY transcription factor 30 [Source:UniProtKB/Swiss-Prot;Acc:Q9FL62]	GO:0003700,GO:0043565,GO:0006355	-
AT3G05690	down	UNE8	Nuclear factor Y, subunit A2 [Source:UniProtKB/TrEMBL;Acc:A0A1I9LSX7]	GO:0003700,GO:0006355	K08064-ko04612 Antigen processing and presentation;ko05152 Tuberculosis
AT5G64750	down	ABR1	Ethylene-responsive transcription factor ABR1 [Source:UniProtKB/Swiss-Prot;Acc:Q9FGF8]	GO:0003700,GO:0006355	-
AT3G10040	down	-	Putative uncharacterized protein At3g10040 [Source:UniProtKB/TrEMBL;Acc:Q8RWY5]	-	-

## Sheet: I42S-STFs
Gene id	MeanTPM (42S-S)	MeanTPM (22W-S)	log2FoldChange	pValue	qValue	result	GeneName	GeneDescription	GO	KEGG
AT3G63350	388.496	0.0273057	13.7964	8.9676e-09	1.9782e-06	up	HSFA7B	Heat stress transcription factor A-7b [Source:UniProtKB/Swiss-Prot;Acc:Q9M1V5]	GO:0003700,GO:0043565,GO:0005634,GO:0006355	-
AT2G26150	2201.88	1.94433	10.1452	9.63498e-44	2.14667e-39	up	HSFA2	Heat stress transcription factor A-2 [Source:UniProtKB/Swiss-Prot;Acc:O80982]	GO:0003700,GO:0043565,GO:0005634,GO:0006355	-
AT3G51910	867.439	4.1725	7.69971	8.46198e-25	3.14222e-21	up	HSFA7A	Heat stress transcription factor A-7a [Source:UniProtKB/Swiss-Prot;Acc:Q9SV12]	GO:0003700,GO:0043565,GO:0005634,GO:0006355	-
AT5G05410	181.12	2.63536	6.1028	3.14307e-27	1.40055e-23	up	DREB2A	Dehydration-responsive element-binding protein 2A [Source:UniProtKB/Swiss-Prot;Acc:O82132]	GO:0003700,GO:0006355	-
AT4G36990	308.335	7.82376	5.30049	1.87821e-06	0.000213502	up	HSFB1	Heat stress transcription factor B-1 [Source:UniProtKB/Swiss-Prot;Acc:Q96320]	GO:0003700,GO:0043565,GO:0005634,GO:0006355	-
AT5G59820	81.3984	4.7241	4.10689	9.47592e-09	2.06984e-06	up	ZAT12	Zinc finger protein ZAT12 [Source:UniProtKB/Swiss-Prot;Acc:Q42410]	-	-
AT4G00940	39.4071	2.56625	3.94072	8.47924e-08	1.45321e-05	up	DOF4.1	Dof zinc finger protein DOF4.1 [Source:UniProtKB/Swiss-Prot;Acc:Q9M161]	GO:0006355,GO:0003677	-
AT4G11660	121.684	9.64106	3.6578	9.15369e-14	6.37325e-11	up	HSFB2B	Heat stress transcription factor B-2b [Source:UniProtKB/Swiss-Prot;Acc:Q9T0D3]	GO:0003700,GO:0043565,GO:0005634,GO:0006355	-
AT5G62020	100.989	8.6439	3.54637	1.8357e-11	8.52071e-09	up	HSFB2A	HSFB2A [Source:UniProtKB/TrEMBL;Acc:A0A178UCK7]	GO:0003700,GO:0043565,GO:0005634,GO:0006355	-
AT1G56170	240.806	21.5085	3.48489	5.86346e-10	1.76538e-07	up	NFYC2	Nuclear transcription factor Y subunit C-2 [Source:UniProtKB/Swiss-Prot;Acc:Q8LCG7]	-	-
AT3G11020	7.33486	0.668129	3.45657	4.35596e-07	6.06567e-05	up	DREB2B	Dehydration-responsive element-binding protein 2B [Source:UniProtKB/Swiss-Prot;Acc:O82133]	GO:0003700,GO:0006355	-
AT1G18330	141.771	16.0574	3.14225	4.68428e-15	4.17463e-12	up	RVE7	Protein REVEILLE 7 [Source:UniProtKB/Swiss-Prot;Acc:B3H5A8]	-	-
AT3G10113	23.0761	3.05336	2.91793	7.64584e-11	2.83915e-08	up	RVE7L	Protein REVEILLE 7-like [Source:UniProtKB/Swiss-Prot;Acc:F4J2J6]	-	-
AT1G20640	83.971	11.2114	2.90492	3.4532e-07	4.99593e-05	up	NLP4	Protein NLP4 [Source:UniProtKB/Swiss-Prot;Acc:Q9LE38]	GO:0005515	-
AT5G37260	28.7593	4.07142	2.82042	2.25126e-07	3.48321e-05	up	RVE2	Protein REVEILLE 2 [Source:UniProtKB/Swiss-Prot;Acc:F4K5X6]	-	-
AT1G01720	451.765	67.6835	2.7387	3.1497e-10	1.00251e-07	up	NAC002	ATAF1 [Source:UniProtKB/TrEMBL;Acc:A0A178W8W1]	GO:0006355,GO:0003677	-
AT1G69490	59.1082	9.9437	2.5715	1.72425e-07	2.72456e-05	up	NAC029	NAP [Source:UniProtKB/TrEMBL;Acc:A0A178W8K0]	GO:0006355,GO:0003677	-
AT4G28140	17.7309	3.36384	2.39809	0.000170678	0.00880258	up	ERF054	Ethylene-responsive transcription factor ERF054 [Source:UniProtKB/Swiss-Prot;Acc:Q9M0J3]	GO:0003700,GO:0006355	-
AT5G17300	40.5929	7.74332	2.3902	6.48309e-08	1.18396e-05	up	RVE1	Protein REVEILLE 1 [Source:UniProtKB/Swiss-Prot;Acc:F4KGY6]	-	-
AT5G04340	65.4829	13.2133	2.30913	0.000163572	0.00849507	up	ZAT6	Zinc finger protein ZAT6 [Source:UniProtKB/Swiss-Prot;Acc:O22533]	-	-
AT5G04410	135.286	34.8883	1.9552	1.17854e-07	1.93073e-05	up	NAC078	NAC domain-containing protein 78 [Source:UniProtKB/Swiss-Prot;Acc:Q84K00]	GO:0006355,GO:0003677	-
AT1G07900	12.2104	3.25926	1.90549	0.000525489	0.0212484	up	LBD1	LBD1 [Source:UniProtKB/TrEMBL;Acc:A0A178WM56]	-	-
AT2G46270	46.5486	12.4532	1.90222	0.00018259	0.00928818	up	GBF3	G-box-binding factor 3 [Source:UniProtKB/Swiss-Prot;Acc:P42776]	GO:0003700,GO:0043565,GO:0006355	-
AT1G49130	23.7264	6.85603	1.79105	1.62932e-05	0.00131526	up	-	B-box type zinc finger protein with CCT domain-containing protein [Source:UniProtKB/TrEMBL;Acc:F4I1N0]	GO:0008270,GO:0005515,GO:0005622	-
AT5G16600	13.5845	3.97599	1.77258	0.000189424	0.00952681	up	MYB43	MYB transcription factor [Source:UniProtKB/TrEMBL;Acc:Q9SPG7]	-	-
AT2G16720	12.2473	3.75881	1.70412	3.07217e-05	0.00225901	up	MYB7	Transcription factor MYB7 [Source:UniProtKB/Swiss-Prot;Acc:Q42379]	-	-
AT3G22100	18.1417	6.05993	1.58194	1.42399e-06	0.000168021	up	BHLH117	Transcription factor bHLH117 [Source:UniProtKB/Swiss-Prot;Acc:Q9LRJ4]	GO:0046983	-
AT1G13600	5.94956	2.2177	1.42372	0.000662915	0.0255091	up	AtbZIP58	BZIP58 [Source:UniProtKB/TrEMBL;Acc:A0A178WP44]	GO:0003700,GO:0043565,GO:0006355	-
AT3G02990	5.27567	2.03439	1.37476	0.00044187	0.0186378	up	HSFA1E	Heat stress transcription factor A-1e [Source:UniProtKB/Swiss-Prot;Acc:Q9SCW5]	GO:0003700,GO:0043565,GO:0005634,GO:0006355	-
AT3G10800	44.1423	18.0929	1.28674	0.000443827	0.0186575	up	BZIP28	BZIP28 [Source:UniProtKB/TrEMBL;Acc:A0A178VDM1]	GO:0003700,GO:0043565,GO:0006355	-
AT1G74930	13.7805	6.05734	1.18587	0.000995825	0.0344518	up	ERF018	Ethylene-responsive transcription factor ERF018 [Source:UniProtKB/Swiss-Prot;Acc:Q9S7L5]	GO:0003700,GO:0006355	-
AT1G77450	42.8537	19.1314	1.16348	0.00099169	0.0343621	up	NAC032	NAC032 [Source:UniProtKB/TrEMBL;Acc:A0A178WMH1]	GO:0006355,GO:0003677	-
AT1G22190	138.572	64.0454	1.11347	0.000333498	0.014831	up	RAP2-13	Ethylene-responsive transcription factor RAP2-13 [Source:UniProtKB/Swiss-Prot;Acc:Q9LM15]	GO:0003700,GO:0006355	-
AT3G11580	6.1972	2.87624	1.10743	0.00014617	0.00777247	up	-	AP2/B3-like transcriptional factor family protein [Source:UniProtKB/TrEMBL;Acc:A0A1I9LT60]	GO:0003677	-
AT4G01120	33.2266	16.1484	1.04094	4.47788e-06	0.000451435	up	GBF2	G-box-binding factor 2 [Source:UniProtKB/Swiss-Prot;Acc:P42775]	GO:0003700,GO:0043565,GO:0006355	-
AT5G61420	26.6264	64.9409	-1.28627	1.60247e-05	0.00130259	down	MYB28	PMG1 [Source:UniProtKB/TrEMBL;Acc:A0A178UN88]	-	-
AT1G29950	10.3061	26.748	-1.37593	0.00132104	0.0425945	down	BHLH144	Transcription factor bHLH144 [Source:UniProtKB/Swiss-Prot;Acc:Q9ASX9]	-	-
AT4G37740	2.31713	7.16296	-1.62822	0.00161994	0.0491546	down	GRF2	GRF2 [Source:UniProtKB/TrEMBL;Acc:A0A178UXW8]	GO:0032502,GO:0006355,GO:0005634,GO:0006351,GO:0005524	-
AT1G77850	2.56519	8.04853	-1.64966	0.000363675	0.0158565	down	ARF17	auxin response factor 17 [Source:TAIR;Acc:AT1G77850]	GO:0009725,GO:0005634,GO:0006355,GO:0003677	-
AT1G61730	9.42517	30.1766	-1.67884	0.000533112	0.0214787	down	-	Probable transcription factor At1g61730 [Source:UniProtKB/Swiss-Prot;Acc:Q9SYA9]	-	-
AT4G23750	7.05588	22.801	-1.6922	0.00104256	0.035681	down	CRF2	Ethylene-responsive transcription factor CRF2 [Source:UniProtKB/Swiss-Prot;Acc:Q9SUQ2]	GO:0003700,GO:0006355	-
AT3G61950	1.67272	5.47026	-1.70942	7.88033e-05	0.00482345	down	BHLH67	Transcription factor bHLH67 [Source:UniProtKB/Swiss-Prot;Acc:Q700E4]	GO:0046983	-
AT3G16870	6.46349	21.8575	-1.75775	1.3682e-05	0.00115032	down	GATA17	Putative uncharacterized protein At3g16870 [Source:UniProtKB/TrEMBL;Acc:Q0WPA1]	GO:0003700,GO:0043565,GO:0008270,GO:0006355	-
AT2G31070	9.49858	33.2797	-1.80886	1.43837e-05	0.00119134	down	TCP10	Transcription factor TCP10 [Source:UniProtKB/Swiss-Prot;Acc:O82277]	-	-
AT1G14920	8.62793	30.9835	-1.84442	0.00094992	0.0332248	down	GAI	DELLA protein GAI [Source:UniProtKB/Swiss-Prot;Acc:Q9LQT8]	-	K14494-ko04075 Plant hormone signal transduction
AT3G06740	6.80745	24.8016	-1.86524	0.000107242	0.00611086	down	GATA15	GATA transcription factor 15 [Source:UniProtKB/Swiss-Prot;Acc:Q8LG10]	GO:0003700,GO:0043565,GO:0008270,GO:0006355	-
AT5G13180	22.6125	83.3418	-1.88192	1.32788e-06	0.000159312	down	NAC083	NAC domain-containing protein 83 [Source:UniProtKB/Swiss-Prot;Acc:Q9FY93]	GO:0006355,GO:0003677	-
AT1G66140	3.76636	14.4132	-1.93614	5.30705e-06	0.000514092	down	ZFP4	Zinc finger protein 4 [Source:UniProtKB/Swiss-Prot;Acc:Q39263]	-	-
AT5G07100	4.24969	16.4466	-1.95236	0.000789638	0.0290078	down	WRKY26	Probable WRKY transcription factor 26 [Source:UniProtKB/Swiss-Prot;Acc:Q9C5T3]	GO:0003700,GO:0043565,GO:0006355	-
AT2G45160	7.17256	28.5988	-1.9954	0.00146968	0.0459894	down	SCL27	Scarecrow-like protein 27 [Source:UniProtKB/Swiss-Prot;Acc:Q7XJM8]	-	-
AT2G41940	12.9302	56.1982	-2.11977	5.74203e-06	0.000549067	down	ZFP8	Zinc finger protein 8 [Source:UniProtKB/Swiss-Prot;Acc:P93751]	-	-
AT1G66350	1.67957	7.47302	-2.1536	3.70313e-05	0.00265292	down	RGL1	DELLA protein RGL1 [Source:UniProtKB/Swiss-Prot;Acc:Q9C8Y3]	-	K14494-ko04075 Plant hormone signal transduction
AT1G53230	9.08272	44.2741	-2.28527	0.000381966	0.0164608	down	TCP3	TCP3 [Source:UniProtKB/TrEMBL;Acc:A0A178WDV9]	-	-
AT2G46870	3.45271	17.3181	-2.32648	6.39626e-06	0.000598775	down	NGA1	B3 domain-containing transcription factor NGA1 [Source:UniProtKB/Swiss-Prot;Acc:O82799]	GO:0003677	-
AT2G25000	1.48477	8.41415	-2.50257	0.000217033	0.0105348	down	WRKY60	Probable WRKY transcription factor 60 [Source:UniProtKB/Swiss-Prot;Acc:Q9SK33]	GO:0003700,GO:0043565,GO:0006355	-
AT5G11590	0.91993	5.45408	-2.56774	1.00855e-05	0.0008812	down	DREB3	Dehydration-responsive element-binding protein 3 [Source:UniProtKB/Swiss-Prot;Acc:Q9LYD3]	GO:0003700,GO:0006355	-
AT4G32800	1.73618	10.3584	-2.57681	3.6694e-07	5.27447e-05	down	ERF043	Ethylene-responsive transcription factor ERF043 [Source:UniProtKB/Swiss-Prot;Acc:Q9M080]	GO:0003700,GO:0006355	-
AT2G44940	4.49083	27.1689	-2.5969	2.16931e-08	4.51702e-06	down	ERF034	Ethylene-responsive transcription factor ERF034 [Source:UniProtKB/Swiss-Prot;Acc:Q8LBQ7]	GO:0003700,GO:0006355	-

## Sheet: J42S-RTFs
Gene id	MeanTPM (42S-R)	MeanTPM (22W-R)	log2FoldChange	pValue	qValue	result	GeneName	GeneDescription	GO	KEGG
AT3G63350	287.497	3.22486	6.47817	5.61704e-06	0.00341438	up	HSFA7B	Heat stress transcription factor A-7b [Source:UniProtKB/Swiss-Prot;Acc:Q9M1V5]	GO:0003700,GO:0043565,GO:0005634,GO:0006355	-
AT2G26150	1028.21	13.2724	6.27555	9.54001e-06	0.0046392	up	HSFA2	Heat stress transcription factor A-2 [Source:UniProtKB/Swiss-Prot;Acc:O80982]	GO:0003700,GO:0043565,GO:0005634,GO:0006355	-
AT4G00940	115.765	15.0623	2.94219	3.68404e-06	0.00268027	up	DOF4.1	Dof zinc finger protein DOF4.1 [Source:UniProtKB/Swiss-Prot;Acc:Q9M161]	GO:0006355,GO:0003677	-
AT5G05410	359.203	49.359	2.86341	2.56796e-06	0.00200695	up	DREB2A	Dehydration-responsive element-binding protein 2A [Source:UniProtKB/Swiss-Prot;Acc:O82132]	GO:0003700,GO:0006355	-
AT3G51910	1177.88	196.517	2.58347	3.40446e-05	0.0117706	up	HSFA7A	Heat stress transcription factor A-7a [Source:UniProtKB/Swiss-Prot;Acc:Q9SV12]	GO:0003700,GO:0043565,GO:0005634,GO:0006355	-
AT1G01720	278.647	55.0535	2.33953	0.000109301	0.027812	up	NAC002	ATAF1 [Source:UniProtKB/TrEMBL;Acc:A0A178W8W1]	GO:0006355,GO:0003677	-
AT1G56170	61.9379	13.0392	2.24797	4.3737e-05	0.0147246	up	NFYC2	Nuclear transcription factor Y subunit C-2 [Source:UniProtKB/Swiss-Prot;Acc:Q8LCG7]	-	-
AT5G62020	104.897	22.094	2.24724	8.35689e-05	0.022577	up	HSFB2A	HSFB2A [Source:UniProtKB/TrEMBL;Acc:A0A178UCK7]	GO:0003700,GO:0043565,GO:0005634,GO:0006355	-
AT5G17300	15.2255	3.69414	2.04318	3.30365e-05	0.0117706	up	RVE1	Protein REVEILLE 1 [Source:UniProtKB/Swiss-Prot;Acc:F4KGY6]	-	-
AT1G56010	15.646	54.9158	-1.81143	2.60115e-08	6.32456e-05	down	NAC021	NAC domain-containing protein 21/22 [Source:UniProtKB/Swiss-Prot;Acc:Q84TE6]	GO:0006355,GO:0003677	-

[truncated: 4 more sheets: K42R-STFs, L42R-RTFs, M129DEGs, NCOREDEGs]
