# Supplementary material for: Comparative Transcriptome Analysis of Arabidopsis Seedlings Under Heat Stress on Whole Plants, Shoots, and Roots Reveals New HS-Regulated Genes, Organ-Specific Responses, and Shoots-Roots Communication
Source: Int J Mol Sci. 2025 Mar 10;26(6):2478. doi: 10.3390/ijms26062478 (PMC11942352; doi:10.3390/ijms26062478)
Supplement: Supplementary file 1 [file ijms-26-02478-s001.zip › Additional file 1/Supplemental Table Set S2.xlsx]

## Sheet: ALL
42W-SUP	42S-SUP	42R-SUP	42W-RUP	42S-RUP	42R-RUP
regulation of transcription, DNA-templated	protein folding	transcription regulator activity	NADH dehydrogenase activity		generation of precursor metabolites and energy
protein folding	unfolded protein binding	histone acetyltransferase activity	ATP metabolic process		electron transport chain
aromatic compound biosynthetic process	chaperone binding	zinc ion binding	generation of precursor metabolites and energy		proton transmembrane transport
DNA binding transcription factor activity	ATPase regulator activity	trehalose biosynthetic process	phosphorelay signal transduction system		protein folding
unfolded protein binding	DNA binding transcription factor activity	regulation of transcription, DNA-templated			chaperone binding
response to stress		response to oxygen-containing compound			ATP metabolic process
					unfolded protein binding
					NADH dehydrogenase activity
					cation transport
					organophosphate biosynthetic process
42W-SDOWN	42S-SDOWN	42R-SDOWN	42W-RDOWN	42S-RDOWN	42R-RDOWN
protein-DNA complex			cell wall		catalytic activity
aspartic-type endopeptidase activity			hydrolase activity, hydrolyzing O-glycosyl compounds		phosphotransferase activity, alcohol group as acceptor
response to hormone			enzyme inhibitor activity		oxidoreductase activity, acting on a sulfur group of donors, NAD(P) as acceptor
catalytic activity, acting on a protein			hydrolase activity		catalytic activity, acting on a protein
transferase activity			catalytic activity		membrane
					oxidoreductase activity, acting on a sulfur group of donors
					transferase activity
					cell wall
					copper ion binding
					oxidoreductase activity
					intrinsic component of membrane
					carbohydrate binding
					apoplast
					peroxidase activity
					DNA binding transcription factor activity
					transporter activity
					ATPase activity, coupled to movement of substances
					pectinesterase activity
					aspartic-type endopeptidase activity
					cell wall modification

## Sheet: 42WUP
GO.ID	Group	Term	Ontology	Significant	Annotated	Pvalue	Qvalue	Signi_id	Signi_symbol
GO:0019438	42W-S	aromatic compound biosynthetic process	biological process	46/159	1188/8808	2.1e-07	1.771e-05	AT1G01720(3.31708635875),AT1G19490(1.33437763033),AT1G22190(1.50450527795),AT1G32870(1.13035694766),AT1G53170(1.93262863331),AT1G55300(2.15321750861),AT1G69490(3.38182555876),AT1G74930(2.42538016979),AT1G77450(1.85254678784),AT1G79550(1.22823112325),AT2G20880(2.22093578339),AT2G26150(10.3007957967),AT2G36460(3.24183887397),AT2G46270(2.40405811636),AT3G02990(1.48213968379),AT3G06660(1.58474393842)…	NAC002(3.31708635875),AT1G19490(1.33437763033),RAP2-13(1.50450527795),ANAC13(1.13035694766),ERF8(1.93262863331),TAF7(2.15321750861),NAC029(3.38182555876),ERF018(2.42538016979),NAC032(1.85254678784),PGK3(1.22823112325),ERF053(2.22093578339),HSFA2(10.3007957967),FBA6(3.24183887397),GBF3(2.40405811636),HSFA1E(1.48213968379),AT3G06660(1.58474393842),BZIP28(1.08691534738),MED26A(2.22404506988),DREB2B(…
GO:0019438	42W-R	aromatic compound biosynthetic process	biological process	25/85	1188/8808	9.1e-05	0.00843333	AT1G01720(2.9829019406),AT1G77450(1.1380840473),AT2G07741(3.38394209176),AT2G26150(6.79650647645),AT2G36460(2.29655269049),AT3G11020(2.57662149914),AT3G16050(3.90914061582),AT3G22830(3.84769185447),AT3G24520(1.61016350704),AT3G51910(2.68129354379),AT3G61630(1.54710944624),AT3G61890(1.93965845208),AT3G63350(7.08992800416),AT4G00940(3.00742509792),AT4G25470(3.42257132961),AT4G25480(4.14168684546),A…	NAC002(2.9829019406),NAC032(1.1380840473),AT2G07741(3.38394209176),HSFA2(6.79650647645),FBA6(2.29655269049),DREB2B(2.57662149914),PDX12(3.90914061582),HSFA6B(3.84769185447),HSFC1(1.61016350704),HSFA7A(2.68129354379),CRF6(1.54710944624),ATHB-12(1.93965845208),HSFA7B(7.08992800416),DOF4.1(3.00742509792),DREB1C(3.42257132961),DREB1A(4.14168684546),PFK3(2.61580794647),RD26(1.72808408764),ERF054(1.968…
GO:0003700	42W-S	DNA binding transcription factor activity	molecular function	24/220	445/12276	1.4e-06	0.0005195	AT1G19490(1.33437763033),AT1G22190(1.50450527795),AT1G53170(1.93262863331),AT1G74930(2.42538016979),AT2G20880(2.22093578339),AT2G26150(10.3007957967),AT2G46270(2.40405811636),AT3G02990(1.48213968379),AT3G10800(1.08691534738),AT3G11020(4.00753377648),AT3G51910(7.63570511146),AT3G63350(14.2904248666),AT4G01120(1.31418709263),AT4G11660(3.64836618012),AT4G18450(16.266902967),AT4G25470(1.66064856748),…	AT1G19490(1.33437763033),RAP2-13(1.50450527795),ERF8(1.93262863331),ERF018(2.42538016979),ERF053(2.22093578339),HSFA2(10.3007957967),GBF3(2.40405811636),HSFA1E(1.48213968379),BZIP28(1.08691534738),DREB2B(4.00753377648),HSFA7A(7.63570511146),HSFA7B(14.2904248666),GBF2(1.31418709263),HSFB2B(3.64836618012),ERF091(16.266902967),DREB1C(1.66064856748),ERF054(3.47482366424),GATA3(1.07306704465),HSFB1(5.…
GO:0003700	42W-R	DNA binding transcription factor activity	molecular function	14/94	445/12276	6.8e-06	0.00141304	AT2G26150(6.79650647645),AT3G11020(2.57662149914),AT3G22830(3.84769185447),AT3G24520(1.61016350704),AT3G51910(2.68129354379),AT3G61630(1.54710944624),AT3G61890(1.93965845208),AT3G63350(7.08992800416),AT4G25470(3.42257132961),AT4G25480(4.14168684546),AT4G28140(1.96829587778),AT5G05410(3.14192147218),AT5G24120(1.54674601185),AT5G62020(2.33587122251)	HSFA2(6.79650647645),DREB2B(2.57662149914),HSFA6B(3.84769185447),HSFC1(1.61016350704),HSFA7A(2.68129354379),CRF6(1.54710944624),ATHB-12(1.93965845208),HSFA7B(7.08992800416),DREB1C(3.42257132961),DREB1A(4.14168684546),ERF054(1.96829587778),DREB2A(3.14192147218),SIGE(1.54674601185),HSFB2A(2.33587122251)
GO:0006355	42W-S	regulation of transcription, DNA-templated	biological process	40/159	875/8808	2e-08	5.4901e-06	AT1G01720(3.31708635875),AT1G19490(1.33437763033),AT1G22190(1.50450527795),AT1G32870(1.13035694766),AT1G53170(1.93262863331),AT1G69490(3.38182555876),AT1G74930(2.42538016979),AT1G77450(1.85254678784),AT2G20880(2.22093578339),AT2G26150(10.3007957967),AT2G46270(2.40405811636),AT3G02990(1.48213968379),AT3G06660(1.58474393842),AT3G10800(1.08691534738),AT3G11020(4.00753377648),AT3G15500(3.82354222715)…	NAC002(3.31708635875),AT1G19490(1.33437763033),RAP2-13(1.50450527795),ANAC13(1.13035694766),ERF8(1.93262863331),NAC029(3.38182555876),ERF018(2.42538016979),NAC032(1.85254678784),ERF053(2.22093578339),HSFA2(10.3007957967),GBF3(2.40405811636),HSFA1E(1.48213968379),AT3G06660(1.58474393842),BZIP28(1.08691534738),DREB2B(4.00753377648),NAC055(3.82354222715),NAC062(1.0011673093),HSFA7A(7.63570511146),HS…
GO:0006355	42W-R	regulation of transcription, DNA-templated	biological process	19/85	875/8808	0.00054	0.0286085	AT1G01720(2.9829019406),AT1G77450(1.1380840473),AT2G26150(6.79650647645),AT3G11020(2.57662149914),AT3G22830(3.84769185447),AT3G24520(1.61016350704),AT3G51910(2.68129354379),AT3G61630(1.54710944624),AT3G61890(1.93965845208),AT3G63350(7.08992800416),AT4G00940(3.00742509792),AT4G25470(3.42257132961),AT4G25480(4.14168684546),AT4G27410(1.72808408764),AT4G28140(1.96829587778),AT5G05410(3.14192147218),A…	NAC002(2.9829019406),NAC032(1.1380840473),HSFA2(6.79650647645),DREB2B(2.57662149914),HSFA6B(3.84769185447),HSFC1(1.61016350704),HSFA7A(2.68129354379),CRF6(1.54710944624),ATHB-12(1.93965845208),HSFA7B(7.08992800416),DOF4.1(3.00742509792),DREB1C(3.42257132961),DREB1A(4.14168684546),RD26(1.72808408764),ERF054(1.96829587778),DREB2A(3.14192147218),NAC089(1.19981304126),SIGE(1.54674601185),HSFB2A(2.335…
GO:0006457	42W-S	protein folding	biological process	12/159	90/8808	6.4e-08	7.55627e-06	AT1G01940(2.62880475975),AT2G04030(1.22544400788),AT2G15790(1.35554238145),AT2G21130(2.59271696851),AT3G07770(1.88853500445),AT3G25230(4.78924823503),AT4G25340(2.64546188134),AT4G26780(3.46958272392),AT5G48570(9.00459970425),AT5G52640(9.7387858968),AT5G56010(3.40686859575),AT5G56030(4.24410877597)	CYP18-1(2.62880475975),HSP90-5(1.22544400788),CYP40(1.35554238145),CYP19-2(2.59271696851),HSP90-6(1.88853500445),ROF1(4.78924823503),FKBP53(2.64546188134),AR192(3.46958272392),FKBP65(9.00459970425),HSP90-1(9.7387858968),HSP90-3(3.40686859575),HSP81-2(4.24410877597)
GO:0006457	42W-R	protein folding	biological process	5/85	90/8808	0.00172	0.0499364	AT2G21130(1.40378504313),AT2G43560(2.20350826318),AT5G05420(4.22178396188),AT5G48570(4.71322953059),AT5G52640(5.02674498579)	CYP19-2(1.40378504313),FKBP16-3(2.20350826318),FKBP15-3(4.22178396188),FKBP65(4.71322953059),HSP90-1(5.02674498579)
GO:0051082	42W-S	unfolded protein binding	molecular function	7/220	31/12276	9.8e-07	0.0005195	AT2G04030(1.22544400788),AT3G07770(1.88853500445),AT3G44110(2.75404504999),AT5G22060(2.50781292307),AT5G52640(9.7387858968),AT5G56010(3.40686859575),AT5G56030(4.24410877597)	HSP90-5(1.22544400788),HSP90-6(1.88853500445),ATJ3(2.75404504999),ATJ2(2.50781292307),HSP90-1(9.7387858968),HSP90-3(3.40686859575),HSP81-2(4.24410877597)
GO:0051082	42W-R	unfolded protein binding	molecular function	1/94	31/12276	0.21225	1	AT5G52640(5.02674498579)	HSP90-1(5.02674498579)
GO:0006950	42W-S	response to stress	biological process	18/159	379/8808	0.00016	0.00787111	AT1G20440(2.11234817638),AT1G20450(1.94089036368),AT1G68300(1.47419206829),AT2G04030(1.22544400788),AT2G40000(1.88566413987),AT3G03270(2.40738162189),AT3G07770(1.88853500445),AT3G09640(11.1801663737),AT3G12050(3.99419305893),AT3G24495(1.15316113971),AT3G26450(1.36121675374),AT3G53230(3.57616475016),AT4G23680(1.11357691446),AT4G27680(1.49544578222),AT5G03340(2.12648178746),AT5G52640(9.7387858968),…	COR47(2.11234817638),ERD10(1.94089036368),AT1G68300(1.47419206829),HSP90-5(1.22544400788),HSPRO2(1.88566413987),AT3G03270(2.40738162189),HSP90-6(1.88853500445),APX2(11.1801663737),AT3G12050(3.99419305893),MSH7(1.15316113971),AT3G26450(1.36121675374),CDC48D(3.57616475016),AT4G23680(1.11357691446),AT4G27680(1.49544578222),CDC48E(2.12648178746),HSP90-1(9.7387858968),HSP90-3(3.40686859575),HSP81-2(4.…
GO:0006950	42W-R	response to stress	biological process	4/85	379/8808	0.50062	1	AT3G09640(6.94447470186),AT3G12050(2.16792421188),AT3G22830(3.84769185447),AT5G52640(5.02674498579)	APX2(6.94447470186),AT3G12050(2.16792421188),HSFA6B(3.84769185447),HSP90-1(5.02674498579)
GO:0000272	42W-S	polysaccharide catabolic process	biological process	2/159	9/8808	0.01073	0.431883	AT3G23920(3.12696651772),AT5G18670(1.55670573127)	BAM1(3.12696651772),BAM9(1.55670573127)
GO:1901575	42W-S	organic substance catabolic process	biological process	10/159	243/8808	0.01251	0.492338	AT1G10230(1.86313717854),AT1G79550(1.22823112325),AT2G36460(3.24183887397),AT3G08590(1.99716329047),AT3G23920(3.12696651772),AT4G15420(5.0891026125),AT4G26270(5.14817786625),AT5G18670(1.55670573127),AT5G37710(1.17261735113),AT5G65110(1.06310214409)	ASK18(1.86313717854),PGK3(1.22823112325),FBA6(3.24183887397),AT3G08590(1.99716329047),BAM1(3.12696651772),AT4G15420(5.0891026125),PFK3(5.14817786625),BAM9(1.55670573127),AT5G37710(1.17261735113),ACX2(1.06310214409)
GO:1901575	42W-R	organic substance catabolic process	biological process	3/85	243/8808	0.41754	1	AT2G36460(2.29655269049),AT4G15420(3.01712315516),AT4G26270(2.61580794647)	FBA6(2.29655269049),AT4G15420(3.01712315516),PFK3(2.61580794647)
GO:0003954	42W-R	NADH dehydrogenase activity	molecular function	4/94	10/12276	6.5e-07	0.000225117	AT2G07751(4.31697692879),ATMG00070(3.42946006069),ATMG00270(6.34697097565),ATMG00990(4.44885140135)	AT2G07751(4.31697692879),NAD9(3.42946006069),NAD6(6.34697097565),NAD3(4.44885140135)
GO:0046034	42W-S	ATP metabolic process	biological process	4/159	82/8808	0.06061	1	AT1G79550(1.22823112325),AT2G36460(3.24183887397),AT4G26270(5.14817786625),AT5G25450(9.29664210662)	PGK3(1.22823112325),FBA6(3.24183887397),PFK3(5.14817786625),QCR7-2(9.29664210662)
GO:0046034	42W-R	ATP metabolic process	biological process	7/85	82/8808	1.3e-05	0.0051359	AT2G07741(3.38394209176),AT2G36460(2.29655269049),AT4G26270(2.61580794647),AT5G25450(4.35313689001),ATMG00410(3.22494189397),ATMG00650(3.88727562826),ATMG01170(3.43454243912)	AT2G07741(3.38394209176),FBA6(2.29655269049),PFK3(2.61580794647),QCR7-2(4.35313689001),ATP6-1(3.22494189397),NAD4L(3.88727562826),ATP6-2(3.43454243912)				GO:0018130
GO:0006091	42W-S	generation of precursor metabolites and energy	biological process	4/159	107/8808	0.12787	1	AT1G79550(1.22823112325),AT2G36460(3.24183887397),AT4G26270(5.14817786625),AT5G25450(9.29664210662)	PGK3(1.22823112325),FBA6(3.24183887397),PFK3(5.14817786625),QCR7-2(9.29664210662)
GO:0006091	42W-R	generation of precursor metabolites and energy	biological process	7/85	107/8808	7.3e-05	0.00843333	AT2G36460(2.29655269049),AT3G08940(1.2512843331),AT3G50820(1.51853655253),AT4G26270(2.61580794647),AT5G25450(4.35313689001),ATMG00650(3.88727562826),ATMG01280(4.23863508742)	FBA6(2.29655269049),LHCB4.2(1.2512843331),PSBO2(1.51853655253),PFK3(2.61580794647),QCR7-2(4.35313689001),NAD4L(3.88727562826),ORF291(4.23863508742)				GO:0051171
GO:0000160	42W-S	phosphorelay signal transduction system	biological process	1/159	48/8808	0.58387	1	AT2G46790(1.58906822812)	APRR9(1.58906822812)
GO:0000160	42W-R	phosphorelay signal transduction system	biological process	4/85	48/8808	0.00114	0.0390957	AT1G19050(2.01927260216),AT3G48100(1.42061342388),AT3G57040(1.38243150593),AT5G62920(2.13743825653)	ARR7(2.01927260216),ARR5(1.42061342388),ARR9(1.38243150593),ARR6(2.13743825653)

## Sheet: 42WDOWN
GO.ID	Group	Term	Ontology	Significant	Annotated	Pvalue	Qvalue	Signi_id	Signi_symbol
GO:0004190	42W-S	aspartic-type endopeptidase activity	molecular function	10/189	76/12276	2.3e-07	0.000119485	AT1G01300(-2.16837008709),AT1G79720(-1.27401626794),AT2G39710(-1.9656542965),AT3G20015(-1.90219241192),AT3G25700(-1.74628875479),AT3G52500(-1.78366853688),AT3G54400(-2.21596857272),AT3G61820(-2.44894391669),AT4G16563(-2.18574145241),AT5G02190(-2.67301554183)	APF2(-2.16837008709),AT1G79720(-1.27401626794),AT2G39710(-1.9656542965),ASPG2(-1.90219241192),AT3G25700(-1.74628875479),AT3G52500(-1.78366853688),AT3G54400(-2.21596857272),AT3G61820(-2.44894391669),AT4G16563(-2.18574145241),PCS1(-2.67301554183)
GO:0004190	42W-R	aspartic-type endopeptidase activity	molecular function	7/105	76/12276	3.7e-06	0.00192215	AT1G01300(-1.7537295995),AT1G03230(-1.77646392508),AT1G25510(-1.43897636627),AT3G52500(-1.52314541637),AT3G54400(-2.58634728928),AT5G19100(-2.80347898101),AT5G19110(-3.75175138091)	APF2(-1.7537295995),AT1G03230(-1.77646392508),AT1G25510(-1.43897636627),AT3G52500(-1.52314541637),AT3G54400(-2.58634728928),AT5G19100(-2.80347898101),AT5G19110(-3.75175138091)
GO:0005618	42W-S	cell wall	cellular component	6/52	102/3494	0.0037	0.168144	AT1G10550(-2.74810564025),AT1G11545(-1.86017965343),AT3G49220(-1.46093107871),AT4G14130(-2.76957238615),AT4G30020(-1.1910264259),AT5G64640(-1.73032817575)	XTH33(-2.74810564025),XTH8(-1.86017965343),AT3G49220(-1.46093107871),XTH15(-2.76957238615),SBT2.6(-1.1910264259),PME64(-1.73032817575)
GO:0005618	42W-R	cell wall	cellular component	9/23	102/3494	6.3e-09	1.28835e-06	AT1G10550(-2.29998365749),AT1G11580(-1.82996167076),AT2G47550(-2.48238102766),AT3G10710(-2.35385241349),AT3G10720(-2.28102876723),AT3G14310(-2.06039102269),AT4G14130(-1.36574857871),AT4G28850(-2.83336430475),AT5G57540(-2.41643242133)	XTH33(-2.29998365749),ATPMEPCRA(-1.82996167076),PME20(-2.48238102766),PME24(-2.35385241349),PME25(-2.28102876723),PME3(-2.06039102269),XTH15(-1.36574857871),XTH26(-2.83336430475),XTH13(-2.41643242133)
GO:0003824	42W-S	catalytic activity	molecular function	116/189	6202/12276	0.00161	0.209099	AT1G01300(-2.16837008709),AT1G01420(-1.32234730505),AT1G06000(-1.3895232582),AT1G08280(-2.19906379904),AT1G10550(-2.74810564025),AT1G10850(-1.69015209327),AT1G11545(-1.86017965343),AT1G11820(-1.76785947129),AT1G12460(-1.75334489251),AT1G13250(-1.46069621164),AT1G16400(-1.48168976499),AT1G20330(-1.41066071177),AT1G20370(-1.23160139276),AT1G22880(-1.14710867771),AT1G23030(-1.59220735998),AT1G26190(…	APF2(-2.16837008709),UGT72B3(-1.32234730505),UGT89C1(-1.3895232582),GALT29A(-2.19906379904),XTH33(-2.74810564025),AT1G10850(-1.69015209327),XTH8(-1.86017965343),AT1G11820(-1.76785947129),AT1G12460(-1.75334489251),GATL3(-1.46069621164),CYP79F2(-1.48168976499),SMT2(-1.41066071177),AT1G20370(-1.23160139276),CEL5(-1.14710867771),PUB11(-1.59220735998),AT1G26190(-1.49621069034),HERK2(-1.37865841448),FE…
GO:0003824	42W-R	catalytic activity	molecular function	70/105	6202/12276	0.00057	0.0455562	AT1G01300(-1.7537295995),AT1G02640(-1.68949373911),AT1G03230(-1.77646392508),AT1G10550(-2.29998365749),AT1G11580(-1.82996167076),AT1G15210(-1.5467448171),AT1G18140(-1.50416961955),AT1G25450(-1.74742638642),AT1G25510(-1.43897636627),AT1G30870(-2.40294660521),AT1G34510(-2.79216166856),AT1G54000(-2.12842091865),AT1G54010(-2.72896810158),AT1G55380(-1.68370225201),AT1G66270(-2.10684862084),AT1G66280(-…	APF2(-1.7537295995),BXL2(-1.68949373911),AT1G03230(-1.77646392508),XTH33(-2.29998365749),ATPMEPCRA(-1.82996167076),ABCG35(-1.5467448171),LAC1(-1.50416961955),KCS5(-1.74742638642),AT1G25510(-1.43897636627),PER7(-2.40294660521),PER8(-2.79216166856),GLL22(-2.12842091865),GLL23(-2.72896810158),AT1G55380(-1.68370225201),BGLU21(-2.10684862084),BGLU22(-1.95784881375),CUT1(-1.61890724682),PS2(-1.40560501…
GO:0032993	42W-S	protein-DNA complex	cellular component	8/52	37/3494	3.8e-08	7.771e-06	AT1G06760(-1.95443771226),AT1G07790(-1.96086666491),AT1G09200(-1.71137070857),AT2G30620(-1.4734636012),AT3G27360(-1.71514009733),AT5G10390(-2.29306803045),AT5G22880(-1.56002872584),AT5G65360(-1.51480539168)	AT1G06760(-1.95443771226),HTB1(-1.96086666491),HTR1(-1.71137070857),AT2G30620(-1.4734636012),HTR1(-1.71514009733),HTR1(-2.29306803045),H2B(-1.56002872584),HTR1(-1.51480539168)
GO:0009725	42W-S	response to hormone	biological process	10/147	105/8808	9.2e-06	0.0081466	AT1G77850(-1.63736060585),AT2G21210(-2.17556821688),AT3G03840(-1.98296317654),AT4G34750(-1.77417949031),AT4G34760(-1.46722037206),AT4G38840(-1.94065632332),AT4G38860(-1.85367797045),AT5G18020(-1.97344400291),AT5G37020(-1.3255128657),AT5G60450(-1.1792352864)	ARF17(-1.63736060585),AT2G21210(-2.17556821688),AT3G03840(-1.98296317654),AT4G34750(-1.77417949031),SAUR50(-1.46722037206),AT4G38840(-1.94065632332),AT4G38860(-1.85367797045),SAUR20(-1.97344400291),ARF8(-1.3255128657),ARF4(-1.1792352864)
GO:0009725	42W-R	response to hormone	biological process	1/84	105/8808	0.63658	1	AT1G72430(-1.56408287524)	AT1G72430(-1.56408287524)
GO:0140096	42W-S	catalytic activity, acting on a protein	molecular function	46/189	1695/12276	6.6e-05	0.0171435	AT1G01300(-2.16837008709),AT1G10850(-1.69015209327),AT1G12460(-1.75334489251),AT1G23030(-1.59220735998),AT1G30570(-1.37865841448),AT1G31420(-1.352034383),AT1G32940(-1.50043726275),AT1G48480(-1.4166969895),AT1G52290(-1.82673505041),AT1G66150(-1.32144809364),AT1G68400(-1.31295874642),AT1G79720(-1.27401626794),AT2G05320(-1.60021328866),AT2G26730(-1.54761215773),AT2G31010(-1.9825214659),AT2G39710(-1.…	APF2(-2.16837008709),AT1G10850(-1.69015209327),AT1G12460(-1.75334489251),PUB11(-1.59220735998),HERK2(-1.37865841448),FEI1(-1.352034383),SBT3.5(-1.50043726275),RKL1(-1.4166969895),PERK15(-1.82673505041),TMK1(-1.32144809364),AT1G68400(-1.31295874642),AT1G79720(-1.27401626794),GNT2(-1.60021328866),AT2G26730(-1.54761215773),AT2G31010(-1.9825214659),AT2G39710(-1.9656542965),AT3G08680(-1.15491253555),S…
GO:0140096	42W-R	catalytic activity, acting on a protein	molecular function	17/105	1695/12276	0.27711	1	AT1G01300(-1.7537295995),AT1G03230(-1.77646392508),AT1G25510(-1.43897636627),AT2G05920(-1.54382078693),AT2G45590(-1.11858868878),AT3G52500(-1.52314541637),AT3G54400(-2.58634728928),AT3G55950(-1.57900145732),AT4G25110(-2.01638738965),AT4G32300(-1.69010586101),AT5G19100(-2.80347898101),AT5G19110(-3.75175138091),AT5G24010(-2.31346482985),AT5G55090(-1.52891505067),AT5G59090(-2.14035405539),AT5G60300(…	APF2(-1.7537295995),AT1G03230(-1.77646392508),AT1G25510(-1.43897636627),SBT1.8(-1.54382078693),AT2G45590(-1.11858868878),AT3G52500(-1.52314541637),AT3G54400(-2.58634728928),CCR3(-1.57900145732),AMC2(-2.01638738965),SD25(-1.69010586101),AT5G19100(-2.80347898101),AT5G19110(-3.75175138091),AT5G24010(-2.31346482985),MAPKKK15(-1.52891505067),SBT4.12(-2.14035405539),LECRK19(-1.50250717192),AT5G67200(-1…
GO:0016740	42W-S	transferase activity	molecular function	56/189	2323/12276	0.00023	0.047794	AT1G01420(-1.32234730505),AT1G06000(-1.3895232582),AT1G08280(-2.19906379904),AT1G10550(-2.74810564025),AT1G10850(-1.69015209327),AT1G11545(-1.86017965343),AT1G12460(-1.75334489251),AT1G13250(-1.46069621164),AT1G20330(-1.41066071177),AT1G23030(-1.59220735998),AT1G26190(-1.49621069034),AT1G30570(-1.37865841448),AT1G31420(-1.352034383),AT1G48480(-1.4166969895),AT1G52290(-1.82673505041),AT1G55920(-1.…	UGT72B3(-1.32234730505),UGT89C1(-1.3895232582),GALT29A(-2.19906379904),XTH33(-2.74810564025),AT1G10850(-1.69015209327),XTH8(-1.86017965343),AT1G12460(-1.75334489251),GATL3(-1.46069621164),SMT2(-1.41066071177),PUB11(-1.59220735998),AT1G26190(-1.49621069034),HERK2(-1.37865841448),FEI1(-1.352034383),RKL1(-1.4166969895),PERK15(-1.82673505041),SAT1(-1.67602530187),NAS4(-1.13433614978),TMK1(-1.32144809…
GO:0016740	42W-R	transferase activity	molecular function	19/105	2323/12276	0.62534	1	AT1G10550(-2.29998365749),AT1G25450(-1.74742638642),AT1G68530(-1.61890724682),AT2G15370(-1.64377493543),AT2G45590(-1.11858868878),AT3G44860(-3.93638574985),AT3G44870(-4.87304242686),AT3G55950(-1.57900145732),AT4G02130(-1.56612419174),AT4G14130(-1.36574857871),AT4G15290(-1.79339161847),AT4G28850(-2.83336430475),AT4G32300(-1.69010586101),AT5G16170(-1.44295124353),AT5G24010(-2.31346482985),AT5G55090…	XTH33(-2.29998365749),KCS5(-1.74742638642),CUT1(-1.61890724682),FUT5(-1.64377493543),AT2G45590(-1.11858868878),FAMT(-3.93638574985),AT3G44870(-4.87304242686),CCR3(-1.57900145732),GATL6(-1.56612419174),XTH15(-1.36574857871),CSLB5(-1.79339161847),XTH26(-2.83336430475),SD25(-1.69010586101),AT5G16170(-1.44295124353),AT5G24010(-2.31346482985),MAPKKK15(-1.52891505067),XTH13(-2.41643242133),LECRK19(-1.5…
GO:0004553	42W-S	hydrolase activity, hydrolyzing O-glycosyl compounds	molecular function	8/189	344/12276	0.16168	1	AT1G10550(-2.74810564025),AT1G11545(-1.86017965343),AT1G11820(-1.76785947129),AT1G22880(-1.14710867771),AT2G01630(-1.44692619778),AT4G14130(-2.76957238615),AT5G42100(-2.09028994715),AT5G64570(-2.1764397067)	XTH33(-2.74810564025),XTH8(-1.86017965343),AT1G11820(-1.76785947129),CEL5(-1.14710867771),AT2G01630(-1.44692619778),XTH15(-2.76957238615),ATBG_PPAP(-2.09028994715),BXL4(-2.1764397067)
GO:0004553	42W-R	hydrolase activity, hydrolyzing O-glycosyl compounds	molecular function	12/105	344/12276	3.6e-05	0.0091432	AT1G02640(-1.68949373911),AT1G10550(-2.29998365749),AT1G66270(-2.10684862084),AT1G66280(-1.95784881375),AT2G01630(-1.35293520177),AT4G01700(-1.64941802189),AT4G14130(-1.36574857871),AT4G16260(-1.53436220659),AT4G28850(-2.83336430475),AT5G18670(-1.8694825142),AT5G42100(-1.83438351492),AT5G57540(-2.41643242133)	BXL2(-1.68949373911),XTH33(-2.29998365749),BGLU21(-2.10684862084),BGLU22(-1.95784881375),AT2G01630(-1.35293520177),AT4G01700(-1.64941802189),XTH15(-1.36574857871),AT4G16260(-1.53436220659),XTH26(-2.83336430475),BAM9(-1.8694825142),ATBG_PPAP(-1.83438351492),XTH13(-2.41643242133)
GO:0004857	42W-S	enzyme inhibitor activity	molecular function	5/189	151/12276	0.08388	1	AT1G23205(-1.8434255928),AT3G49220(-1.46093107871),AT4G25260(-1.71663215772),AT5G64620(-3.32333361927),AT5G64640(-1.73032817575)	AT1G23205(-1.8434255928),AT3G49220(-1.46093107871),PMEI7(-1.71663215772),C/VIF2(-3.32333361927),PME64(-1.73032817575)
GO:0004857	42W-R	enzyme inhibitor activity	molecular function	8/105	151/12276	4.4e-05	0.0091432	AT1G11580(-1.82996167076),AT1G23205(-2.2216326594),AT2G47550(-2.48238102766),AT3G10710(-2.35385241349),AT3G10720(-2.28102876723),AT3G14310(-2.06039102269),AT3G47380(-2.84109369058),AT5G62340(-2.19296862656)	ATPMEPCRA(-1.82996167076),AT1G23205(-2.2216326594),PME20(-2.48238102766),PME24(-2.35385241349),PME25(-2.28102876723),PME3(-2.06039102269),PMEI11(-2.84109369058),AT5G62340(-2.19296862656)
GO:0016787	42W-S	hydrolase activity	molecular function	36/189	1915/12276	0.11379	1	AT1G01300(-2.16837008709),AT1G10550(-2.74810564025),AT1G11545(-1.86017965343),AT1G11820(-1.76785947129),AT1G22880(-1.14710867771),AT1G32940(-1.50043726275),AT1G79720(-1.27401626794),AT2G01630(-1.44692619778),AT2G13610(-1.72194926626),AT2G38180(-1.47791946962),AT2G39710(-1.9656542965),AT3G04290(-1.39260018375),AT3G14240(-1.34864648302),AT3G16560(-1.2556885038),AT3G20015(-1.90219241192),AT3G25700(-…	APF2(-2.16837008709),XTH33(-2.74810564025),XTH8(-1.86017965343),AT1G11820(-1.76785947129),CEL5(-1.14710867771),SBT3.5(-1.50043726275),AT1G79720(-1.27401626794),AT2G01630(-1.44692619778),ABCG5(-1.72194926626),AT2G38180(-1.47791946962),AT2G39710(-1.9656542965),LTL1(-1.39260018375),SBT1.5(-1.34864648302),AT3G16560(-1.2556885038),ASPG2(-1.90219241192),AT3G25700(-1.74628875479),AT3G49220(-1.4609310787…
GO:0016787	42W-R	hydrolase activity	molecular function	31/105	1915/12276	0.00022	0.0225117	AT1G01300(-1.7537295995),AT1G02640(-1.68949373911),AT1G03230(-1.77646392508),AT1G10550(-2.29998365749),AT1G11580(-1.82996167076),AT1G15210(-1.5467448171),AT1G25510(-1.43897636627),AT1G54000(-2.12842091865),AT1G54010(-2.72896810158),AT1G66270(-2.10684862084),AT1G66280(-1.95784881375),AT1G73010(-1.40560501773),AT2G01630(-1.35293520177),AT2G05920(-1.54382078693),AT2G47550(-2.48238102766),AT3G10710(-…	APF2(-1.7537295995),BXL2(-1.68949373911),AT1G03230(-1.77646392508),XTH33(-2.29998365749),ATPMEPCRA(-1.82996167076),ABCG35(-1.5467448171),AT1G25510(-1.43897636627),GLL22(-2.12842091865),GLL23(-2.72896810158),BGLU21(-2.10684862084),BGLU22(-1.95784881375),PS2(-1.40560501773),AT2G01630(-1.35293520177),SBT1.8(-1.54382078693),PME20(-2.48238102766),PME24(-2.35385241349),PME25(-2.28102876723),PME3(-2.060…
GO:0020037	42W-S	heme binding	molecular function	5/189	353/12276	0.6373	1	AT1G16400(-1.48168976499),AT3G28200(-1.8224270748),AT3G30180(-1.47637865998),AT4G31500(-1.86158707879),AT4G39950(-1.86815463558)	CYP79F2(-1.48168976499),PER31(-1.8224270748),CYP85A2(-1.47637865998),CYP83B1(-1.86158707879),CYP79B2(-1.86815463558)
GO:0020037	42W-R	heme binding	molecular function	10/105	353/12276	0.00087	0.0603919	AT1G30870(-2.40294660521),AT1G34510(-2.79216166856),AT3G20110(-1.2192857922),AT3G49960(-2.65932340429),AT4G15330(-1.9918870458),AT4G19230(-1.53462274574),AT4G31500(-1.96491339619),AT4G37430(-1.5041447723),AT5G22410(-2.11127324848),AT5G36130(-1.74234917509)	PER7(-2.40294660521),PER8(-2.79216166856),CYP705A20(-1.2192857922),PER35(-2.65932340429),CYP705A1(-1.9918870458),CYP707A1(-1.53462274574),CYP83B1(-1.96491339619),CYP81F1(-1.5041447723),PER60(-2.11127324848),AT5G36130(-1.74234917509)

## Sheet: 42SUP
GO.ID	Group	Term	Ontology	Significant	Annotated	Pvalue	log10Qvalue	Qvalue	Signi_id	Signi_symbol
GO:0006457	42S-S	protein folding	biological process	12/108	90/8808	7.7e-10	-9.11351	1.36367e-06	AT1G01940(2.10540505307),AT2G04030(1.19944372505),AT2G15790(1.4960369476),AT2G21130(2.36199161876),AT3G07770(1.91293663143),AT3G25230(4.57839228196),AT4G25340(2.25827825968),AT4G26780(3.24406540127),AT5G48570(8.84724880996),AT5G52640(9.34119354794),AT5G56010(3.28989956786),AT5G56030(4.21163220231)	CYP18-1(2.10540505307),HSP90-5(1.19944372505),CYP40(1.4960369476),CYP19-2(2.36199161876),HSP90-6(1.91293663143),ROF1(4.57839228196),FKBP53(2.25827825968),AR192(3.24406540127),FKBP65(8.84724880996),HSP90-1(9.34119354794),HSP90-3(3.28989956786),HSP81-2(4.21163220231)
GO:0051082	42S-S	unfolded protein binding	molecular function	7/152	31/12276	8e-08	-7.09691	8.312e-05	AT2G04030(1.19944372505),AT3G07770(1.91293663143),AT3G44110(2.87843001001),AT5G22060(2.59589954874),AT5G52640(9.34119354794),AT5G56010(3.28989956786),AT5G56030(4.21163220231)	HSP90-5(1.19944372505),HSP90-6(1.91293663143),ATJ3(2.87843001001),ATJ2(2.59589954874),HSP90-1(9.34119354794),HSP90-3(3.28989956786),HSP81-2(4.21163220231)
GO:0051087	42S-S	chaperone binding	molecular function	5/152	13/12276	3.2e-07	-6.49485	0.00016624	AT1G12060(2.40816642665),AT2G46240(8.22931404155),AT3G12050(4.23985717943),AT4G26780(3.24406540127),AT5G58110(1.98830951708)	BAG5(2.40816642665),BAG6(8.22931404155),AT3G12050(4.23985717943),AR192(3.24406540127),AT5G58110(1.98830951708)
GO:0060590	42S-S	ATPase regulator activity	molecular function	3/152	6/12276	3.6e-05	-4.4437	0.0106497	AT3G12050(4.23985717943),AT4G26780(3.24406540127),AT5G58110(1.98830951708)	AT3G12050(4.23985717943),AR192(3.24406540127),AT5G58110(1.98830951708)
GO:0003700	42S-S	DNA binding transcription factor activity	molecular function	16/152	445/12276	0.00013	-3.88606	0.025975	AT1G13600(1.42371678672),AT1G22190(1.11346690575),AT1G74930(1.18587277356),AT2G26150(10.1452439945),AT2G46270(1.90221808086),AT3G02990(1.37475919419),AT3G10800(1.28673775793),AT3G11020(3.45657077735),AT3G51910(7.6997074742),AT3G63350(13.7964106035),AT4G01120(1.04094346742),AT4G11660(3.65780288861),AT4G28140(2.39808823355),AT4G36990(5.30049083327),AT5G05410(6.10280145206),AT5G62020(3.54636685077)	AtbZIP58(1.42371678672),RAP2-13(1.11346690575),ERF018(1.18587277356),HSFA2(10.1452439945),GBF3(1.90221808086),HSFA1E(1.37475919419),BZIP28(1.28673775793),DREB2B(3.45657077735),HSFA7A(7.6997074742),HSFA7B(13.7964106035),GBF2(1.04094346742),HSFB2B(3.65780288861),ERF054(2.39808823355),HSFB1(5.30049083327),DREB2A(6.10280145206),HSFB2A(3.54636685077)

## Sheet: 42RUP
GO.ID	Group	Term	Ontology	Significant	Annotated	Pvalue	Qvalue	log10Qvalue	Signi_id	Signi_symbol
GO:0140110	42R-S	transcription regulator activity	molecular function	17/117	485/12276	3.3e-06	0.000961075	-3.01724	AT1G13450(1.00054290915),AT1G75490(2.16147047923),AT2G26150(6.6686461821),AT3G48360(2.67684865778),AT3G51910(4.1333588663),AT4G01120(1.2251381765),AT4G11660(1.89394996419),AT4G28140(2.33465727023),AT4G36900(2.21193838026),AT4G36990(2.33468129695),AT4G37610(1.84656914509),AT5G05410(3.09910215112),AT5G49450(1.75538907912),AT5G62020(1.68387218231),AT5G63160(1.78786892698),AT5G67190(1.81569613331),AT…	GT-1(1.00054290915),DREB2D(2.16147047923),HSFA2(6.6686461821),BT2(2.67684865778),HSFA7A(4.1333588663),GBF2(1.2251381765),HSFB2B(1.89394996419),ERF054(2.33465727023),RAP2-10(2.21193838026),HSFB1(2.33468129695),BT5(1.84656914509),DREB2A(3.09910215112),BZIP1(1.75538907912),HSFB2A(1.68387218231),BT1(1.78786892698),ERF010(1.81569613331),BT4(1.32209795065)
GO:0004402	42R-S	histone acetyltransferase activity	molecular function	4/117	12/12276	3.7e-06	0.000961075	-3.01724	AT3G48360(2.67684865778),AT4G37610(1.84656914509),AT5G63160(1.78786892698),AT5G67480(1.32209795065)	BT2(2.67684865778),BT5(1.84656914509),BT1(1.78786892698),BT4(1.32209795065)
GO:0008270	42R-S	zinc ion binding	molecular function	19/117	659/12276	1.4e-05	0.0029092	-2.53623	AT1G14200(3.06329212958),AT1G26800(4.0082077238),AT1G49130(2.0964696234),AT1G49200(1.25321105762),AT1G55530(1.79004232444),AT1G68520(1.22788968176),AT2G17450(1.0402054422),AT3G02340(1.0654525297),AT3G18773(1.9249301522),AT3G48360(2.67684865778),AT4G11360(1.72898615728),AT4G26400(1.35474321386),AT4G37610(1.84656914509),AT5G22920(1.94815125255),AT5G38895(1.14784706798),AT5G42200(1.31841119127),AT5G…	AT1G14200(3.06329212958),AT1G26800(4.0082077238),AT1G49130(2.0964696234),ATL75(1.25321105762),AT1G55530(1.79004232444),COL6(1.22788968176),ATL44(1.0402054422),AT3G02340(1.0654525297),ATL77(1.9249301522),BT2(2.67684865778),RHA1B(1.72898615728),AT4G26400(1.35474321386),BT5(1.84656914509),RZPF34(1.94815125255),AT5G38895(1.14784706798),ATL23(1.31841119127),AT5G55970(2.04684807792),BT1(1.78786892698),…
GO:0005992	42R-S	trehalose biosynthetic process	biological process	4/79	21/8808	3.2e-05	0.0112163	-1.95015	AT1G23870(1.45330382546),AT1G60140(1.24402905778),AT1G70290(2.06439340489),AT2G18700(2.7443540135)	TPS9(1.45330382546),TPS10(1.24402905778),TPS8(2.06439340489),TPS11(2.7443540135)
GO:0006355	42R-S	regulation of transcription, DNA-templated	biological process	20/79	875/8808	6.3e-05	0.0112163	-1.95015	AT1G01720(1.17890020767),AT1G69490(1.87342492294),AT1G75490(2.16147047923),AT2G26150(6.6686461821),AT3G15500(2.83714175461),AT3G48360(2.67684865778),AT3G51910(4.1333588663),AT4G01120(1.2251381765),AT4G11660(1.89394996419),AT4G27410(2.111147382),AT4G28140(2.33465727023),AT4G36900(2.21193838026),AT4G36990(2.33468129695),AT4G37610(1.84656914509),AT5G05410(3.09910215112),AT5G49450(1.75538907912),AT5G…	NAC002(1.17890020767),NAC029(1.87342492294),DREB2D(2.16147047923),HSFA2(6.6686461821),NAC055(2.83714175461),BT2(2.67684865778),HSFA7A(4.1333588663),GBF2(1.2251381765),HSFB2B(1.89394996419),RD26(2.111147382),ERF054(2.33465727023),RAP2-10(2.21193838026),HSFB1(2.33468129695),BT5(1.84656914509),DREB2A(3.09910215112),BZIP1(1.75538907912),HSFB2A(1.68387218231),BT1(1.78786892698),ERF010(1.81569613331),B…
GO:1901700	42R-S	response to oxygen-containing compound	biological process	3/79	16/8808	0.00036	0.026565	-1.57569	AT1G20440(1.26180474436),AT1G20450(1.37452728078),AT5G21170(1.36696983494)	COR47(1.26180474436),ERD10(1.37452728078),AKINBETA1(1.36696983494)
GO.ID	Group	Term	Ontology	Significant	Annotated	Pvalue	Qvalue	log10Qvalue	Signi_id	Signi_symbol
GO:0006091	42R-R	generation of precursor metabolites and energy	biological process	16/185	107/8808	6.1e-10	1.08031e-06	-5.96645	AT1G05385(1.25529646856),AT2G07687(2.51670398961),AT2G07695(5.04518900381),AT2G07727(2.73466286189),AT2G34420(1.01392416723),AT2G36460(3.41548894264),AT3G08940(1.43037741879),AT3G50820(2.04608382251),AT4G26270(3.9577854253),AT5G25450(5.4923620163),ATMG00160(4.23757753969),ATMG00220(3.0825960974),ATMG00650(5.01623009275),ATMG00730(3.03144219932),ATMG01280(5.23207554459),ATMG01360(5.23612429927)	PSB27-2(1.25529646856),AT2G07687(2.51670398961),AT2G07695(5.04518900381),AT2G07727(2.73466286189),LHB1B2(1.01392416723),FBA6(3.41548894264),LHCB4.2(1.43037741879),PSBO2(2.04608382251),PFK3(3.9577854253),QCR7-2(5.4923620163),COX2(4.23757753969),COB(3.0825960974),NAD4L(5.01623009275),COX3(3.03144219932),ORF291(5.23207554459),COX1(5.23612429927)
GO:0022900	42R-R	electron transport chain	biological process	9/185	26/8808	1.5e-09	1.32825e-06	-5.87672	AT2G07687(2.51670398961),AT2G07695(5.04518900381),AT2G07727(2.73466286189),AT5G25450(5.4923620163),ATMG00160(4.23757753969),ATMG00220(3.0825960974),ATMG00650(5.01623009275),ATMG00730(3.03144219932),ATMG01280(5.23207554459)	AT2G07687(2.51670398961),AT2G07695(5.04518900381),AT2G07727(2.73466286189),QCR7-2(5.4923620163),COX2(4.23757753969),COB(3.0825960974),NAD4L(5.01623009275),COX3(3.03144219932),ORF291(5.23207554459)
GO:1902600	42R-R	proton transmembrane transport	biological process	11/185	60/8808	3.6e-08	1.45222e-05	-4.83797	AT1G64200(1.12046366541),AT2G07671(4.7836890967),AT2G07698(4.75484731107),AT2G07741(3.94501600417),AT3G15340(3.37604044468),ATMG00040(6.06396578322),ATMG00410(3.88276902678),ATMG00640(3.3730516874),ATMG01080(4.98053406022),ATMG01170(4.33770252732),ATMG01190(4.63797260007)	VHA-E3(1.12046366541),AT2G07671(4.7836890967),AT2G07698(4.75484731107),AT2G07741(3.94501600417),PPI2(3.37604044468),ORF315(6.06396578322),ATP6-1(3.88276902678),ORF25(3.3730516874),ATP9(4.98053406022),ATP6-2(4.33770252732),ATP1(4.63797260007)
GO:0006457	42R-R	protein folding	biological process	13/185	90/8808	4.1e-08	1.45222e-05	-4.83797	AT1G01940(1.81181162478),AT1G13690(1.46864635214),AT2G04030(1.36489691593),AT2G21130(2.26801134051),AT2G43560(2.4159540085),AT3G07770(1.20258504966),AT3G25230(2.30026603645),AT4G25340(1.570086227),AT4G26780(2.40276579951),AT5G48570(5.83468205561),AT5G52640(5.91306545392),AT5G56010(1.78874681141),AT5G56030(2.34304110912)	CYP18-1(1.81181162478),ATE1(1.46864635214),HSP90-5(1.36489691593),CYP19-2(2.26801134051),FKBP16-3(2.4159540085),HSP90-6(1.20258504966),ROF1(2.30026603645),FKBP53(1.570086227),AR192(2.40276579951),FKBP65(5.83468205561),HSP90-1(5.91306545392),HSP90-3(1.78874681141),HSP81-2(2.34304110912)
GO:0051087	42R-R	chaperone binding	molecular function	5/229	13/12276	2.5e-06	0.000649375	-3.1875	AT1G12060(2.13601590249),AT2G46240(6.8196524),AT3G12050(2.92652831135),AT4G26780(2.40276579951),AT5G58110(1.33861740639)	BAG5(2.13601590249),BAG6(6.8196524),AT3G12050(2.92652831135),AR192(2.40276579951),AT5G58110(1.33861740639)
GO:0046034	42R-R	ATP metabolic process	biological process	10/185	82/8808	7.6e-06	0.000841225	-3.07509	AT2G07698(4.75484731107),AT2G07741(3.94501600417),AT2G36460(3.41548894264),AT4G26270(3.9577854253),AT5G25450(5.4923620163),ATMG00410(3.88276902678),ATMG00640(3.3730516874),ATMG00650(5.01623009275),ATMG01170(4.33770252732),ATMG01190(4.63797260007)	AT2G07698(4.75484731107),AT2G07741(3.94501600417),FBA6(3.41548894264),PFK3(3.9577854253),QCR7-2(5.4923620163),ATP6-1(3.88276902678),ORF25(3.3730516874),NAD4L(5.01623009275),ATP6-2(4.33770252732),ATP1(4.63797260007)
GO:0051082	42R-R	unfolded protein binding	molecular function	6/229	31/12276	2e-05	0.00265522	-2.5759	AT2G04030(1.36489691593),AT3G07770(1.20258504966),AT3G44110(1.64480015102),AT5G52640(5.91306545392),AT5G56010(1.78874681141),AT5G56030(2.34304110912)	HSP90-5(1.36489691593),HSP90-6(1.20258504966),ATJ3(1.64480015102),HSP90-1(5.91306545392),HSP90-3(1.78874681141),HSP81-2(2.34304110912)
GO:0003954	42R-R	NADH dehydrogenase activity	molecular function	4/229	10/12276	2.3e-05	0.00265522	-2.5759	AT2G07751(5.26012630113),ATMG00070(4.25227614816),ATMG00270(7.74883898266),ATMG00990(5.54856345969)	AT2G07751(5.26012630113),NAD9(4.25227614816),NAD6(7.74883898266),NAD3(5.54856345969)
GO:0006812	42R-R	cation transport	biological process	15/185	248/8808	0.00022	0.00828979	-2.08146	AT1G22990(1.12158305582),AT1G64200(1.12046366541),AT1G70300(1.038948636),AT2G07671(4.7836890967),AT2G07698(4.75484731107),AT2G07741(3.94501600417),AT2G36950(1.26901201667),AT3G05030(1.88784367501),AT3G15340(3.37604044468),ATMG00040(6.06396578322),ATMG00410(3.88276902678),ATMG00640(3.3730516874),ATMG01080(4.98053406022),ATMG01170(4.33770252732),ATMG01190(4.63797260007)	HIPP22(1.12158305582),VHA-E3(1.12046366541),POT6(1.038948636),AT2G07671(4.7836890967),AT2G07698(4.75484731107),AT2G07741(3.94501600417),HIPP05(1.26901201667),NHX2(1.88784367501),PPI2(3.37604044468),ORF315(6.06396578322),ATP6-1(3.88276902678),ORF25(3.3730516874),ATP9(4.98053406022),ATP6-2(4.33770252732),ATP1(4.63797260007)
GO:0090407	42R-R	organophosphate biosynthetic process	biological process	11/185	161/8808	0.00056	0.0173993	-1.75947	AT1G16040(1.82200171241),AT2G07698(4.75484731107),AT2G07741(3.94501600417),AT2G22240(2.33861386179),AT2G36460(3.41548894264),AT3G16050(4.30386398214),AT4G26270(3.9577854253),ATMG00410(3.88276902678),ATMG00640(3.3730516874),ATMG01170(4.33770252732),ATMG01190(4.63797260007)	AT1G16040(1.82200171241),AT2G07698(4.75484731107),AT2G07741(3.94501600417),IPS2(2.33861386179),FBA6(3.41548894264),PDX12(4.30386398214),PFK3(3.9577854253),ATP6-1(3.88276902678),ORF25(3.3730516874),ATP6-2(4.33770252732),ATP1(4.63797260007)

## Sheet: 42RDOWN
GO.ID	Group	Term	Ontology	Significant	Annotated	Pvalue	Qvalue	log10Qvalue	Signi_id	Signi_symbol
GO:0003824	42R-R	catalytic activity	molecular function	531/821	6202/12276	1.8e-17	9.351e-15	14.0291	AT1G01120(-1.57655149008),AT1G01300(-1.63439744948),AT1G01650(-1.31388009777),AT1G02520(-1.20991946544),AT1G02810(-3.2013794678),AT1G03740(-1.08856288812),AT1G04120(-1.04380189902),AT1G05260(-1.52013893943),AT1G07160(-3.95676577376),AT1G07260(-1.36875964546),AT1G07650(-1.39060898802),AT1G09390(-1.65699261952),AT1G09940(-1.43128613084),AT1G10550(-3.07569315188),AT1G11050(-1.70242926974),AT1G11330(…	KCS1(-1.57655149008),APF2(-1.63439744948),SPPL4(-1.31388009777),ABCB11(-1.20991946544),PME7(-3.2013794678),AT1G03740(-1.08856288812),ABCC5(-1.04380189902),PER3(-1.52013893943),AT1G07160(-3.95676577376),UGT71C3(-1.36875964546),AT1G07650(-1.39060898802),AT1G09390(-1.65699261952),HEMA2(-1.43128613084),XTH33(-3.07569315188),AT1G11050(-1.70242926974),AT1G11330(-2.04836300764),ATPMEPCRA(-2.31390401745)…
GO:0016773	42R-R	phosphotransferase activity, alcohol group as acceptor	molecular function	145/821	1100/12276	2.4e-16	8.312e-14	13.0803	AT1G03740(-1.08856288812),AT1G07650(-1.39060898802),AT1G11050(-1.70242926974),AT1G11330(-2.04836300764),AT1G16130(-1.82768508725),AT1G16150(-1.91017970964),AT1G17750(-2.86991700501),AT1G18390(-1.93240215541),AT1G25320(-1.05961667507),AT1G25390(-1.87230283634),AT1G34110(-1.0393298052),AT1G34260(-1.00044163996),AT1G50460(-1.30700675448),AT1G51790(-1.91052246421),AT1G51800(-2.35918307523),AT1G51820(…	AT1G03740(-1.08856288812),AT1G07650(-1.39060898802),AT1G11050(-1.70242926974),AT1G11330(-2.04836300764),WAKL2(-1.82768508725),WAKL4(-1.91017970964),PEPR2(-2.86991700501),AT1G18390(-1.93240215541),AT1G25320(-1.05961667507),LRK10L-1.1(-1.87230283634),AT1G34110(-1.0393298052),FAB1D(-1.00044163996),HKL1(-1.30700675448),AT1G51790(-1.91052246421),IOS1(-2.35918307523),AT1G51820(-3.89040718677),AT1G51850…
GO:0016668	42R-R	oxidoreductase activity, acting on a sulfur group of donors, NAD(P) as acceptor	molecular function	41/821	144/12276	5.9e-16	1.02168e-13	12.9907	AT1G44050(-4.37015756956),AT1G53340(-2.13641350827),AT1G55380(-2.25413312496),AT1G55390(-3.71572594069),AT1G55420(-1.62075038383),AT1G55430(-1.43373795179),AT1G61840(-3.30342833071),AT1G66440(-3.09359659284),AT2G02630(-3.60254602104),AT2G02680(-4.27768223224),AT2G04500(-1.9454411101),AT2G23100(-2.48079169447),AT2G27660(-2.6868929207),AT2G37820(-2.61500867574),AT2G44370(-2.24969056379),AT2G44380(-…	AT1G44050(-4.37015756956),AT1G53340(-2.13641350827),AT1G55380(-2.25413312496),AT1G55390(-3.71572594069),EDA11(-1.62075038383),AT1G55430(-1.43373795179),AT1G61840(-3.30342833071),AT1G66440(-3.09359659284),AT2G02630(-3.60254602104),AT2G02680(-4.27768223224),AT2G04500(-1.9454411101),AT2G23100(-2.48079169447),AT2G27660(-2.6868929207),AT2G37820(-2.61500867574),AT2G44370(-2.24969056379),AT2G44380(-2.33…
GO:0140096	42R-R	catalytic activity, acting on a protein	molecular function	191/821	1695/12276	2.4e-14	3.56229e-12	11.4483	AT1G01300(-1.63439744948),AT1G01650(-1.31388009777),AT1G03740(-1.08856288812),AT1G07160(-3.95676577376),AT1G07650(-1.39060898802),AT1G11050(-1.70242926974),AT1G11330(-2.04836300764),AT1G12990(-1.63668605102),AT1G16130(-1.82768508725),AT1G16150(-1.91017970964),AT1G17750(-2.86991700501),AT1G18390(-1.93240215541),AT1G20780(-1.30997243071),AT1G25320(-1.05961667507),AT1G25390(-1.87230283634),AT1G30600…	APF2(-1.63439744948),SPPL4(-1.31388009777),AT1G03740(-1.08856288812),AT1G07160(-3.95676577376),AT1G07650(-1.39060898802),AT1G11050(-1.70242926974),AT1G11330(-2.04836300764),AT1G12990(-1.63668605102),WAKL2(-1.82768508725),WAKL4(-1.91017970964),PEPR2(-2.86991700501),AT1G18390(-1.93240215541),PUB44(-1.30997243071),AT1G25320(-1.05961667507),LRK10L-1.1(-1.87230283634),SBT2.1(-1.23566451489),AT1G34110(…
GO:0016020	42R-R	membrane	cellular component	158/219	1724/3494	1.2e-12	4.908e-10	9.3091	AT1G01120(-1.57655149008),AT1G01230(-1.20979485261),AT1G01340(-1.08118030822),AT1G01650(-1.31388009777),AT1G02520(-1.20991946544),AT1G04120(-1.04380189902),AT1G08930(-2.03734914818),AT1G11260(-2.3890867165),AT1G11670(-2.0653335262),AT1G11960(-1.78459377974),AT1G12950(-1.62324248653),AT1G12990(-1.63668605102),AT1G13210(-3.12064059408),AT1G14040(-1.69968314656),AT1G15210(-1.90625489654),AT1G16130(-…	KCS1(-1.57655149008),AT1G01230(-1.20979485261),CNGC10(-1.08118030822),SPPL4(-1.31388009777),ABCB11(-1.20991946544),ABCC5(-1.04380189902),ERD6(-2.03734914818),STP1(-2.3890867165),DTX36(-2.0653335262),AT1G11960(-1.78459377974),DTX31(-1.62324248653),AT1G12990(-1.63668605102),ALA11(-3.12064059408),PHO1;H3(-1.69968314656),ABCG35(-1.90625489654),WAKL2(-1.82768508725),WAKL4(-1.91017970964),OCT6(-3.47022…
GO:0016667	42R-R	oxidoreductase activity, acting on a sulfur group of donors	molecular function	48/821	249/12276	1.8e-11	1.9741e-09	8.70463	AT1G28480(-2.7784934786),AT1G44050(-4.37015756956),AT1G53340(-2.13641350827),AT1G55380(-2.25413312496),AT1G55390(-3.71572594069),AT1G55420(-1.62075038383),AT1G55430(-1.43373795179),AT1G61840(-3.30342833071),AT1G66440(-3.09359659284),AT1G72280(-1.32948541135),AT2G02630(-3.60254602104),AT2G02680(-4.27768223224),AT2G04500(-1.9454411101),AT2G23100(-2.48079169447),AT2G27660(-2.6868929207),AT2G37820(-2…	GRXC9(-2.7784934786),AT1G44050(-4.37015756956),AT1G53340(-2.13641350827),AT1G55380(-2.25413312496),AT1G55390(-3.71572594069),EDA11(-1.62075038383),AT1G55430(-1.43373795179),AT1G61840(-3.30342833071),AT1G66440(-3.09359659284),AERO1(-1.32948541135),AT2G02630(-3.60254602104),AT2G02680(-4.27768223224),AT2G04500(-1.9454411101),AT2G23100(-2.48079169447),AT2G27660(-2.6868929207),AT2G37820(-2.61500867574…
GO:0016740	42R-R	transferase activity	molecular function	231/821	2323/12276	1.9e-11	1.9741e-09	8.70463	AT1G01120(-1.57655149008),AT1G03740(-1.08856288812),AT1G07260(-1.36875964546),AT1G07650(-1.39060898802),AT1G10550(-3.07569315188),AT1G11050(-1.70242926974),AT1G11330(-2.04836300764),AT1G12990(-1.63668605102),AT1G13250(-1.76607968241),AT1G16130(-1.82768508725),AT1G16150(-1.91017970964),AT1G17750(-2.86991700501),AT1G18390(-1.93240215541),AT1G18580(-1.06086131874),AT1G19440(-1.22099637683),AT1G20780…	KCS1(-1.57655149008),AT1G03740(-1.08856288812),UGT71C3(-1.36875964546),AT1G07650(-1.39060898802),XTH33(-3.07569315188),AT1G11050(-1.70242926974),AT1G11330(-2.04836300764),AT1G12990(-1.63668605102),GATL3(-1.76607968241),WAKL2(-1.82768508725),WAKL4(-1.91017970964),PEPR2(-2.86991700501),AT1G18390(-1.93240215541),GAUT11(-1.06086131874),KCS4(-1.22099637683),PUB44(-1.30997243071),IGMT1(-1.08165659241),…
GO:0005618	42R-R	cell wall	cellular component	26/219	102/3494	2.3e-10	2.35175e-08	7.62861	AT1G02810(-3.2013794678),AT1G10550(-3.07569315188),AT1G11580(-2.31390401745),AT1G32170(-2.7006901476),AT1G53830(-2.1219732586),AT1G53840(-2.49327018052),AT1G65310(-1.00380953362),AT2G01850(-1.21100673749),AT2G18800(-1.12089175672),AT2G45220(-2.12084365362),AT2G47550(-3.45971060478),AT3G10720(-3.33459448597),AT3G14310(-2.12436349075),AT3G23730(-1.9546977455),AT3G49220(-1.76694207403),AT4G02330(-3.…	PME7(-3.2013794678),XTH33(-3.07569315188),ATPMEPCRA(-2.31390401745),XTH30(-2.7006901476),PME2(-2.1219732586),PME1(-2.49327018052),ATXTH17(-1.00380953362),XTH27(-1.21100673749),XTH21(-1.12089175672),PME17(-2.12084365362),PME20(-3.45971060478),PME25(-3.33459448597),PME3(-2.12436349075),XTH16(-1.9546977455),AT3G49220(-1.76694207403),PME41(-3.77467375604),SBT2.6(-1.31578766105),XTH18(-2.78189602966),…
GO:0005507	42R-R	copper ion binding	molecular function	19/821	57/12276	2.2e-09	1.75831e-07	6.75491	AT1G18140(-1.57128478679),AT1G23010(-1.59952039005),AT1G71040(-2.02016533902),AT1G76160(-1.40768120513),AT2G29130(-1.76398516202),AT2G30210(-2.05976888826),AT2G40370(-1.41203120715),AT3G09220(-1.52200674038),AT4G12420(-1.09186529021),AT4G14940(-1.39921234413),AT4G38420(-4.32126410747),AT4G39830(-1.39628443243),AT5G01040(-3.81688359111),AT5G01050(-3.479510472),AT5G07130(-1.00484247729),AT5G21105(-…	LAC1(-1.57128478679),LPR1(-1.59952039005),LPR2(-2.02016533902),sks5(-1.40768120513),LAC2(-1.76398516202),LAC3(-2.05976888826),LAC5(-1.41203120715),LAC7(-1.52200674038),SKU5(-1.09186529021),AO1(-1.39921234413),sks9(-4.32126410747),AT4G39830(-1.39628443243),LAC8(-3.81688359111),LAC9(-3.479510472),LAC13(-1.00484247729),AT5G21105(-1.20180958207),sks3(-1.48235192249),LAC17(-1.90007136795),sks17(-1.568…
GO:0016491	42R-R	oxidoreductase activity	molecular function	145/821	1400/12276	2.5e-08	1.85536e-06	5.73157	AT1G05260(-1.52013893943),AT1G09940(-1.43128613084),AT1G13100(-1.04392571309),AT1G13110(-2.43343424884),AT1G14540(-3.91597058452),AT1G14550(-5.33970511019),AT1G16400(-2.57200093596),AT1G17420(-4.59025867792),AT1G17990(-2.40080372367),AT1G18020(-2.42263432328),AT1G18140(-1.57128478679),AT1G23010(-1.59952039005),AT1G28480(-2.7784934786),AT1G30700(-2.15065570093),AT1G30720(-2.19828302568),AT1G30730(…	PER3(-1.52013893943),HEMA2(-1.43128613084),CYP71B29(-1.04392571309),CYP71B7(-2.43343424884),PER4(-3.91597058452),PER5(-5.33970511019),CYP79F2(-2.57200093596),LOX3(-4.59025867792),AT1G17990(-2.40080372367),AT1G18020(-2.42263432328),LAC1(-1.57128478679),LPR1(-1.59952039005),GRXC9(-2.7784934786),AT1G30700(-2.15065570093),AT1G30720(-2.19828302568),AT1G30730(-2.99228278873),AT1G30760(-1.85364185416),A…
GO:0031224	42R-R	intrinsic component of membrane	cellular component	87/219	827/3494	3.3e-08	2.6994e-06	5.56873	AT1G01230(-1.20979485261),AT1G01650(-1.31388009777),AT1G02520(-1.20991946544),AT1G04120(-1.04380189902),AT1G08930(-2.03734914818),AT1G11260(-2.3890867165),AT1G13210(-3.12064059408),AT1G14040(-1.69968314656),AT1G16130(-1.82768508725),AT1G16150(-1.91017970964),AT1G16370(-3.4702200499),AT1G16390(-4.85329169954),AT1G17500(-1.0836599096),AT1G19770(-2.2515569027),AT1G26730(-2.12027064626),AT1G30420(-1.…	AT1G01230(-1.20979485261),SPPL4(-1.31388009777),ABCB11(-1.20991946544),ABCC5(-1.04380189902),ERD6(-2.03734914818),STP1(-2.3890867165),ALA11(-3.12064059408),PHO1;H3(-1.69968314656),WAKL2(-1.82768508725),WAKL4(-1.91017970964),OCT6(-3.4702200499),OCT3(-4.85329169954),ALA4(-1.0836599096),PUP14(-2.2515569027),PHO1-H7(-2.12027064626),ABCC11(-1.00790488409),PHO1-H8(-3.38215359081),AT1G43650(-1.936332283…
GO:0030246	42R-R	carbohydrate binding	molecular function	24/821	123/12276	1.7e-06	0.000117753	3.92903	AT1G16130(-1.82768508725),AT1G16150(-1.91017970964),AT1G18390(-1.93240215541),AT1G50460(-1.30700675448),AT1G53070(-1.52407867878),AT1G74800(-1.1947541225),AT2G28470(-1.32491097452),AT2G32810(-1.23132002134),AT2G46495(-2.20445538205),AT3G16530(-1.92016153457),AT3G53380(-1.56903285608),AT3G59700(-1.95385252645),AT4G02410(-1.50190616426),AT4G04960(-1.78597892376),AT4G11050(-1.77267416344),AT4G28350(…	WAKL2(-1.82768508725),WAKL4(-1.91017970964),AT1G18390(-1.93240215541),HKL1(-1.30700675448),AT1G53070(-1.52407867878),GALT5(-1.1947541225),BGAL8(-1.32491097452),BGAL9(-1.23132002134),ATL21A(-2.20445538205),AT3G16530(-1.92016153457),LECRK81(-1.56903285608),LECRK55(-1.95385252645),LECRK43(-1.50190616426),LECRK71(-1.78597892376),AtGH9C3(-1.77267416344),LECRK72(-1.68808208408),WAKL18(-1.24567630673),L…
GO:0048046	42R-R	apoplast	cellular component	11/219	33/3494	2.6e-06	0.000151914	3.8184	AT1G10550(-3.07569315188),AT1G32170(-2.7006901476),AT1G65310(-1.00380953362),AT2G01850(-1.21100673749),AT2G18800(-1.12089175672),AT3G23730(-1.9546977455),AT4G30280(-2.78189602966),AT4G30290(-1.89769568804),AT5G48070(-2.10005021962),AT5G57540(-2.86468066822),AT5G57560(-1.58332604069)	XTH33(-3.07569315188),XTH30(-2.7006901476),ATXTH17(-1.00380953362),XTH27(-1.21100673749),XTH21(-1.12089175672),XTH16(-1.9546977455),XTH18(-2.78189602966),XTH19(-1.89769568804),XTH20(-2.10005021962),XTH13(-2.86468066822),XTH22(-1.58332604069)
GO:0004601	42R-R	peroxidase activity	molecular function	21/821	103/12276	3.6e-06	0.000233775	3.6312	AT1G05260(-1.52013893943),AT1G14540(-3.91597058452),AT1G14550(-5.33970511019),AT1G68850(-1.6953829786),AT2G35380(-1.03979162868),AT2G41480(-3.52843812715),AT3G21770(-1.45930243563),AT3G28200(-1.82123559116),AT4G08770(-2.97634962065),AT4G08780(-2.99980424854),AT4G11290(-2.33320471237),AT4G30170(-1.47197810193),AT4G33420(-2.28810208425),AT4G37520(-1.20246227678),AT5G14130(-1.26173020742),AT5G22410(…	PER3(-1.52013893943),PER4(-3.91597058452),PER5(-5.33970511019),PER11(-1.6953829786),PER20(-1.03979162868),PER25(-3.52843812715),PER30(-1.45930243563),PER31(-1.82123559116),PER37(-2.97634962065),PER38(-2.99980424854),PER39(-2.33320471237),PER45(-1.47197810193),AT4G33420(-2.28810208425),PER50(-1.20246227678),AT5G14130(-1.26173020742),PER60(-2.17421217512),PER62(-4.40912660111),PER64(-2.39148335303)…
GO:0003700	42R-R	DNA binding transcription factor activity	molecular function	54/821	445/12276	1.3e-05	0.00067535	3.17047	AT1G13260(-3.08167728615),AT1G21910(-2.14234524012),AT1G22810(-3.76445438201),AT1G25560(-2.45881157529),AT1G28370(-1.6267054412),AT1G29280(-1.03373043288),AT1G43160(-2.01912991682),AT1G67970(-1.52612014605),AT1G68840(-1.5427296481),AT1G69810(-1.6110529589),AT1G71520(-2.10177369981),AT1G72360(-3.10829110787),AT1G72830(-1.77828270926),AT1G77640(-3.42744723307),AT1G80840(-3.30778388788),AT2G22850(-1…	RAV1(-3.08167728615),ERF012(-2.14234524012),ERF019(-3.76445438201),TEM1(-2.45881157529),ERF11(-1.6267054412),WRKY65(-1.03373043288),RAP2-6(-2.01912991682),HSFA8(-1.52612014605),RAV2(-1.5427296481),WRKY36(-1.6110529589),ERF020(-2.10177369981),HRE1(-3.10829110787),HAP2C(-1.77828270926),ERF013(-3.42744723307),WRKY40(-3.30778388788),AtbZIP6(-1.57618531487),WRKY15(-1.17848961725),AT2G33710(-1.55525661…
GO:0005215	42R-R	transporter activity	molecular function	73/821	673/12276	2.3e-05	0.00108417	2.9649	AT1G01340(-1.08118030822),AT1G02520(-1.20991946544),AT1G04120(-1.04380189902),AT1G11670(-2.0653335262),AT1G12950(-1.62324248653),AT1G13210(-3.12064059408),AT1G17500(-1.0836599096),AT1G19770(-2.2515569027),AT1G22550(-1.67806856057),AT1G22570(-2.60643830261),AT1G30420(-1.00790488409),AT1G43650(-1.93633228385),AT1G55910(-1.14369530619),AT1G57980(-1.61767345755),AT1G57990(-3.17373290255),AT1G59820(-1…	CNGC10(-1.08118030822),ABCB11(-1.20991946544),ABCC5(-1.04380189902),DTX36(-2.0653335262),DTX31(-1.62324248653),ALA11(-3.12064059408),ALA4(-1.0836599096),PUP14(-2.2515569027),NPF5.16(-1.67806856057),NPF5.15(-2.60643830261),ABCC11(-1.00790488409),AT1G43650(-1.93633228385),ZIP11(-1.14369530619),PUP23(-1.61767345755),PUP18(-3.17373290255),ALA3(-1.14210444925),SLAH1(-1.70744529066),DTX9(-1.00802172231…
GO:0043492	42R-R	ATPase activity, coupled to movement of substances	molecular function	16/821	74/12276	2.4e-05	0.00108417	2.9649	AT1G02520(-1.20991946544),AT1G04120(-1.04380189902),AT1G13210(-3.12064059408),AT1G17500(-1.0836599096),AT1G30420(-1.00790488409),AT1G59820(-1.14210444925),AT2G47000(-1.17075993993),AT3G13080(-1.90179510616),AT3G13100(-1.81631453154),AT3G25610(-1.25970751761),AT3G28860(-1.28381607621),AT3G55320(-1.20129234589),AT3G59140(-1.31875244719),AT3G62150(-2.59180744333),AT5G39040(-1.25501237482),AT5G44240(…	ABCB11(-1.20991946544),ABCC5(-1.04380189902),ALA11(-3.12064059408),ALA4(-1.0836599096),ABCC11(-1.00790488409),ALA3(-1.14210444925),ABCB4(-1.17075993993),ABCC3(-1.90179510616),ABCC7(-1.81631453154),ALA10(-1.25970751761),ABCB19(-1.28381607621),ABCB20(-1.20129234589),ABCC10(-1.31875244719),ABCB21(-2.59180744333),ABCB27(-1.25501237482),ALA2(-1.11800631909)
GO:0030599	42R-R	pectinesterase activity	molecular function	14/821	67/12276	0.00011	0.00408179	2.38915	AT1G02810(-3.2013794678),AT1G11580(-2.31390401745),AT1G53830(-2.1219732586),AT1G53840(-2.49327018052),AT2G45220(-2.12084365362),AT2G47550(-3.45971060478),AT3G10720(-3.33459448597),AT3G14310(-2.12436349075),AT3G49220(-1.76694207403),AT4G02330(-3.77467375604),AT4G33220(-1.48789257878),AT5G09760(-1.39069719845),AT5G51490(-2.09680549563),AT5G51500(-1.46889955598)	PME7(-3.2013794678),ATPMEPCRA(-2.31390401745),PME2(-2.1219732586),PME1(-2.49327018052),PME17(-2.12084365362),PME20(-3.45971060478),PME25(-3.33459448597),PME3(-2.12436349075),AT3G49220(-1.76694207403),PME41(-3.77467375604),PME44(-1.48789257878),AT5G09760(-1.39069719845),PME59(-2.09680549563),PME60(-1.46889955598)
GO:0004190	42R-R	aspartic-type endopeptidase activity	molecular function	13/821	76/12276	0.00146	0.0446159	1.35051	AT1G01300(-1.63439744948),AT1G01650(-1.31388009777),AT1G66180(-2.25002642656),AT2G39710(-1.68478803208),AT3G12700(-1.91841102053),AT3G25700(-1.25582793881),AT3G52500(-1.71148956733),AT3G54400(-2.78203951293),AT3G59080(-3.10398346597),AT3G61820(-2.4558391882),AT4G16563(-2.30994606486),AT4G35880(-1.0139852734),AT5G48430(-6.04213049674)	APF2(-1.63439744948),SPPL4(-1.31388009777),AT1G66180(-2.25002642656),AT2G39710(-1.68478803208),NANA(-1.91841102053),AT3G25700(-1.25582793881),AT3G52500(-1.71148956733),AT3G54400(-2.78203951293),AT3G59080(-3.10398346597),AT3G61820(-2.4558391882),AT4G16563(-2.30994606486),AT4G35880(-1.0139852734),AT5G48430(-6.04213049674)
GO:0042545	42R-R	cell wall modification	biological process	14/670	67/8808	0.00042	0.049588	1.30462	AT1G02810(-3.2013794678),AT1G11580(-2.31390401745),AT1G53830(-2.1219732586),AT1G53840(-2.49327018052),AT2G45220(-2.12084365362),AT2G47550(-3.45971060478),AT3G10720(-3.33459448597),AT3G14310(-2.12436349075),AT3G49220(-1.76694207403),AT4G02330(-3.77467375604),AT4G33220(-1.48789257878),AT5G09760(-1.39069719845),AT5G51490(-2.09680549563),AT5G51500(-1.46889955598)	PME7(-3.2013794678),ATPMEPCRA(-2.31390401745),PME2(-2.1219732586),PME1(-2.49327018052),PME17(-2.12084365362),PME20(-3.45971060478),PME25(-3.33459448597),PME3(-2.12436349075),AT3G49220(-1.76694207403),PME41(-3.77467375604),PME44(-1.48789257878),AT5G09760(-1.39069719845),PME59(-2.09680549563),PME60(-1.46889955598)

## Sheet: core DEGs 194
GroupID	Category	Term	Description	LogP	Log(q-value)	Symbols	InTerm_InList
1_Summary	GO Biological Processes	GO:0009408	response to heat	-33.9188	-30.2042	CLPB4,HSFA2,HSP70T-2,AT2G41160,BAG6,GolS1,ATERDJ3A,Fes1A,HSP70,MBF1C,ROF1,HSP17.4,HSFA7A,AT-HSFA7B,ATHSP22.0,Hop3,AT4G17250,HSA32,HSP21,AT4G28140,HSF4,DREB2A,MTHSC70-2,HSP17.6II,AT5G37670,AT5G48570,HSP90.1,HSP81-2,HSP18.2,AT1G07400,Hsp70b,COR47,BBX17,AT1G52560,AT1G59860,AT1G66080,HSP101,AT3G61950,LEA4-5,ERD10,GolS2	41/-
1_Member	GO Biological Processes	GO:0009408	response to heat	-33.9188	-30.2042	CLPB4,HSFA2,HSP70T-2,AT2G41160,BAG6,GolS1,ATERDJ3A,Fes1A,HSP70,MBF1C,ROF1,HSP17.4,HSFA7A,AT-HSFA7B,ATHSP22.0,Hop3,AT4G17250,HSA32,HSP21,AT4G28140,HSF4,DREB2A,MTHSC70-2,HSP17.6II,AT5G37670,AT5G48570,HSP90.1,HSP81-2,HSP18.2,AT1G07400,Hsp70b,COR47,BBX17,AT1G52560,AT1G59860,AT1G66080,HSP101	37/268
1_Member	GO Biological Processes	GO:0009266	response to temperature stimulus	-23.6329	-20.8214	CLPB4,HSFA2,HSP70T-2,AT2G41160,BAG6,GolS1,ATERDJ3A,Fes1A,HSP70,MBF1C,ROF1,HSP17.4,HSFA7A,AT3G61950,AT-HSFA7B,ATHSP22.0,Hop3,AT4G17250,HSA32,HSP21,AT4G28140,HSF4,DREB2A,LEA4-5,MTHSC70-2,HSP17.6II,AT5G37670,AT5G48570,HSP90.1,HSP81-2,HSP18.2,AT1G07400,Hsp70b,COR47,ERD10,BBX17,AT1G52560,GolS2,AT1G59860,AT1G66080,HSP101	41/666
1_Member	GO Biological Processes	GO:0010286	heat acclimation	-12.9372	-10.2225	HSFA2,AT2G41160,ROF1,Hop3,AT4G17250,HSA32,DREB2A,AT5G48570,HSP81-2,HSP18.2,COR47,AT1G66080	12/62
2_Summary	GO Biological Processes	GO:0071456	cellular response to hypoxia	-25.9898	-22.7142	HSFA2,FBA6,AT3G07350,AT3G10020,MBF1C,HSP17.4,ATHSP22.0,AT-HSFB2B,SGT1A,AT4G27450,AT4G32480,DREB2A,HSP17.6II,HSP17.6A,AT5G37670,AT5G54940,AT1G07400,AT1G14200,AT1G19530,AT1G21550,AT1G26270,AT1G26800,ATAF1,AT1G33055,AT1G54050,AT1G59860,FBS1,AT1G66080,AT1G67360,HSP101	30/-
2_Member	GO Biological Processes	GO:0071456	cellular response to hypoxia	-25.9898	-22.7142	HSFA2,FBA6,AT3G07350,AT3G10020,MBF1C,HSP17.4,ATHSP22.0,AT-HSFB2B,SGT1A,AT4G27450,AT4G32480,DREB2A,HSP17.6II,HSP17.6A,AT5G37670,AT5G54940,AT1G07400,AT1G14200,AT1G19530,AT1G21550,AT1G26270,AT1G26800,ATAF1,AT1G33055,AT1G54050,AT1G59860,FBS1,AT1G66080,AT1G67360,HSP101	30/241
2_Member	GO Biological Processes	GO:0036294	cellular response to decreased oxygen levels	-25.8809	-22.7142	HSFA2,FBA6,AT3G07350,AT3G10020,MBF1C,HSP17.4,ATHSP22.0,AT-HSFB2B,SGT1A,AT4G27450,AT4G32480,DREB2A,HSP17.6II,HSP17.6A,AT5G37670,AT5G54940,AT1G07400,AT1G14200,AT1G19530,AT1G21550,AT1G26270,AT1G26800,ATAF1,AT1G33055,AT1G54050,AT1G59860,FBS1,AT1G66080,AT1G67360,HSP101	30/243
2_Member	GO Biological Processes	GO:0071453	cellular response to oxygen levels	-25.8268	-22.7142	HSFA2,FBA6,AT3G07350,AT3G10020,MBF1C,HSP17.4,ATHSP22.0,AT-HSFB2B,SGT1A,AT4G27450,AT4G32480,DREB2A,HSP17.6II,HSP17.6A,AT5G37670,AT5G54940,AT1G07400,AT1G14200,AT1G19530,AT1G21550,AT1G26270,AT1G26800,ATAF1,AT1G33055,AT1G54050,AT1G59860,FBS1,AT1G66080,AT1G67360,HSP101	30/244
2_Member	GO Biological Processes	GO:0001666	response to hypoxia	-24.5985	-21.5828	HSFA2,FBA6,AT3G07350,AT3G10020,MBF1C,HSP17.4,ATHSP22.0,AT-HSFB2B,SGT1A,AT4G27450,AT4G32480,DREB2A,HSP17.6II,HSP17.6A,AT5G37670,AT5G54940,AT1G07400,AT1G14200,AT1G19530,AT1G21550,AT1G26270,AT1G26800,ATAF1,AT1G33055,AT1G54050,AT1G59860,FBS1,AT1G66080,AT1G67360,HSP101	30/268
2_Member	GO Biological Processes	GO:0036293	response to decreased oxygen levels	-24.4059	-21.4694	HSFA2,FBA6,AT3G07350,AT3G10020,MBF1C,HSP17.4,ATHSP22.0,AT-HSFB2B,SGT1A,AT4G27450,AT4G32480,DREB2A,HSP17.6II,HSP17.6A,AT5G37670,AT5G54940,AT1G07400,AT1G14200,AT1G19530,AT1G21550,AT1G26270,AT1G26800,ATAF1,AT1G33055,AT1G54050,AT1G59860,FBS1,AT1G66080,AT1G67360,HSP101	30/272
2_Member	GO Biological Processes	GO:0070482	response to oxygen levels	-24.3107	-21.4412	HSFA2,FBA6,AT3G07350,AT3G10020,MBF1C,HSP17.4,ATHSP22.0,AT-HSFB2B,SGT1A,AT4G27450,AT4G32480,DREB2A,HSP17.6II,HSP17.6A,AT5G37670,AT5G54940,AT1G07400,AT1G14200,AT1G19530,AT1G21550,AT1G26270,AT1G26800,ATAF1,AT1G33055,AT1G54050,AT1G59860,FBS1,AT1G66080,AT1G67360,HSP101	30/274
3_Summary	KEGG Pathway	ath04141	Protein processing in endoplasmic reticulum - Arabidopsis thaliana (thale cress)	-15.8202	-13.0598	AT2G29500,Fes1A,HSP70,HSP17.4,AtCDC48B,ATHSP22.0,HSP23.6-MITO,HSP21,HSP17.6II,HSP17.6A,AT5G37670,AT5G51440,HSP90.1,HSP81-2,HSP18.2,AT1G07400,Hsp70b,AT1G52560,AT1G53540,AT1G54050,AT1G59860	21/-
3_Member	KEGG Pathway	ath04141	Protein processing in endoplasmic reticulum - Arabidopsis thaliana (thale cress)	-15.8202	-13.0598	AT2G29500,Fes1A,HSP70,HSP17.4,AtCDC48B,ATHSP22.0,HSP23.6-MITO,HSP21,HSP17.6II,HSP17.6A,AT5G37670,AT5G51440,HSP90.1,HSP81-2,HSP18.2,AT1G07400,Hsp70b,AT1G52560,AT1G53540,AT1G54050,AT1G59860	21/219
4_Summary	GO Biological Processes	GO:0006457	protein folding	-8.83378	-6.16051	AT2G20560,AT2G21130,CLPB4,HSP70T-2,HSP70,MTHSC70-2,HSP17.6A,AT5G37670,HSP90.1,HSP81-2,Hsp70b,AT1G59860,AGO2	13/-
4_Member	GO Biological Processes	GO:0006457	protein folding	-8.83378	-6.16051	AT2G20560,AT2G21130,CLPB4,HSP70T-2,HSP70,MTHSC70-2,HSP17.6A,AT5G37670,HSP90.1,HSP81-2,Hsp70b,AT1G59860	12/135
4_Member	GO Biological Processes	GO:0051604	protein maturation	-6.93896	-4.30348	AT2G20560,AT2G21130,CLPB4,HSP70T-2,HSP70,MTHSC70-2,HSP17.6A,AT5G37670,HSP90.1,HSP81-2,Hsp70b,AT1G59860	12/199
4_Member	GO Biological Processes	GO:0009615	response to virus	-2.09554	0	HSP70,MTHSC70-2,Hsp70b,AGO2	4/94
5_Summary	GO Biological Processes	GO:0006979	response to oxidative stress	-6.13212	-3.53139	AT2G19310,AT2G24550,HSFA2,CSD2,GSTU5,AT2G29500,GolS1,APX2,AT3G10020,DREB2A,AT5G19875,AT5G21940,AT5G37670,AT1G07400,GolS2,SAG20	16/-
5_Member	GO Biological Processes	GO:0006979	response to oxidative stress	-6.13212	-3.53139	AT2G19310,AT2G24550,HSFA2,CSD2,GSTU5,AT2G29500,GolS1,APX2,AT3G10020,DREB2A,AT5G19875,AT5G21940,AT5G37670,AT1G07400,GolS2,SAG20	16/433
5_Member	GO Biological Processes	GO:0000302	response to reactive oxygen species	-2.12516	0	HSFA2,CSD2,DREB2A,AT5G37670,SAG20	5/145
6_Summary	GO Biological Processes	GO:0006970	response to osmotic stress	-4.72191	-2.15337	CSD2,RD28,GolS1,Fes1A,NCED3,ROF1,EDL3,LEA4-5,HSP17.6A,SIS,HSP81-2,EGY3,COR47,GolS2,AT1G59860,FBS1,BAM1,MBF1C,DREB2A,HAI1,ERD10,AT5G13200,AT5G58787,RCAR1	24/-
6_Member	GO Biological Processes	GO:0006970	response to osmotic stress	-4.72191	-2.15337	CSD2,RD28,GolS1,Fes1A,NCED3,ROF1,EDL3,LEA4-5,HSP17.6A,SIS,HSP81-2,EGY3,COR47,GolS2,AT1G59860,FBS1	16/559
6_Member	GO Biological Processes	GO:0001101	response to acid chemical	-4.42752	-1.88895	RD28,GolS1,NCED3,BAM1,MBF1C,EDL3,DREB2A,LEA4-5,HSP81-2,HAI1,COR47,ERD10,GolS2,FBS1	14/465
6_Member	GO Biological Processes	GO:0009414	response to water deprivation	-4.268	-1.78378	RD28,GolS1,NCED3,BAM1,MBF1C,EDL3,DREB2A,LEA4-5,HSP81-2,HAI1,COR47,ERD10,GolS2	13/420
6_Member	GO Biological Processes	GO:0009415	response to water	-4.12379	-1.6644	RD28,GolS1,NCED3,BAM1,MBF1C,EDL3,DREB2A,LEA4-5,HSP81-2,HAI1,COR47,ERD10,GolS2	13/434
6_Member	GO Biological Processes	GO:0009651	response to salt stress	-2.7559	-0.506413	CSD2,GolS1,Fes1A,NCED3,EDL3,SIS,HSP81-2,EGY3,GolS2,AT1G59860,FBS1	11/461
6_Member	GO Biological Processes	GO:0009737	response to abscisic acid	-2.26549	-0.0823037	GolS1,MBF1C,EDL3,AT5G13200,AT5G58787,HAI1,RCAR1,COR47,ERD10,GolS2,FBS1	11/535
6_Member	GO Biological Processes	GO:0097305	response to alcohol	-2.22434	-0.0537427	GolS1,MBF1C,EDL3,AT5G13200,AT5G58787,HAI1,RCAR1,COR47,ERD10,GolS2,FBS1	11/542
7_Summary	GO Biological Processes	GO:0009061	anaerobic respiration	-4.33269	-1.82215	AT3G10020,AT1G19530,AT1G33055,AT5G25450	4/-
7_Member	GO Biological Processes	GO:0009061	anaerobic respiration	-4.33269	-1.82215	AT3G10020,AT1G19530,AT1G33055	3/9
7_Member	GO Biological Processes	GO:0045333	cellular respiration	-2.11165	0	AT3G10020,AT5G25450,AT1G19530,AT1G33055	4/93
8_Summary	GO Biological Processes	GO:0010029	regulation of seed germination	-3.75986	-1.32395	EDL3,AT5G13200,HSP81-2,HAI2,ERD10,PUB19,AT3G48510	7/-
8_Member	GO Biological Processes	GO:0010029	regulation of seed germination	-3.75986	-1.32395	EDL3,AT5G13200,HSP81-2,HAI2,ERD10,PUB19	6/98
8_Member	GO Biological Processes	GO:1900140	regulation of seedling development	-3.59631	-1.18267	EDL3,AT5G13200,HSP81-2,HAI2,ERD10,PUB19	6/105
8_Member	GO Biological Processes	GO:0010162	seed dormancy process	-2.28477	-0.0886191	AT3G48510,AT5G13200,HAI2	3/42
8_Member	GO Biological Processes	GO:0022611	dormancy process	-2.28477	-0.0886191	AT3G48510,AT5G13200,HAI2	3/42
9_Summary	GO Biological Processes	GO:0009968	negative regulation of signal transduction	-3.38339	-0.990948	ZFP8,AT3G59940,HAI1,HAI2,ATAF1,AT1G80440	6/-
9_Member	GO Biological Processes	GO:0009968	negative regulation of signal transduction	-3.38339	-0.990948	ZFP8,AT3G59940,HAI1,HAI2,ATAF1,AT1G80440	6/115
9_Member	GO Biological Processes	GO:0010648	negative regulation of cell communication	-3.30421	-0.951273	ZFP8,AT3G59940,HAI1,HAI2,ATAF1,AT1G80440	6/119
9_Member	GO Biological Processes	GO:0023057	negative regulation of signaling	-3.30421	-0.951273	ZFP8,AT3G59940,HAI1,HAI2,ATAF1,AT1G80440	6/119
9_Member	GO Biological Processes	GO:0009788	negative regulation of abscisic acid-activated signaling pathway	-2.74396	-0.506413	ZFP8,HAI1,HAI2,ATAF1	4/62
9_Member	GO Biological Processes	GO:1901420	negative regulation of response to alcohol	-2.74396	-0.506413	ZFP8,HAI1,HAI2,ATAF1	4/62
9_Member	GO Biological Processes	GO:1905958	negative regulation of cellular response to alcohol	-2.74396	-0.506413	ZFP8,HAI1,HAI2,ATAF1	4/62
10_Summary	GO Biological Processes	GO:0034605	cellular response to heat	-3.16207	-0.827614	HSFA2,ATERDJ3A,ROF1,AT5G48570	4/-
10_Member	GO Biological Processes	GO:0034605	cellular response to heat	-3.16207	-0.827614	HSFA2,ATERDJ3A,ROF1,AT5G48570	4/48
11_Summary	GO Biological Processes	GO:0035967	cellular response to topologically incorrect protein	-2.88734	-0.570613	HSFA2,TIN1,AT1G26800	3/-
11_Member	GO Biological Processes	GO:0035967	cellular response to topologically incorrect protein	-2.88734	-0.570613	HSFA2,TIN1,AT1G26800	3/26
11_Member	GO Biological Processes	GO:0035966	response to topologically incorrect protein	-2.74751	-0.506413	HSFA2,TIN1,AT1G26800	3/29
12_Summary	GO Biological Processes	GO:0009644	response to high light intensity	-2.59644	-0.373138	GolS1,ROF1,SR45a,HSP101	4/-
12_Member	GO Biological Processes	GO:0009644	response to high light intensity	-2.59644	-0.373138	GolS1,ROF1,SR45a,HSP101	4/68
