# Supplementary material for: Comparative Transcriptome Analysis of Arabidopsis Seedlings Under Heat Stress on Whole Plants, Shoots, and Roots Reveals New HS-Regulated Genes, Organ-Specific Responses, and Shoots-Roots Communication
Source: Int J Mol Sci. 2025 Mar 10;26(6):2478. doi: 10.3390/ijms26062478 (PMC11942352; doi:10.3390/ijms26062478)
Supplement: Supplementary file 1 [file ijms-26-02478-s001.zip › Additional file 1/Supplemental Table Set S3.xlsx]

## Sheet: ALL
42W-SUP	42S-SUP	42R-SUP		42W-RUP	42S-RUP	42R-RUP
Protein processing in endoplasmic reticulum	Protein processing in endoplasmic reticulum	Protein processing in endoplasmic reticulum		Protein processing in endoplasmic reticulum	Protein processing in endoplasmic reticulum	Oxidative phosphorylation
MAPK signaling pathway	MAPK signaling pathway	Starch and sucrose metabolism		Oxidative phosphorylation	MAPK signaling pathway	Protein processing in endoplasmic reticulum
MAPK signaling pathway - plant	Spliceosome			Fructose and mannose metabolism	Galactose metabolism	MAPK signaling pathway
Spliceosome	Endocytosis			Diterpenoid biosynthesis	Endocytosis	Spliceosome
Peptidoglycan biosynthesis	Peptidoglycan biosynthesis			MAPK signaling pathway		Peptidoglycan biosynthesis
PI3K-Akt signaling pathway	Fructose and mannose metabolism			Plant hormone signal transduction		Galactose metabolism
Metabolism of xenobiotics by cytochrome P450	PI3K-Akt signaling pathway
Drug metabolism - cytochrome P450
Endocytosis
Galactose metabolism
42W-SDOWN	42S-SDOWN	42R-SDOWN		42W-RDOWN	42S-RDOWN	42R-RDOWN
Plant hormone signal transduction	Plant hormone signal transduction			Phenylpropanoid biosynthesis		Phenylpropanoid biosynthesis
Glucosinolate biosynthesis	alpha-Linolenic acid metabolism			Starch and sucrose metabolism		Starch and sucrose metabolism
2-Oxocarboxylic acid metabolism	Linoleic acid metabolism			Pentose and glucuronate interconversions		alpha-Linolenic acid metabolism
Amino sugar and nucleotide sugar metabolism	Tryptophan metabolism			Fatty acid elongation		Pentose and glucuronate interconversions
Tryptophan metabolism	Glucosinolate biosynthesis			Cyanoamino acid metabolism		ABC transporters
Arginine and proline metabolism	2-Oxocarboxylic acid metabolism			Novobiocin biosynthesis		Plant hormone signal transduction
Biosynthesis of amino acids				Glucosinolate biosynthesis		MAPK signaling pathway - plant
						Galactose metabolism
						Cyanoamino acid metabolism
						Glucosinolate biosynthesis
						Taurine and hypotaurine metabolism
						Glycerolipid metabolism
						Tryptophan metabolism
						Fatty acid elongation
						Linoleic acid metabolism
						Glycosphingolipid biosynthesis - globo series
						cGMP - PKG signaling pathway

## Sheet: 42WUP
id	Group	Description	Significant	Annotated	Pvalue	Qvalue	Signi_id	Signi_symbol
ko04141	42W-S	Protein processing in endoplasmic reticulum	39/111	219/4988	3.73577e-26	2.90997e-24	AT3G12580(8.60580916595),AT4G10250(14.6706854642),AT3G46230(12.376918577),AT5G28540(2.05552713623),AT4G29330(3.15776425462),AT3G08690(1.73148244555),AT3G09440(3.96559025634),AT4G25200(14.7728112247),AT1G52560(10.021015292),AT1G53540(13.8271609936),AT5G52640(9.7387858968),AT5G03340(2.12648178746),AT5G59720(8.89246309707),AT5G02490(3.55625138994),AT5G51450(1.21189903717),AT1G59860(10.8201322441),AT…	MED37C(8.60580916595),HSP22.0(14.6706854642),HSP17.4A(12.376918577),MED37A(2.05552713623),DER1(3.15776425462),UBC11(1.73148244555),HSP70-3(3.96559025634),HSP23.6(14.7728112247),HSP26.5(10.021015292),HSP17.6C(13.8271609936),HSP90-1(9.7387858968),CDC48E(2.12648178746),HSP18.1(8.89246309707),MED37D(3.55625138994),RIN3(1.21189903717),HSP17.6A(10.8201322441),HSP17.6B(9.66375024893),ATJ3(2.75404504999)…
ko04010	42W-S	MAPK signaling pathway	6/111	54/4988	0.00114857	0.0447339	AT3G12580(8.60580916595),AT3G09440(3.96559025634),AT5G02490(3.55625138994),AT4G24280(1.19891015361),AT1G16030(9.32331769293),AT5G09590(5.65716070154)	MED37C(8.60580916595),HSP70-3(3.96559025634),MED37D(3.55625138994),HSP70-6(1.19891015361),HSP70-5(9.32331769293),HSP70-10(5.65716070154)
ko04016	42W-S	MAPK signaling pathway - plant	6/111	68/4988	0.00378461	0.098267	AT5G66880(1.9324125322),AT4G01026(1.56729778669),AT1G01360(1.86915623957),AT4G26080(1.91415464266),AT5G57050(1.60044731824),AT1G07430(2.71999273151)	SRK2I(1.9324125322),PYL7(1.56729778669),PYL9(1.86915623957),ABI1(1.91415464266),ABI2(1.60044731824),AIP1(2.71999273151)
ko03040	42W-S	Spliceosome	10/111	197/4988	0.0117547	0.228908	AT4G10110(1.30920066837),AT3G12580(8.60580916595),AT1G09140(2.21323770745),AT3G09440(3.96559025634),AT5G02490(3.55625138994),AT1G55310(1.91333587477),AT2G30000(2.58852980549),AT4G24280(1.19891015361),AT1G16030(9.32331769293),AT5G09590(5.65716070154)	AT4G10110(1.30920066837),MED37C(8.60580916595),SR30(2.21323770745),HSP70-3(3.96559025634),MED37D(3.55625138994),SR33(1.91333587477),AT2G30000(2.58852980549),HSP70-6(1.19891015361),HSP70-5(9.32331769293),HSP70-10(5.65716070154)
ko00550	42W-S	Peptidoglycan biosynthesis	1/111	1/4988	0.0222534	0.33988	AT1G73740(1.31475160269)	AT1G73740(1.31475160269)
ko04151	42W-S	PI3K-Akt signaling pathway	6/111	104/4988	0.0276221	0.33988	AT5G52640(9.7387858968),AT5G56030(4.24410877597),AT3G07770(1.88853500445),AT2G04030(1.22544400788),AT4G18700(1.07751768587),AT5G56010(3.40686859575)	HSP90-1(9.7387858968),HSP81-2(4.24410877597),HSP90-6(1.88853500445),HSP90-5(1.22544400788),CIPK12(1.07751768587),HSP90-3(3.40686859575)
ko00980	42W-S	Metabolism of xenobiotics by cytochrome P450	4/111	55/4988	0.033225	0.33988	AT2G29450(3.16639525092),AT2G47730(2.54998657436),AT2G29480(2.65763815456),AT1G78380(1.32266307453)	GSTU5(3.16639525092),GSTF8(2.54998657436),GSTU2(2.65763815456),GSTU19(1.32266307453)
ko00982	42W-S	Drug metabolism - cytochrome P450	4/111	56/4988	0.0351866	0.33988	AT2G29450(3.16639525092),AT2G47730(2.54998657436),AT2G29480(2.65763815456),AT1G78380(1.32266307453)	GSTU5(3.16639525092),GSTF8(2.54998657436),GSTU2(2.65763815456),GSTU19(1.32266307453)
ko04144	42W-S	Endocytosis	7/111	143/4988	0.0392699	0.33988	AT3G12580(8.60580916595),AT3G09440(3.96559025634),AT5G02490(3.55625138994),AT4G24280(1.19891015361),AT1G16030(9.32331769293),AT1G07410(4.18792278447),AT5G09590(5.65716070154)	MED37C(8.60580916595),HSP70-3(3.96559025634),MED37D(3.55625138994),HSP70-6(1.19891015361),HSP70-5(9.32331769293),RABA2B(4.18792278447),HSP70-10(5.65716070154)
ko00052	42W-S	Galactose metabolism	4/111	61/4988	0.0459872	0.358216	AT2G47180(6.3902195995),AT1G56600(3.78738492516),AT4G26270(5.14817786625),AT5G17310(1.15824709902)	GOLS1(6.3902195995),GOLS2(3.78738492516),PFK3(5.14817786625),UGP1(1.15824709902)
id	Group	Description	Significant	Annotated	Pvalue	Qvalue	Signi_id	Signi_symbol
ko04141	42W-R	Protein processing in endoplasmic reticulum	20/71	219/4988	9.28346e-12	3.51794e-10	AT3G12580(3.55400740855),AT4G10250(9.79588474631),AT3G46230(7.76090030349),AT4G25200(9.87494975535),AT1G52560(6.96592122785),AT1G53540(9.33430208044),AT5G52640(5.02674498579),AT5G59720(7.36623597009),AT1G59860(6.97896450561),AT2G29500(6.33277697193),AT3G09350(3.11475118047),AT5G12030(9.07133487727),AT4G27670(10.0962140239),AT1G07400(7.04856045604),AT1G16030(8.37338477169),AT5G37670(6.61164586151)…	MED37C(3.55400740855),HSP22.0(9.79588474631),HSP17.4A(7.76090030349),HSP23.6(9.87494975535),HSP26.5(6.96592122785),HSP17.6C(9.33430208044),HSP90-1(5.02674498579),HSP18.1(7.36623597009),HSP17.6A(6.97896450561),HSP17.6B(6.33277697193),Fes1A(3.11475118047),HSP17.7(9.07133487727),HSP21(10.0962140239),HSP17.8(7.04856045604),HSP70-5(8.37338477169),HSP15.7(6.61164586151),HSP70-10(3.33750499973),HSP17.6(…
ko00190	42W-R	Oxidative phosphorylation	13/71	167/4988	4.46732e-07	8.46439e-06	ATMG01170(3.43454243912),ATMG01275(3.74130455812),ATMG00285(4.26542099376),ATMG00990(4.44885140135),AT2G07751(4.31697692879),ATMG00270(6.34697097565),ATMG00060(5.67008378817),ATMG00650(3.88727562826),ATMG01120(4.33274961306),ATMG00410(3.22494189397),AT2G07741(3.38394209176),ATMG00070(3.42946006069),AT5G25450(4.35313689001)	ATP6-2(3.43454243912),NAD1A(3.74130455812),NAD2A(4.26542099376),NAD3(4.44885140135),AT2G07751(4.31697692879),NAD6(6.34697097565),NAD5C(5.67008378817),NAD4L(3.88727562826),NAD1B(4.33274961306),ATP6-1(3.22494189397),AT2G07741(3.38394209176),NAD9(3.42946006069),QCR7-2(4.35313689001)
ko00051	42W-R	Fructose and mannose metabolism	5/71	67/4988	0.00246931	0.0311913	AT4G26270(2.61580794647),AT1G50390(2.52594696489),AT1G06030(3.89783123561),AT2G36460(2.29655269049),AT4G10260(15.97945802)	PFK3(2.61580794647),AT1G50390(2.52594696489),AT1G06030(3.89783123561),FBA6(2.29655269049),AT4G10260(15.97945802)
ko00904	42W-R	Diterpenoid biosynthesis	2/71	22/4988	0.0384139	0.258625	AT1G15550(1.60023422738),AT1G80340(2.32320466967)	GA3OX1(1.60023422738),GA3OX2(2.32320466967)
ko04010	42W-R	MAPK signaling pathway	3/71	54/4988	0.0408947	0.258625	AT3G12580(3.55400740855),AT1G16030(8.37338477169),AT5G09590(3.33750499973)	MED37C(3.55400740855),HSP70-5(8.37338477169),HSP70-10(3.33750499973)
ko04075	42W-R	Plant hormone signal transduction	8/71	276/4988	0.040949	0.258625	AT1G19050(2.01927260216),AT3G48100(1.42061342388),AT5G59220(2.48629065246),AT4G37390(1.96657808228),AT4G12410(3.21379480134),AT3G57040(1.38243150593),AT5G62920(2.13743825653),AT1G07430(5.86889886978)	ARR7(2.01927260216),ARR5(1.42061342388),SAG113(2.48629065246),YDK1(1.96657808228),AT4G12410(3.21379480134),ARR9(1.38243150593),ARR6(2.13743825653),AIP1(5.86889886978)

## Sheet: 42WDOWN
id	Group	Description	Significant	Annotated	Pvalue	Qvalue	Signi_id	Signi_symbol
ko04075	42W-S	Plant hormone signal transduction	16/57	276/4988	3.71406e-08	1.75929e-06	AT2G40330(-4.01474167468),AT5G18020(-1.97344400291),AT4G34750(-1.77417949031),AT2G21210(-2.17556821688),AT4G03400(-1.35761921858),AT3G03840(-1.98296317654),AT4G39400(-1.18052212008),AT4G38840(-1.94065632332),AT1G14920(-2.34490799202),AT4G38860(-1.85367797045),AT5G10030(-1.10826598075),AT4G03190(-1.31264706904),AT1G10470(-1.32538920116),AT4G34760(-1.46722037206),AT5G62920(-1.57197201258),AT1G66350…	PYL6(-4.01474167468),SAUR20(-1.97344400291),AT4G34750(-1.77417949031),AT2G21210(-2.17556821688),DFL2(-1.35761921858),AT3G03840(-1.98296317654),BRI1(-1.18052212008),AT4G38840(-1.94065632332),GAI(-2.34490799202),AT4G38860(-1.85367797045),TGA4(-1.10826598075),GRH1(-1.31264706904),ARR4(-1.32538920116),SAUR50(-1.46722037206),ARR6(-1.57197201258),RGL1(-2.30997731526)
ko00966	42W-S	Glucosinolate biosynthesis	5/57	12/4988	1.21482e-07	2.87721e-06	AT1G74100(-1.24201357482),AT1G16400(-1.48168976499),AT4G31500(-1.86158707879),AT4G39950(-1.86815463558),AT2G20610(-1.62423553965)	SOT16(-1.24201357482),CYP79F2(-1.48168976499),CYP83B1(-1.86158707879),CYP79B2(-1.86815463558),SUR1(-1.62423553965)
ko01210	42W-S	2-Oxocarboxylic acid metabolism	6/57	73/4988	0.000160545	0.00253492	AT1G74100(-1.24201357482),AT3G58990(-1.62224225103),AT1G16400(-1.48168976499),AT4G31500(-1.86158707879),AT4G39950(-1.86815463558),AT2G20610(-1.62423553965)	SOT16(-1.24201357482),IPMI1(-1.62224225103),CYP79F2(-1.48168976499),CYP83B1(-1.86158707879),CYP79B2(-1.86815463558),SUR1(-1.62423553965)
ko00520	42W-S	Amino sugar and nucleotide sugar metabolism	7/57	136/4988	0.000813152	0.00962943	AT4G00110(-1.58189393897),AT5G15770(-1.87563324912),AT1G02730(-1.24002525087),AT3G51160(-1.59381026842),AT5G64570(-2.1764397067),AT3G02570(-1.25448846234),AT2G45310(-2.10137540759)	GAE3(-1.58189393897),GNA1(-1.87563324912),CSLD5(-1.24002525087),MUR1(-1.59381026842),BXL4(-2.1764397067),PMI1(-1.25448846234),GAE4(-2.10137540759)
ko00380	42W-S	Tryptophan metabolism	4/57	45/4988	0.00161175	0.0152692	AT1G74100(-1.24201357482),AT4G31500(-1.86158707879),AT4G39950(-1.86815463558),AT2G20610(-1.62423553965)	SOT16(-1.24201357482),CYP83B1(-1.86158707879),CYP79B2(-1.86815463558),SUR1(-1.62423553965)
ko00330	42W-S	Arginine and proline metabolism	3/57	52/4988	0.0210576	0.166244	AT1G65840(-1.22530961759),AT4G29720(-1.90611762873),AT2G16500(-1.55405630695)	PAO4(-1.22530961759),PAO5(-1.90611762873),SPE1(-1.55405630695)
ko01230	42W-S	Biosynthesis of amino acids	7/57	255/4988	0.0249434	0.16879	AT2G36880(-1.38052560006),AT3G58990(-1.62224225103),AT2G01290(-1.5584771251),AT2G17630(-1.26019470342),AT1G55920(-1.67602530187),AT4G13930(-1.28585707169),AT1G71100(-1.2885795606)	METK3(-1.38052560006),IPMI1(-1.62224225103),RPI2(-1.5584771251),PSAT2(-1.26019470342),SAT1(-1.67602530187),SHM4(-1.28585707169),RPI1(-1.2885795606)
id	Group	Description	Significant	Annotated	Pvalue	Qvalue	Signi_id	Signi_symbol
ko00940	42W-R	Phenylpropanoid biosynthesis	6/21	161/4988	3.73866e-05	0.00102321	AT1G66280(-1.95784881375),AT1G66270(-2.10684862084),AT5G22410(-2.11127324848),AT1G34510(-2.79216166856),AT3G49960(-2.65932340429),AT1G30870(-2.40294660521)	BGLU22(-1.95784881375),BGLU21(-2.10684862084),PER60(-2.11127324848),PER8(-2.79216166856),PER35(-2.65932340429),PER7(-2.40294660521)
ko00500	42W-R	Starch and sucrose metabolism	6/21	203/4988	0.000137137	0.00187661	AT1G66280(-1.95784881375),AT1G66270(-2.10684862084),AT2G47550(-2.48238102766),AT3G10720(-2.28102876723),AT1G11580(-1.82996167076),AT3G14310(-2.06039102269)	BGLU22(-1.95784881375),BGLU21(-2.10684862084),PME20(-2.48238102766),PME25(-2.28102876723),ATPMEPCRA(-1.82996167076),PME3(-2.06039102269)
ko00040	42W-R	Pentose and glucuronate interconversions	4/21	85/4988	0.000376839	0.00343783	AT2G47550(-2.48238102766),AT3G10720(-2.28102876723),AT1G11580(-1.82996167076),AT3G14310(-2.06039102269)	PME20(-2.48238102766),PME25(-2.28102876723),ATPMEPCRA(-1.82996167076),PME3(-2.06039102269)
ko00062	42W-R	Fatty acid elongation	2/21	36/4988	0.00975822	0.0667668	AT1G68530(-1.61890724682),AT1G25450(-1.74742638642)	CUT1(-1.61890724682),KCS5(-1.74742638642)
ko00460	42W-R	Cyanoamino acid metabolism	2/21	61/4988	0.0266126	0.145669	AT1G66280(-1.95784881375),AT1G66270(-2.10684862084)	BGLU22(-1.95784881375),BGLU21(-2.10684862084)
ko00401	42W-R	Novobiocin biosynthesis	1/21	9/4988	0.0372885	0.170088	AT2G24850(-4.34392656525)	TAT3(-4.34392656525)
ko00966	42W-R	Glucosinolate biosynthesis	1/21	12/4988	0.0494209	0.193225	AT4G31500(-1.96491339619)	CYP83B1(-1.96491339619)

## Sheet: 42SUP
id	Group	Description	Significant	Annotated	Pvalue	Qvalue	Signi_id	Signi_symbol
ko04141	42S-S	Protein processing in endoplasmic reticulum	37/87	219/4988	2.17534e-28	1.3052e-26	AT3G12580(8.22952795022),AT4G10250(14.347155785),AT3G46230(11.9598108201),AT5G28540(1.86852431723),AT4G29330(3.1830938911),AT3G08690(1.55331683985),AT3G09440(3.69770313381),AT4G25200(14.2921044294),AT1G52560(9.31880492774),AT1G53540(13.3837048046),AT5G52640(9.34119354794),AT5G03340(2.27799110002),AT5G59720(8.13076025832),AT5G02490(3.32735570473),AT1G59860(10.507810174),AT2G29500(9.1871471168),AT3…	MED37C(8.22952795022),HSP22.0(14.347155785),HSP17.4A(11.9598108201),MED37A(1.86852431723),DER1(3.1830938911),UBC11(1.55331683985),HSP70-3(3.69770313381),HSP23.6(14.2921044294),HSP26.5(9.31880492774),HSP17.6C(13.3837048046),HSP90-1(9.34119354794),CDC48E(2.27799110002),HSP18.1(8.13076025832),MED37D(3.32735570473),HSP17.6A(10.507810174),HSP17.6B(9.1871471168),ATJ3(2.87843001001),HSP81-2(4.2116322023…
ko04010	42S-S	MAPK signaling pathway	6/87	54/4988	0.000312474	0.00937421	AT3G12580(8.22952795022),AT3G09440(3.69770313381),AT5G02490(3.32735570473),AT4G24280(1.31520553015),AT1G16030(8.6458538522),AT5G09590(5.37061339517)	MED37C(8.22952795022),HSP70-3(3.69770313381),MED37D(3.32735570473),HSP70-6(1.31520553015),HSP70-5(8.6458538522),HSP70-10(5.37061339517)
ko03040	42S-S	Spliceosome	9/87	197/4988	0.00693634	0.138727	AT3G12580(8.22952795022),AT1G09140(2.49482560506),AT3G09440(3.69770313381),AT5G02490(3.32735570473),AT1G55310(1.90975172047),AT2G30000(2.45772350581),AT4G24280(1.31520553015),AT1G16030(8.6458538522),AT5G09590(5.37061339517)	MED37C(8.22952795022),SR30(2.49482560506),HSP70-3(3.69770313381),MED37D(3.32735570473),SR33(1.90975172047),AT2G30000(2.45772350581),HSP70-6(1.31520553015),HSP70-5(8.6458538522),HSP70-10(5.37061339517)
ko04144	42S-S	Endocytosis	7/87	143/4988	0.011869	0.178035	AT3G12580(8.22952795022),AT3G09440(3.69770313381),AT5G02490(3.32735570473),AT4G24280(1.31520553015),AT1G16030(8.6458538522),AT1G07410(3.73687735492),AT5G09590(5.37061339517)	MED37C(8.22952795022),HSP70-3(3.69770313381),MED37D(3.32735570473),HSP70-6(1.31520553015),HSP70-5(8.6458538522),RABA2B(3.73687735492),HSP70-10(5.37061339517)
ko00550	42S-S	Peptidoglycan biosynthesis	1/87	1/4988	0.0174419	0.209302	AT1G73740(1.3263595505)	AT1G73740(1.3263595505)
ko00051	42S-S	Fructose and mannose metabolism	4/87	67/4988	0.0287805	0.287805	AT4G26270(5.08111714649),AT1G50390(5.6132839166),AT1G06030(7.1404264377),AT2G36460(3.31980388644)	PFK3(5.08111714649),AT1G50390(5.6132839166),AT1G06030(7.1404264377),FBA6(3.31980388644)
ko04151	42S-S	PI3K-Akt signaling pathway	5/87	104/4988	0.0343559	0.294479	AT5G52640(9.34119354794),AT5G56030(4.21163220231),AT3G07770(1.91293663143),AT2G04030(1.19944372505),AT5G56010(3.28989956786)	HSP90-1(9.34119354794),HSP81-2(4.21163220231),HSP90-6(1.91293663143),HSP90-5(1.19944372505),HSP90-3(3.28989956786)
id	Group	Description	Significant	Annotated	Pvalue	Qvalue	Signi_id	Signi_symbol
ko04141	42S-R	Protein processing in endoplasmic reticulum	18/29	219/4988	4.1606e-18	7.88324e-17	AT3G12580(3.97034973084),AT3G46230(7.20933803855),AT4G25200(8.95726661796),AT1G52560(6.43175363791),AT1G53540(8.51203382901),AT5G52640(5.05952619687),AT5G59720(6.236470432),AT1G59860(6.57266165374),AT2G29500(5.8765878437),AT3G09350(3.17461840979),AT5G12030(8.46075382583),AT4G27670(9.14116733717),AT1G07400(6.81304363397),AT1G16030(7.62218379685),AT5G37670(6.24665928586),AT5G09590(3.06502588114),AT…	MED37C(3.97034973084),HSP17.4A(7.20933803855),HSP23.6(8.95726661796),HSP26.5(6.43175363791),HSP17.6C(8.51203382901),HSP90-1(5.05952619687),HSP18.1(6.236470432),HSP17.6A(6.57266165374),HSP17.6B(5.8765878437),Fes1A(3.17461840979),HSP17.7(8.46075382583),HSP21(9.14116733717),HSP17.8(6.81304363397),HSP70-5(7.62218379685),HSP15.7(6.24665928586),HSP70-10(3.06502588114),HSP17.6(8.30844316454),HSP17.4B(6.…
ko04010	42S-R	MAPK signaling pathway	3/29	54/4988	0.00359209	0.0340303	AT3G12580(3.97034973084),AT1G16030(7.62218379685),AT5G09590(3.06502588114)	MED37C(3.97034973084),HSP70-5(7.62218379685),HSP70-10(3.06502588114)
ko00052	42S-R	Galactose metabolism	2/29	61/4988	0.0483523	0.222496	AT2G47180(2.76021142482),AT1G56600(3.17062967982)	GOLS1(2.76021142482),GOLS2(3.17062967982)
ko04144	42S-R	Endocytosis	2/29	143/4988	0.048953	0.222496	AT3G12580(3.97034973084),AT1G16030(7.62218379685),AT5G09590(3.06502588114)	MED37C(3.97034973084),HSP70-5(7.62218379685),HSP70-10(3.06502588114)

## Sheet: 42SDOWN
id	Group	Description	Significant	Annotated	Pvalue	Qvalue	Signi_id	Signi_symbol
ko04075	42S-S	Plant hormone signal transduction	7/22	276/4988	0.000122277	0.00180197	AT1G19050(-1.76051520802),AT1G14920(-1.84441526644),AT1G72450(-1.99668763019),AT4G38860(-1.694729229),AT1G10470(-1.6073264081),AT5G62920(-1.81232247506),AT1G66350(-2.15359876404)	ARR7(-1.76051520802),GAI(-1.84441526644),TIFY11B(-1.99668763019),AT4G38860(-1.694729229),ARR4(-1.6073264081),ARR6(-1.81232247506),RGL1(-2.15359876404)
ko00592	42S-S	alpha-Linolenic acid metabolism	3/22	37/4988	0.000525204	0.00322349	AT3G45140(-1.56857852381),AT1G72520(-1.70308533723),AT3G25760(-1.27055631771)	LOX2(-1.56857852381),LOX4(-1.70308533723),AOC1(-1.27055631771)
ko00591	42S-S	Linoleic acid metabolism	2/22	9/4988	0.00065621	0.00322349	AT3G45140(-1.56857852381),AT1G72520(-1.70308533723)	LOX2(-1.56857852381),LOX4(-1.70308533723)
ko00380	42S-S	Tryptophan metabolism	3/22	45/4988	0.000937468	0.00345383	AT4G31500(-2.17849598986),AT4G39950(-2.01139312758),AT2G30770(-3.16687273701)	CYP83B1(-2.17849598986),CYP79B2(-2.01139312758),CYP71A13(-3.16687273701)
ko00966	42S-S	Glucosinolate biosynthesis	2/22	12/4988	0.00119344	0.00351751	AT4G31500(-2.17849598986),AT4G39950(-2.01139312758)	CYP83B1(-2.17849598986),CYP79B2(-2.01139312758)
ko01210	42S-S	2-Oxocarboxylic acid metabolism	2/22	73/4988	0.0404105	0.0992538	AT4G31500(-2.17849598986),AT4G39950(-2.01139312758)	CYP83B1(-2.17849598986),CYP79B2(-2.01139312758)

## Sheet: 42RUP
id	Group	Description	Significant	Annotated	Pvalue	Qvalue	Signi_id	Signi_symbol
ko04141	42R-S	Protein processing in endoplasmic reticulum	23/55	219/4988	1.03309e-17	5.682e-16	AT3G12580(6.1466201094),AT4G10250(7.45772407339),AT3G46230(8.22404350108),AT4G25200(9.13642652167),AT1G52560(4.51011796546),AT1G53540(8.56011173712),AT5G52640(6.62439065635),AT5G59720(2.30440761345),AT1G59860(6.55724013639),AT2G29500(5.53471309651),AT5G56030(2.10085244253),AT3G09350(3.62150748096),AT4G03510(1.69326167836),AT5G12030(8.47786826583),AT4G27670(8.69498880881),AT4G28270(1.57107540692),…	MED37C(6.1466201094),HSP22.0(7.45772407339),HSP17.4A(8.22404350108),HSP23.6(9.13642652167),HSP26.5(4.51011796546),HSP17.6C(8.56011173712),HSP90-1(6.62439065635),HSP18.1(2.30440761345),HSP17.6A(6.55724013639),HSP17.6B(5.53471309651),HSP81-2(2.10085244253),Fes1A(3.62150748096),RMA1(1.69326167836),HSP17.7(8.47786826583),HSP21(8.69498880881),RMA2(1.57107540692),HSP17.8(7.90830286173),CDC48D(2.5121191…
ko00500	42R-S	Starch and sucrose metabolism	6/55	203/4988	0.0232486	0.639337	AT1G60140(1.24402905778),AT1G61820(1.172511652),AT3G23920(1.4027956704),AT1G23870(1.45330382546),AT2G18700(2.7443540135),AT1G70290(2.06439340489)	TPS10(1.24402905778),BGLU46(1.172511652),BAM1(1.4027956704),TPS9(1.45330382546),TPS11(2.7443540135),TPS8(2.06439340489)
id	Group	Description	Significant	Annotated	Pvalue	Qvalue	Signi_id	Signi_symbol
ko00190	42R-R	Oxidative phosphorylation	34/160	167/4988	4.90072e-19	3.8174e-17	ATMG01170(4.33770252732),ATMG01275(4.99427936737),ATMG00480(5.61642425919),ATMG01190(4.63797260007),AT2G07671(4.7836890967),AT2G07785(5.32033154304),AT2G07707(5.64198758293),ATMG00285(5.1646073482),ATMG00513(5.08636411184),ATMG00510(3.43117120279),ATMG00516(4.57933996731),ATMG00990(5.54856345969),AT2G07751(5.26012630113),ATMG00270(7.74883898266),ATMG00665(6.67347900213),ATMG01080(4.98053406022),A…	ATP6-2(4.33770252732),NAD1A(4.99427936737),YMF19(5.61642425919),ATP1(4.63797260007),AT2G07671(4.7836890967),AT2G07785(5.32033154304),YMF19(5.64198758293),NAD2A(5.1646073482),NAD5A(5.08636411184),NAD7(3.43117120279),NAD1C(4.57933996731),NAD3(5.54856345969),AT2G07751(5.26012630113),NAD6(7.74883898266),NAD5B(6.67347900213),ATP9(4.98053406022),NAD5C(6.98769479727),VHA-E3(1.12046366541),AT2G07727(2.73…
ko04141	42R-R	Protein processing in endoplasmic reticulum	38/160	219/4988	1.0317e-18	4.0182e-17	AT3G12580(4.55279294127),AT4G10250(10.0758623794),AT3G46230(8.33515522092),AT5G28540(1.1992207646),AT4G29330(2.08510968791),AT3G08690(1.52021139366),AT3G09440(2.30969807459),AT1G02980(5.11369819332),AT4G25200(10.7421218561),AT1G52560(7.55826758887),AT1G53540(9.86079738034),AT5G52640(5.91306545392),AT5G03340(1.52878956463),AT5G59720(7.64834109471),AT5G02490(2.24401057172),AT5G51450(1.56741724649),…	MED37C(4.55279294127),HSP22.0(10.0758623794),HSP17.4A(8.33515522092),MED37A(1.1992207646),DER1(2.08510968791),UBC11(1.52021139366),HSP70-3(2.30969807459),CUL2(5.11369819332),HSP23.6(10.7421218561),HSP26.5(7.55826758887),HSP17.6C(9.86079738034),HSP90-1(5.91306545392),CDC48E(1.52878956463),HSP18.1(7.64834109471),MED37D(2.24401057172),RIN3(1.56741724649),HSP17.6A(7.39342244769),HSP17.6B(6.6922503025…
ko04010	42R-R	MAPK signaling pathway	7/160	54/4988	0.00152538	0.0396064	AT3G12580(4.55279294127),AT3G09440(2.30969807459),AT5G02490(2.24401057172),AT4G24280(1.50416195484),AT1G16030(9.08899948918),AT5G09590(4.12154201949),AT5G49910(1.02260921262)	MED37C(4.55279294127),HSP70-3(2.30969807459),MED37D(2.24401057172),HSP70-6(1.50416195484),HSP70-5(9.08899948918),HSP70-10(4.12154201949),HSP70-7(1.02260921262)
ko03040	42R-R	Spliceosome	13/160	197/4988	0.0101165	0.197005	AT3G12580(4.55279294127),AT1G09140(2.23317947243),AT4G02430(1.32985814143),AT3G09440(2.30969807459),AT5G02490(2.24401057172),AT4G22350(1.0283461922),AT2G30000(1.75863416854),AT1G13690(1.46864635214),AT4G24280(1.50416195484),AT1G16030(9.08899948918),AT5G09590(4.12154201949),AT5G49910(1.02260921262),AT2G18510(1.05174111189)	MED37C(4.55279294127),SR30(2.23317947243),SR34b(1.32985814143),HSP70-3(2.30969807459),MED37D(2.24401057172),AT4G22350(1.0283461922),AT2G30000(1.75863416854),ATE1(1.46864635214),HSP70-6(1.50416195484),HSP70-5(9.08899948918),HSP70-10(4.12154201949),HSP70-7(1.02260921262),emb2444(1.05174111189)
ko00550	42R-R	Peptidoglycan biosynthesis	1/160	1/4988	0.032077	0.499726	AT1G73740(1.41677282182)	AT1G73740(1.41677282182)
ko00052	42R-R	Galactose metabolism	5/160	61/4988	0.0448983	0.58289	AT2G47180(3.96896005623),AT1G56600(3.88484840654),AT4G26270(3.9577854253),AT5G17310(1.07451240206),AT1G60470(1.67294832501)	GOLS1(3.96896005623),GOLS2(3.88484840654),PFK3(3.9577854253),UGP1(1.07451240206),GOLS4(1.67294832501)

## Sheet: 42RDOWN
id	Group	Description	Significant	Annotated	Pvalue	Qvalue	Signi_id	Signi_symbol
ko00940	42R-R	Phenylpropanoid biosynthesis	29/178	161/4988	1.53845e-13	1.61942e-11	AT4G33420(-2.28810208425),AT4G08770(-2.97634962065),AT1G66280(-2.23855162133),AT5G28510(-1.90514417275),AT1G66270(-2.16855356373),AT5G66390(-1.90345163223),AT1G61820(-2.23989975624),AT2G35380(-1.03979162868),AT3G21770(-1.45930243563),AT1G67980(-2.31025780328),AT5G39580(-4.40912660111),AT5G64120(-2.56054601541),AT5G14130(-1.26173020742),AT4G30170(-1.47197810193),AT1G21130(-1.76268985716),AT1G68850…	AT4G33420(-2.28810208425),PER37(-2.97634962065),BGLU22(-2.23855162133),BGLU24(-1.90514417275),BGLU21(-2.16855356373),PER72(-1.90345163223),BGLU46(-2.23989975624),PER20(-1.03979162868),PER30(-1.45930243563),CCOAMT(-2.31025780328),PER62(-4.40912660111),PER71(-2.56054601541),AT5G14130(-1.26173020742),PER45(-1.47197810193),IGMT4(-1.76268985716),PER11(-1.6953829786),BGLU23(-1.19435261635),PER31(-1.821…
ko04016	42R-R	MAPK signaling pathway - plant	8/178	68/4988	0.0026617	0.0400256	AT2G40330(-4.39328121489),AT4G01250(-3.09689309726),AT5G05440(-3.32182222245),AT4G08500(-1.24224738505),AT4G23550(-2.26974741836),AT2G38470(-1.1534053495),AT4G17870(-1.35907561112),AT1G50060(-2.11166099164)	PYL6(-4.39328121489),WRKY22(-3.09689309726),PYL5(-3.32182222245),MEKK1(-1.24224738505),WRKY29(-2.26974741836),WRKY33(-1.1534053495),PYR1(-1.35907561112),AT1G50060(-2.11166099164)
ko00380	42R-R	Tryptophan metabolism	5/178	45/4988	0.0210545	0.170482	AT4G31500(-2.68499946357),AT4G39950(-2.54179739157),AT4G24670(-1.14944965749),AT5G43890(-2.79880198817),AT4G28720(-1.60644759041)	CYP83B1(-2.68499946357),CYP79B2(-2.54179739157),TAR2(-1.14944965749),YUC5(-2.79880198817),YUC8(-1.60644759041)
ko00500	42R-R	Starch and sucrose metabolism	28/178	203/4988	3.3386e-10	1.75716e-08	AT1G55120(-1.36613370975),AT3G02350(-1.0659341141),AT5G11920(-1.93385963558),AT1G53830(-2.1219732586),AT1G66280(-2.23855162133),AT5G28510(-1.90514417275),AT5G51500(-1.46889955598),AT3G13790(-1.0770363146),AT1G66270(-2.16855356373),AT2G47550(-3.45971060478),AT5G51490(-2.09680549563),AT1G61820(-2.23989975624),AT4G33220(-1.48789257878),AT3G10720(-3.33459448597),AT4G02330(-3.77467375604),AT1G12240(-1…	CWINV3(-1.36613370975),GAUT9(-1.0659341141),CWINV6(-1.93385963558),PME2(-2.1219732586),BGLU22(-2.23855162133),BGLU24(-1.90514417275),PME60(-1.46889955598),CWINV1(-1.0770363146),BGLU21(-2.16855356373),PME20(-3.45971060478),PME59(-2.09680549563),BGLU46(-2.23989975624),PME44(-1.48789257878),PME25(-3.33459448597),PME41(-3.77467375604),BFRUCT4(-1.44773531016),PME17(-2.12084365362),TPPG(-3.03523896812)…
ko00592	42R-R	alpha-Linolenic acid metabolism	8/178	37/4988	3.57248e-05	0.00104648	AT1G17420(-4.59025867792),AT2G06050(-2.10944866818),AT1G72520(-3.57247012575),AT1G17990(-2.40080372367),AT5G42650(-1.63618953948),AT3G25780(-1.33347634549),AT1G20510(-1.88216567334),AT1G18020(-2.42263432328)	LOX3(-4.59025867792),OPR3(-2.10944866818),LOX4(-3.57247012575),AT1G17990(-2.40080372367),CYP74A(-1.63618953948),AOC3(-1.33347634549),4CLL5(-1.88216567334),AT1G18020(-2.42263432328)
ko00040	42R-R	Pentose and glucuronate interconversions	12/178	85/4988	3.97664e-05	0.00104648	AT1G53830(-2.1219732586),AT5G51500(-1.46889955598),AT5G04310(-1.74956584691),AT2G47550(-3.45971060478),AT5G51490(-2.09680549563),AT4G33220(-1.48789257878),AT3G10720(-3.33459448597),AT4G02330(-3.77467375604),AT2G45220(-2.12084365362),AT1G11580(-2.31390401745),AT3G14310(-2.12436349075),AT1G02810(-3.2013794678)	PME2(-2.1219732586),PME60(-1.46889955598),AT5G04310(-1.74956584691),PME20(-3.45971060478),PME59(-2.09680549563),PME44(-1.48789257878),PME25(-3.33459448597),PME41(-3.77467375604),PME17(-2.12084365362),ATPMEPCRA(-2.31390401745),PME3(-2.12436349075),PME7(-3.2013794678)
ko02010	42R-R	ABC transporters	5/178	25/4988	0.0016249	0.0310629	AT3G55320(-1.20129234589),AT2G47000(-1.17075993993),AT1G02520(-1.20991946544),AT3G62150(-2.59180744333),AT3G28860(-1.28381607621)	ABCB20(-1.20129234589),ABCB4(-1.17075993993),ABCB11(-1.20991946544),ABCB21(-2.59180744333),ABCB19(-1.28381607621)
ko04075	42R-R	Plant hormone signal transduction	20/178	276/4988	0.00177059	0.0310629	AT2G40330(-4.39328121489),AT1G48500(-1.13432207425),AT1G70700(-2.39452495765),AT5G47220(-2.24438262873),AT3G12830(-1.74401878491),AT1G17380(-3.11688699805),AT5G05440(-3.32182222245),AT5G35750(-1.45398768568),AT4G39400(-1.36893851235),AT5G57560(-1.58332604069),AT5G45110(-1.5098810771),AT1G72450(-3.28681022578),AT5G13220(-3.01479266475),AT4G17870(-1.35907561112),AT1G74950(-1.96783827862),AT4G34760(…	PYL6(-4.39328121489),TIFY6A(-1.13432207425),JAZ9(-2.39452495765),ERF2(-2.24438262873),SAUR72(-1.74401878491),TIFY11A(-3.11688699805),PYL5(-3.32182222245),AHK2(-1.45398768568),BRI1(-1.36893851235),XTH22(-1.58332604069),NPR3(-1.5098810771),TIFY11B(-3.28681022578),JAZ10(-3.01479266475),PYR1(-1.35907561112),TIFY10B(-1.96783827862),SAUR50(-1.64877101491),AT1G63500(-1.15054517795),AT4G34810(-1.67289396…
ko00052	42R-R	Galactose metabolism	7/178	61/4988	0.00561082	0.0656236	AT1G55120(-1.36613370975),AT5G11920(-1.93385963558),AT3G13790(-1.0770363146),AT3G01260(-1.34888625399),AT1G12240(-1.44773531016),AT1G50460(-1.30700675448),AT5G08370(-1.19713496414)	CWINV3(-1.36613370975),CWINV6(-1.93385963558),CWINV1(-1.0770363146),AT3G01260(-1.34888625399),BFRUCT4(-1.44773531016),HKL1(-1.30700675448),AGAL2(-1.19713496414)
ko00460	42R-R	Cyanoamino acid metabolism	7/178	61/4988	0.00561082	0.0656236	AT1G66280(-2.23855162133),AT5G28510(-1.90514417275),AT1G66270(-2.16855356373),AT1G61820(-2.23989975624),AT4G39640(-1.60079526136),AT3G09260(-1.19435261635),AT2G44450(-1.86353555432)	BGLU22(-2.23855162133),BGLU24(-1.90514417275),BGLU21(-2.16855356373),BGLU46(-2.23989975624),GGT1(-1.60079526136),BGLU23(-1.19435261635),BGLU15(-1.86353555432)
ko00966	42R-R	Glucosinolate biosynthesis	3/178	12/4988	0.00774867	0.081565	AT1G16400(-2.57200093596),AT4G31500(-2.68499946357),AT4G39950(-2.54179739157)	CYP79F2(-2.57200093596),CYP83B1(-2.68499946357),CYP79B2(-2.54179739157)
ko00430	42R-R	Taurine and hypotaurine metabolism	3/178	14/4988	0.0121649	0.113144	AT5G15120(-2.18131473114),AT4G39640(-1.60079526136),AT5G39890(-1.83466394902)	PCO1(-2.18131473114),GGT1(-1.60079526136),PCO2(-1.83466394902)
ko00561	42R-R	Glycerolipid metabolism	6/178	55/4988	0.0128984	0.113144	AT1G75020(-1.10575577064),AT2G38110(-1.04396719762),AT4G01950(-1.19928121484),AT3G11430(-1.43534808087),AT5G08370(-1.19713496414),AT1G80380(-1.8652026676)	LPAT4(-1.10575577064),GPAT6(-1.04396719762),ATGPAT3(-1.19928121484),GPAT5(-1.43534808087),AGAL2(-1.19713496414),GLYK(-1.8652026676)
ko00062	42R-R	Fatty acid elongation	4/178	36/4988	0.0379446	0.254288	AT1G01120(-1.57655149008),AT1G25450(-1.67138273575),AT5G43760(-1.61301096319),AT1G19440(-1.22099637683)	KCS1(-1.57655149008),KCS5(-1.67138273575),KCS20(-1.61301096319),KCS4(-1.22099637683)
ko00591	42R-R	Linoleic acid metabolism	2/178	9/4988	0.0386518	0.254288	AT1G17420(-4.59025867792),AT1G72520(-3.57247012575)	LOX3(-4.59025867792),LOX4(-3.57247012575)
ko00603	42R-R	Glycosphingolipid biosynthesis - globo series	2/178	9/4988	0.0386518	0.254288	AT5G08370(-1.19713496414),AT3G09020(-1.71486449528)	AGAL2(-1.19713496414),AT3G09020(-1.71486449528)
ko04022	42R-R	cGMP - PKG signaling pathway	5/178	56/4988	0.0482375	0.298684	AT4G17615(-1.18635041008),AT5G43380(-1.63363748146),AT3G45640(-1.97307152265),AT3G05580(-1.18201827281),AT3G18040(-1.45562992902)	CBL1(-1.18635041008),TOPP7(-1.63363748146),MPK3(-1.97307152265),TOPP9(-1.18201827281),MPK9(-1.45562992902)
