# Supplementary material for: Comparative Transcriptome Analysis of Arabidopsis Seedlings Under Heat Stress on Whole Plants, Shoots, and Roots Reveals New HS-Regulated Genes, Organ-Specific Responses, and Shoots-Roots Communication
Source: Int J Mol Sci. 2025 Mar 10;26(6):2478. doi: 10.3390/ijms26062478 (PMC11942352; doi:10.3390/ijms26062478)
Supplement: Supplementary file 1 [file ijms-26-02478-s001.zip › Additional file 1/Supplemental Table Set S4.xlsx]

## Sheet: 16
Locus tag	Official Full Name	Localization	Description
42S-S UP
Stress response
AT5G16110	Hypothetical protein	nucleus	Related to abiotic stress
AT1G13600	bZIP-58	nucleus	Downstream target gene of HY5
AT1G56300	Haperone DnaJ-domain protein	nucleus	DjC53 may play a negative regulatory role in response to HS
AT5G64400	Twin cysteine proteins	mitochondrion	Loss of both At12cys-1 and At12cys-2 lead to enhanced tolerance to drought and light stress and increased anti-oxidant capacity
AT1G50740	Transmembrane proteins 14C	extracellular	Cellular response to hypoxia
AT5G42220	Ubiquitin-like protein	nucleus	Misfolded protein binding, polyubiquitin modification-dependent protein binding
AT1G29260	PEX7	peroxisome	Under certain stress conditions, such as in the presence of high amounts of H2O2 produced within peroxisomes, PEX7 may be damaged and thus accumulate on the peroxisomal membrane
AT3G62740	Beta glucosidase 7	extracellular	The expression of AtBGLU7 was significantly up-regulated when treated with cold for 24 h
Unknown
AT4G30200	VEL1 protein	nucleus	VEL1 is a part of a polycomb repressive complex (PRC2) that is involved in epigenetic silencing of the FLC flowering locus
AT1G78150	N-lysine methyltransferase	chloroplast	Unknown function
AT4G19430	Hypothetical protein	mitochondrion	Unknown function
AT3G57810	Cysteine proteinases protein	mitochondrion	Unknown function
AT2G43630	Nucleusenvelope protein	plastid	Unknown function
AT1G30190	Cotton fiber protein	nucleus	Unknown function
AT1G14970	O-fucosyltransferase protein	nucleus	Unknown function
AT1G21680	DPP6 N-terminal domain-like protein	extracellular	Unknown function

## Sheet: 39
Locus tag	Official Full Name	Localization	Description
42S-S DOWN
stress response
AT5G07100	WRKY DNA-binding protein 26	nucleus	Encodes WRKY DNA-binding protein 26, cellular heat acclimation, cellular response to heat
AT1G69760	Suppressor SRP40-like protein	nucleus	Downstream target gene of HY5
AT3G51450	Calcium-dependent phosphotriesterase superfamily protein	vacuole	Involvement in plant defence responses
AT4G39770	Haloacid dehalogenase-like hydrolase (HAD) superfamily protein	vacuole	Trehalose biosynthetic process，regulates salt stress tolerance
AT1G72520	Lipoxygenase 4	plastid	13-lipoxygenase that is induced by abiotic stresses and triggers defense respones
AT5G52882	P-loop containing nucleoside triphosphate hydrolasesprotein	mitochondrion	Nitrate-responsive genes
AT2G30770	Cytochrome P450	endoplasmic reticulum	Together with CYP71A12 produces dihydrocamalexic acid (DHCA), the precursor to the defense-related compound camalexin, which accumulates in the intercellular space and contributes to the resistance of mature Arabidopsis to P. syringae without directly inhibiting bacterial growth
AT1G79410	Organic cation transporter 5	vacuole	Disruption of AtOCT1, an organic cation transporter gene, affects root development and carnitine-related responses in Arabidopsis
AT1G72180	Leucine-rich repeat receptor kinase	plasma membrane	As a receptor for CEP1 peptide, mediates nitrate uptake signaling
Plant hormone signal transduction
AT4G23750	Cytokinin response factor 2	nucleus	CRF proteins relocalize to the nucleus in response to cytokinin
AT1G19050	Response regulator 7	nucleus	Involved in response to cytokinin and meristem stem cell maintenance. Arr7 protein is stabilized by cytokinin
AT5G45820	Protein kinase	nucleus	Encodes a CBL-interacting serine/threonine protein kinase. response to abscisic acid
AT5G46230	SVB3	cytosol	ABA responsive SVB family gene, response to abscisic acid
AT1G72450	Jasmonate-zim-domain protein	nucleus	JAZ6 transcript levels rise in response to a jasmonate stimulus and a GFP:JAZ6 fusion protein localizes to the nucleus. Application of jasmonate methyl ester to Arabidopsis roots reduces the levels of a JAZ6:GUS fusion protein, presumably by stimulating ubiquitin-proteasome-mediated degradation
AT3G45140	Lipoxygenase 2	plastid	Chloroplast lipoxygenase required for wound-induced jasmonic acid accumulation in Arabidopsis. Mutants are resistant to Staphylococcus aureus and accumulate salicylic acid upon infection.
AT3G25760	Allene oxide cyclase	plastid	One of four genes in Arabidopsis that encode this enzyme, which catalyzes an essential step in jasmonic acid biosynthesis. Gene expression is induced during senescence, a process that involves jasmonic acid signalling pathway
AT5G05600	Jasmonate-induced oxygenase 2	cytosol	Encodes a protein with similarity to flavonol synthases that is involved in the detoxifcation polycyclic aromatic hydrocarbons, regulation of jasmonic acid mediated signaling pathway
AT3G51040	RTE1-homolog	plasma membrane	Interacts with RTE1 in planta and appears to function in same pathway to positively regulate ethylene signaling
Cell wall modifying and metabolism
AT1G65870	Dirigent-like protein	extracellular	Disease resistance-responsive (dirigent-like protein) family protein, extracellular region, plant-type cell wall
AT5G23870	Pectin acetylesterase	extracellular	Encodes a pectin acetylesterase that removes cell wall acetate associated with pectin formation in Arabidopsis leaves
AT5G06870	Polygalacturonase inhibiting protein	extracellular	PGIPs inhibit the activity of pectin degrading enzymes such as those produced by fungal pathogens. PGIP2 is induced by fungal infection and methyl jasmonate. Knockout mutant showed severe damage in the root tip in low Ca and low pH medium(Bömer et al., 2018)
AT3G55340	Plant-specific protein	nucleus	Cell plate formation involved in plant-type cell wall biogenesis
AT5G33290	Xylogalacturonan deficient 1	golgi	Acts as a xylogalacturonan xylosyltransferase within the XGA biosynthesis pathway. Involved in pectin biosynthesis
AT1G22400	UDP-Glycosyltransferase protein	peroxisome	UDP-Glycosyltransferase protein
AT1G28600	GDSL-motif esterase	extracellular	Enzyme group with broad substrate specificity that may catalyze acyltransfer or hydrolase reactions with lipid and non-lipid substrates
Amino acid metabolic process
AT1G69040	ACT domain repeat 4	nucleus	ACT-domain containing protein involved in feedback regulation of amino acid metabolism
Plant growth and development
AT2G43110	U3 containing 90S pre-ribosomal complex subunit	nucleus	Regulates seed longevity
Light signaling pathway
AT3G44450	Plant specific protein	nucleus	BIC1 and BIC2 inhibit cryptochrome function by blocking blue light-dependent cryptochrome dimerization. Light activated transcription of BICs is mediated by cryptochromes
Unknown
AT5G20190	Tetratricopeptide repeat (TPR)-like superfamily protein	plastid	Inactivation of chloroplast ATP synthase γ subunit induces gene expression
AT5G35490	-	mitochondrion	Up-regulated in mto1-1 mutant that over-accumulates soluble methionine
AT2G36970	UDP-Glycosyltransferase	plasma membrane	Unknown function
AT1G22360	UDP-glucosyl transferase 85A2	cytosol	Unknown function
AT3G44740	Biotin synthetases superfamily protein	endoplasmic reticulum	Unknown function
AT4G12320	Cytochrome P450	endoplasmic reticulum	Unknown function
AT3G10530	Transducin/WD40 repeat-like superfamily protein	nucleus	Unknown function
AT1G72600	Hydroxyproline-rich glycoprotein family protein	plasma membrane	Unknown function
AT2G24945	Transmembrane protein	plasma membrane	Unknown function
AT2G18690	Transmembrane protein	vacuole	Unknown function
AT3G21690	MATE efflux family protein	vacuole	Unknown function

## Sheet: 3
Locus tag	Official Full Name	Localization	Description
42S-R UP
Stress response
AT3G25230	FK506 binding protein 62	cytosol	Modulates thermotolerance by interacting with HSP90.1 and affecting the accumulation of HSFA2-regulated HSPs
AT3G04710	Tetratricopeptide repeat 10	cytosol	Encodes one of the 36 carboxylate clamp (CC)-tetratricopeptide repeat (TPR) proteins with potential to interact with HSP90/HSP70 as co-chaperones
AT3G13470	Chloroplasts chaperonins	plastid	Encodes a subunit of chloroplasts chaperonins that are involved in mediating the folding of newly synthesized, translocated, or stress-denatured proteins

## Sheet: 4
Locus tag	Official Full Name	Localization	Description
42S-R DOWN
Plant hormone signal transduction
AT1G56010	Transcription factor NAC021	nucleus	signaling pathway, lateral root development
Light signaling pathway
AT2G34430	Photosystem II type I chlorophyll a/b-binding protein	plastid	Light harvesting in photosystem II
Unknown
AT1G49030	PLAC8 family protein	plasma membrane	Unknown function
AT1G55430	Cysteine/Histidine-rich C1 domain protein	Nucleus	Unknown function
