# Supplementary material for: Comparative Transcriptome Analysis of Arabidopsis Seedlings Under Heat Stress on Whole Plants, Shoots, and Roots Reveals New HS-Regulated Genes, Organ-Specific Responses, and Shoots-Roots Communication
Source: Int J Mol Sci. 2025 Mar 10;26(6):2478. doi: 10.3390/ijms26062478 (PMC11942352; doi:10.3390/ijms26062478)
Supplement: Supplementary file 1 [file ijms-26-02478-s001.zip › Additional file 1/Supplemental Table Set S5.xlsx]

## Sheet: shoots and roots core DEGs
Gene id	result	GeneName	GeneDescription
Response heat stress 38/53
AT2G26150	up	HSFA2	Heat stress transcription factor A-2 [Source:UniProtKB/Swiss-Prot;Acc:O80982]
AT3G51910	up	HSFA7A	Heat stress transcription factor A-7a [Source:UniProtKB/Swiss-Prot;Acc:Q9SV12]
AT5G62020	up	HSFB2A	HSFB2A [Source:UniProtKB/TrEMBL;Acc:A0A178UCK7]
AT5G05410	up	DREB2A	Dehydration-responsive element-binding protein 2A [Source:UniProtKB/Swiss-Prot;Acc:O82132]
AT5G37670	up	HSP15.7	15.7 kDa heat shock protein, peroxisomal [Source:UniProtKB/Swiss-Prot;Acc:Q9FHQ3]
AT3G46230	up	HSP17.4A	17.4 kDa class I heat shock protein [Source:UniProtKB/Swiss-Prot;Acc:P19036]
AT1G54050	up	HSP17.4B	17.4 kDa class III heat shock protein [Source:UniProtKB/Swiss-Prot;Acc:Q9SYG1]
AT5G12020	up	HSP17.6	17.6 kDa class II heat shock protein [Source:UniProtKB/Swiss-Prot;Acc:P29830]
AT1G59860	up	HSP17.6A	17.6 kDa class I heat shock protein 1 [Source:UniProtKB/Swiss-Prot;Acc:Q9XIE3]
AT2G29500	up	HSP17.6B	17.6 kDa class I heat shock protein 2 [Source:UniProtKB/Swiss-Prot;Acc:Q9ZW31]
AT1G53540	up	HSP17.6C	17.6 kDa class I heat shock protein 3 [Source:UniProtKB/Swiss-Prot;Acc:P13853]
AT5G12030	up	HSP17.7	17.7 kDa class II heat shock protein [Source:UniProtKB/Swiss-Prot;Acc:O81822]
AT1G07400	up	HSP17.8	17.8 kDa class I heat shock protein [Source:UniProtKB/Swiss-Prot;Acc:Q9LNW0]
AT5G59720	up	HSP18.1	18.1 kDa class I heat shock protein [Source:UniProtKB/Swiss-Prot;Acc:P19037]
AT2G19310	up	HSP18.5	18.5 kDa class IV heat shock protein [Source:UniProtKB/Swiss-Prot;Acc:O64564]
AT4G27670	up	HSP21	HSP21 [Source:UniProtKB/TrEMBL;Acc:A0A178UVU5]
AT4G25200	up	HSP23.6	HSP23.6-MITO [Source:UniProtKB/TrEMBL;Acc:A0A178USN5]
AT1G52560	up	HSP26.5	26.5 kDa heat shock protein, mitochondrial [Source:UniProtKB/Swiss-Prot;Acc:Q9SSQ8]
AT3G12580	up	HSP70-4	Heat shock 70 kDa protein 4 [Source:UniProtKB/Swiss-Prot;Acc:Q9LHA8]
AT1G16030	up	HSP70-5	Hsp70b [Source:UniProtKB/TrEMBL;Acc:A0A178W9N7]
AT2G32120	up	HSP70-8	Heat shock 70 kDa protein 8 [Source:UniProtKB/Swiss-Prot;Acc:Q9SKY8]
AT5G52640	up	HSP90-1	Heat shock protein 90-1 [Source:UniProtKB/Swiss-Prot;Acc:P27323]
AT4G12400	up	HOP3	Hsp70-Hsp90 organizing protein 3 [Source:UniProtKB/Swiss-Prot;Acc:Q9STH1]
AT4G21320	up	HSA32	HSA32 [Source:UniProtKB/TrEMBL;Acc:A0A178UV51]
AT5G48570	up	FKBP65	Peptidyl-prolyl cis-trans isomerase FKBP65 [Source:UniProtKB/Swiss-Prot;Acc:Q9FJL3]
AT2G25140	up	CLPB4	Chaperone protein ClpB4, mitochondrial [Source:UniProtKB/Swiss-Prot;Acc:Q8VYJ7]
AT1G71000	up	-	Chaperone DnaJ-domain superfamily protein [Source:UniProtKB/TrEMBL;Acc:F4I8D6]
AT3G09350	up	Fes1A	Fes1A [Source:UniProtKB/TrEMBL;Acc:Q84J81]
AT1G66080	up	-	At1g66080 [Source:UniProtKB/TrEMBL;Acc:Q9C8D7]
AT4G17250	up	-	AT4g17250/dl4660w [Source:UniProtKB/TrEMBL;Acc:Q93ZA8]
AT1G30070	up	-	SGS domain-containing protein [Source:UniProtKB/TrEMBL;Acc:F4I4Q9]
AT1G26800	up	-	At1g26800/T24P13_21 [Source:UniProtKB/TrEMBL;Acc:Q9LQX2]
AT2G46240	up	BAG6	BAG family molecular chaperone regulator 6 [Source:UniProtKB/Swiss-Prot;Acc:O82345]
AT1G74310	up	CLPB1	Chaperone protein ClpB1 [Source:UniProtKB/Swiss-Prot;Acc:P42730]
AT3G08970	up	ERDJ3A	TMS1 [Source:UniProtKB/TrEMBL;Acc:A0A178VJB6]
AT5G10695	up	-	Methionyl-tRNA synthetase [Source:UniProtKB/TrEMBL;Acc:Q8RXY3]
AT3G12050	up	-	Aha1 domain-containing protein [Source:UniProtKB/TrEMBL;Acc:Q9LHL7]
AT4G15420	up	-	Ubiquitin fusion degradation UFD1 family protein [Source:TAIR;Acc:AT4G15420]
Other stress
salt, chilling, and high-light
AT2G47180	up	GOLS1	Galactinol synthase 1 [Source:UniProtKB/Swiss-Prot;Acc:O22893]
AT1G07350	up	SR45A	Serine/arginine-rich splicing factor SR45a [Source:UniProtKB/Swiss-Prot;Acc:Q84TH4]
AT5G17300	up	RVE1	Protein REVEILLE 1 [Source:UniProtKB/Swiss-Prot;Acc:F4KGY6]
wounding and abscisic acid
AT1G01720	up	NAC002	ATAF1 [Source:UniProtKB/TrEMBL;Acc:A0A178W8W1]
drought
AT1G67360	up	-	REF/SRPP-like protein At1g67360 [Source:UniProtKB/Swiss-Prot;Acc:Q9FYF7]
ER stress
AT5G64510	up	TIN1	Putative uncharacterized protein At5g64510 [Source:UniProtKB/TrEMBL;Acc:Q84JN2]
hypoxia
AT1G14200	up	-	At1g14200 [Source:UniProtKB/TrEMBL;Acc:Q9XI67]
AT3G10020	up	-	AT3g10020/T22K18_16 [Source:UniProtKB/TrEMBL;Acc:Q9SR67]
salt
AT1G17870	up	EGY3	Probable zinc metallopeptidase EGY3, chloroplastic [Source:UniProtKB/Swiss-Prot;Acc:Q9LMU1]
Other
AT3G16050	up	PDX12	Pyridoxal 5'-phosphate synthase-like subunit PDX1.2 [Source:UniProtKB/Swiss-Prot;Acc:Q9ZNR6]
AT5G12110	up	-	At5g12110 [Source:UniProtKB/TrEMBL;Acc:Q29PY2]
AT4G14270	up	CID2	Polyadenylate-binding protein-interacting protein 2 [Source:UniProtKB/Swiss-Prot;Acc:Q94AR4]
AT4G23493	up	-	Putative uncharacterized protein [Source:UniProtKB/TrEMBL;Acc:Q8LC94]
AT3G07090	up	-	PPPDE putative thiol peptidase family protein [Source:UniProtKB/TrEMBL;Acc:Q9SFT9]
AT5G35320	up	-	DBH-like monooxygenase [Source:UniProtKB/TrEMBL;Acc:O65233]

## Sheet: shoots core DEGs
Gene id	result	GeneName	GeneDescription
Response heat stress
AT4G10250	up	HSP22.0	22.0 kDa heat shock protein [Source:UniProtKB/Swiss-Prot;Acc:Q38806]
AT1G03070	up	LFG4	Protein LIFEGUARD 4 [Source:UniProtKB/Swiss-Prot;Acc:Q9SA63]
AT5G25450	up	QCR7-2	Cytochrome b-c1 complex subunit 7 [Source:UniProtKB/TrEMBL;Acc:A0A178UDJ6]
AT2G20560	up	-	At2g20560/T13C7.15 [Source:UniProtKB/TrEMBL;Acc:Q9SIL3]
AT5G51440	up	HSP23.5	23.5 kDa heat shock protein, mitochondrial [Source:UniProtKB/Swiss-Prot;Acc:Q9FGM9]
AT3G24500	up	MBF1C	MBF1C [Source:UniProtKB/TrEMBL;Acc:A0A178VDH9]
AT4G36990	up	HSFB1	Heat stress transcription factor B-1 [Source:UniProtKB/Swiss-Prot;Acc:Q96320]
AT3G25230	up	ROF1	Peptidylprolyl isomerase [Source:UniProtKB/TrEMBL;Acc:B3H746]
AT5G56030	up	HSP81-2	Heat shock protein 81-2 [Source:UniProtKB/TrEMBL;Acc:F4K6B6]
AT2G24100	up	-	ATP-dependent DNA helicase [Source:UniProtKB/TrEMBL;Acc:Q9ZUI1]
AT4G11660	up	HSFB2B	Heat stress transcription factor B-2b [Source:UniProtKB/Swiss-Prot;Acc:Q9T0D3]
AT2G37180	up	PIP2-3	Aquaporin PIP2-3 [Source:UniProtKB/Swiss-Prot;Acc:P30302]
AT4G28140	up	ERF054	Ethylene-responsive transcription factor ERF054 [Source:UniProtKB/Swiss-Prot;Acc:Q9M0J3]
AT1G69490	up	NAC029	NAP [Source:UniProtKB/TrEMBL;Acc:A0A178W8K0]
AT3G03520	up	NPC3	NPC3 [Source:UniProtKB/TrEMBL;Acc:A0A178VBD6]
AT5G18065	up	HTT3	[Source:TAIR;Acc:AT5G18065]
AT5G25280	up	-	AT5g25280/F18G18_20 [Source:UniProtKB/TrEMBL;Acc:Q93WB2]
AT1G18330	up	RVE7	Protein REVEILLE 7 [Source:UniProtKB/Swiss-Prot;Acc:B3H5A8]
AT1G70300	up	POT6	Potassium transporter 6 [Source:UniProtKB/Swiss-Prot;Acc:Q8W4I4]
AT2G41160	up	RBL18	Rhomboid-like protein 18 [Source:UniProtKB/Swiss-Prot;Acc:Q8RXQ2]
AT1G56440	up	TPR5	TPR5 [Source:UniProtKB/TrEMBL;Acc:A0A178WG02]
AT1G20440	up	COR47	Dehydrin COR47 [Source:UniProtKB/Swiss-Prot;Acc:P31168]
AT1G01360	up	PYL9	RCAR1 [Source:UniProtKB/TrEMBL;Acc:A0A178W4H4]
AT1G49130	up	-	B-box type zinc finger protein with CCT domain-containing protein [Source:UniProtKB/TrEMBL;Acc:F4I1N0]
AT5G46740	down	UBP21	Ubiquitin carboxyl-terminal hydrolase 21 [Source:UniProtKB/Swiss-Prot;Acc:Q9FIQ1]
Other stress
cold
AT5G13200	up	-	GEM-like protein 5 [Source:UniProtKB/Swiss-Prot;Acc:Q9LYV6]
AT4G05070	up	-	AT4g05070 protein [Source:UniProtKB/TrEMBL;Acc:Q9S9T1]
AT1G20450	up	ERD10	Dehydrin ERD10 [Source:UniProtKB/Swiss-Prot;Acc:P42759]
AT3G61950	down	MYC67	Transcription factor bHLH67 [Source:UniProtKB/Swiss-Prot;Acc:Q700E4]
salt drought
AT5G55970	up	-	Putative uncharacterized protein [Source:UniProtKB/TrEMBL;Acc:Q8LES9]
AT5G58787	up	-	Putative uncharacterized protein At5g58787 [Source:UniProtKB/TrEMBL;Acc:Q8L8N5]
AT5G21940	up	-	At5g21940 [Source:UniProtKB/TrEMBL;Acc:Q9C593]
AT4G27260	up	GH3.5	Indole-3-acetic acid-amido synthetase GH3.5 [Source:UniProtKB/Swiss-Prot;Acc:O81829]
AT4G01120	up	GBF2	G-box-binding factor 2 [Source:UniProtKB/Swiss-Prot;Acc:P42775]
AT3G16560	down	-	Protein phosphatase 2C family protein [Source:UniProtKB/TrEMBL;Acc:A0A178VFN3]
AT2G41940	down	ZFP8	Zinc finger protein 8 [Source:UniProtKB/Swiss-Prot;Acc:P93751]
AT5G02020	up	SIS	AT5g02020/T7H20_70 [Source:UniProtKB/TrEMBL;Acc:Q9LZM9]
AT2G28190	down	CSD2	Superoxide dismutase [Cu-Zn] 2, chloroplastic [Source:UniProtKB/Swiss-Prot;Acc:O78310]
AT1G21000	up	-	At1g21000/F9H16_1 [Source:UniProtKB/TrEMBL;Acc:Q93V70]
AT2G44940	down	ERF034	Ethylene-responsive transcription factor ERF034 [Source:UniProtKB/Swiss-Prot;Acc:Q8LBQ7]
AT4G29720	down	PAO5	Probable polyamine oxidase 5 [Source:UniProtKB/Swiss-Prot;Acc:Q9SU79]
hypoxia
AT1G26270	up	PI4KG5	Phosphatidylinositol 4-kinase gamma 5 [Source:UniProtKB/Swiss-Prot;Acc:Q9C671]
AT1G19530	up	-	DNA polymerase epsilon catalytic subunit A [Source:UniProtKB/TrEMBL;Acc:Q93WK6]
AT1G33055	up	-	Putative uncharacterized protein [Source:UniProtKB/TrEMBL;Acc:Q94K21]
AT5G54940	up	-	AT5g54940/MBG8_21 [Source:UniProtKB/TrEMBL;Acc:Q9FFT6]
Metal ion
AT4G27450	up	-	AT4g27450/F27G19_50 [Source:UniProtKB/TrEMBL;Acc:Q93V62]
AT2G24550	up	-	At2g24550/F25P17.15 [Source:UniProtKB/TrEMBL;Acc:Q945P6]
Phosphorus
AT4G32480	up	-	AT4g32480/F8B4_180 [Source:UniProtKB/TrEMBL;Acc:Q9SUU4]
AT3G07350	up	-	F21O3.6 protein [Source:UniProtKB/TrEMBL;Acc:Q9SRT1]
light
AT1G80920	up	ATJ8	Chaperone protein dnaJ 8, chloroplastic [Source:UniProtKB/Swiss-Prot;Acc:Q9SAG8]
water deprivation
AT3G23920	up	BAM1	Beta-amylase [Source:UniProtKB/TrEMBL;Acc:A0A178VNG4]
sulfur starvation
AT5G61420	down	MYB28	PMG1 [Source:UniProtKB/TrEMBL;Acc:A0A178UN88]
Biological
AT1G31280	up	AGO2	Protein argonaute 2 [Source:UniProtKB/Swiss-Prot;Acc:Q9SHF3]
AT4G23570	up	SGT1A	phosphatase-related [Source:TAIR;Acc:AT4G23570]
AT3G53230	up	CDC48D	Cell division control protein 48 homolog D [Source:UniProtKB/Swiss-Prot;Acc:Q9SCN8]
AT2G29450	up	GSTU5	GSTU5 [Source:UniProtKB/TrEMBL;Acc:A0A178VPP0]
AT5G56100	up	-	Glycine-rich protein / oleosin [Source:UniProtKB/TrEMBL;Acc:Q9FKT7]
AT4G30490	up	-	AFG1-like ATPase family protein [Source:UniProtKB/TrEMBL;Acc:Q8L517]
AT3G15760	up	-	At3g15760 [Source:UniProtKB/TrEMBL;Acc:Q9LW03]
AT4G33940	up	-	At4g33940 [Source:UniProtKB/TrEMBL;Acc:Q501G9]
Other
AT3G14620	up	CYP72A8	AT3g14620/MIE1_12 [Source:UniProtKB/TrEMBL;Acc:Q9LUD2]
AT5G54165	up	-	Avr9/Cf-9 rapidly elicited protein [Source:UniProtKB/TrEMBL;Acc:Q570N6]
AT1G21550	up	CML44	Probable calcium-binding protein CML44 [Source:UniProtKB/Swiss-Prot;Acc:Q9LPK5]
AT5G47830	up	-	unknown protein; Has 35333 Blast hits to 34131 proteins in 2444 species: Archae - 798; Bacteria - 22429; Metazoa - 974; Fungi - 991; Plants - 531; Viruses - 0; Other Eukaryotes - 9610 (source: NCBI BLink). [Source:TAIR;Acc:AT5G47830]
AT1G14205	up	-	Ribosomal L18p/L5e family protein [Source:TAIR;Acc:AT1G14205]
AT4G09150	up	-	T-complex protein 11 [Source:UniProtKB/TrEMBL;Acc:F4JJB2]
AT1G55530	up	-	At1g55530/T5A14_7 [Source:UniProtKB/TrEMBL;Acc:Q9ZVU8]
AT1G35660	up	-	unknown protein; FUNCTIONS IN: molecular_function unknown; INVOLVED IN: biological_process unknown; LOCATED IN: plasma membrane; EXPRESSED IN: 19 plant structures; EXPRESSED DURING: 11 growth stages; Has 309 Blast hits to 256 proteins in 99 species: /.../e - 0; Bacteria - 11; Metazoa - 192; Fungi - 12; Plants - 36; Viruses - 0; Other Eukaryotes - 58 (source: NCBI BLink). [Source:TAIR;Acc:AT1G3566…
AT3G47160	up	-	RING/U-box superfamily protein [Source:UniProtKB/TrEMBL;Acc:F4JAD0]
AT3G10113	up	RVE7L	Protein REVEILLE 7-like [Source:UniProtKB/Swiss-Prot;Acc:F4J2J6]
AT1G67920	up	-	At1g67920 [Source:UniProtKB/TrEMBL;Acc:Q9C9V8]
AT3G53830	up	-	Regulator of chromosome condensation (RCC1) family protein [Source:UniProtKB/TrEMBL;Acc:A0A1I9LSN7]
AT5G38895	up	-	RING/U-box superfamily protein [Source:TAIR;Acc:AT5G38895]
AT1G08570	up	ACHT4	Thioredoxin-like 1-1, chloroplastic [Source:UniProtKB/Swiss-Prot;Acc:O64654]
AT5G57100	up	-	Nucleotide-sugar uncharacterized transporter 1 [Source:UniProtKB/Swiss-Prot;Acc:Q9LU76]
AT4G25672	up	-	-
AT3G28740	up	CYP81D11	Cytochrome P450 81D11 [Source:UniProtKB/Swiss-Prot;Acc:Q9LHA1]
AT3G15770	up	-	AT3G15770 protein [Source:UniProtKB/TrEMBL;Acc:B9DGF6]
AT3G49790	up	-	At3g49790 [Source:UniProtKB/TrEMBL;Acc:Q9M2X9]
AT3G10985	up	SAG20	Senescence associated gene 20 [Source:UniProtKB/Swiss-Prot;Acc:Q94AK6]
AT2G47490	down	NDT1	Nicotinamide adenine dinucleotide transporter 1, chloroplastic [Source:UniProtKB/Swiss-Prot;Acc:O22261]
AT1G78230	down	-	Outer arm dynein light chain 1 protein [Source:UniProtKB/TrEMBL;Acc:F4IA60]
AT2G38180	down	-	GDSL esterase/lipase At2g38180 [Source:UniProtKB/Swiss-Prot;Acc:O80443]
AT5G49215	down	-	Pectin lyase-like superfamily protein [Source:UniProtKB/TrEMBL;Acc:Q8RX04]
AT3G45210	down	-	AT3g45210/T14D3_150 [Source:UniProtKB/TrEMBL;Acc:Q9M1T8]
AT2G31270	down	CDT1A	CDT1-like protein a, chloroplastic [Source:UniProtKB/Swiss-Prot;Acc:Q9SJW9]
AT2G46870	down	NGA1	B3 domain-containing transcription factor NGA1 [Source:UniProtKB/Swiss-Prot;Acc:O82799]
AT5G01790	down	-	At5g01790 [Source:UniProtKB/TrEMBL;Acc:Q6NNJ2]
AT1G26210	down	ATSOFL1	At1g26210 [Source:UniProtKB/TrEMBL;Acc:Q67YG7]
AT3G06740	down	GATA15	GATA transcription factor 15 [Source:UniProtKB/Swiss-Prot;Acc:Q8LG10]
AT5G61570	down	-	Protein kinase superfamily protein [Source:UniProtKB/TrEMBL;Acc:F4K3J7]
AT5G57760	down	-	At5g57760 [Source:UniProtKB/TrEMBL;Acc:Q9FHG7]
AT5G53750	down	-	CBS domain-containing protein [Source:UniProtKB/TrEMBL;Acc:F4JXB6]
AT3G16870	down	GATA17	Putative uncharacterized protein At3g16870 [Source:UniProtKB/TrEMBL;Acc:Q0WPA1]
AT1G08280	down	GALT29A	Beta-1,6-galactosyltransferase GALT29A [Source:UniProtKB/Swiss-Prot;Acc:Q9SGD2]
AT4G01080	down	TBL26	Protein trichome birefringence-like 26 [Source:UniProtKB/Swiss-Prot;Acc:O04621]
AT5G02190	down	PCS1	Aspartic proteinase PCS1 [Source:UniProtKB/Swiss-Prot;Acc:Q9LZL3]
AT3G22968	down	-	-
AT3G57880	up	-	Anthranilate phosphoribosyltransferase-like protein [Source:UniProtKB/TrEMBL;Acc:Q9M2R0]
AT2G38820	up	-	Protein of unknown function (DUF506) [Source:TAIR;Acc:AT2G38820]
AT3G26510	up	-	Octicosapeptide/Phox/Bem1p family protein [Source:UniProtKB/TrEMBL;Acc:Q27GK5]
AT3G59940	up	SKIP20	F-box/kelch-repeat protein SKIP20 [Source:UniProtKB/Swiss-Prot;Acc:Q9M1Y1]
AT1G80440	up	-	F-box/kelch-repeat protein At1g80440 [Source:UniProtKB/Swiss-Prot;Acc:Q9M8L2]
AT2G27830	up	-	Expressed protein [Source:UniProtKB/TrEMBL;Acc:Q9ZUY4]
AT1G64200	up	VHA-E3	vacuolar H+-ATPase subunit E isoform 3 [Source:TAIR;Acc:AT1G64200]
AT5G11590	down	DREB3	Dehydration-responsive element-binding protein 3 [Source:UniProtKB/Swiss-Prot;Acc:Q9LYD3]
AT1G70230	down	AXY4	TBL27 [Source:UniProtKB/TrEMBL;Acc:A0A178WG99]
AT2G39710	down	-	Eukaryotic aspartyl protease family protein [Source:UniProtKB/TrEMBL;Acc:O22282]
AT4G33666	up	-	Putative uncharacterized protein [Source:UniProtKB/TrEMBL;Acc:Q94AJ7]

## Sheet: roots core DEGs
Gene id	result	GeneName	GeneDescription
Response heat stress
AT3G63350	up	HSFA7B	Heat stress transcription factor A-7b [Source:UniProtKB/Swiss-Prot;Acc:Q9M1V5]
AT4G32208	up	-	Heat shock protein 70 (Hsp 70) family protein [Source:UniProtKB/TrEMBL;Acc:B3H683]
AT5G09590	up	HSP70-10	Heat shock 70 kDa protein 10, mitochondrial [Source:UniProtKB/Swiss-Prot;Acc:Q9LDZ0]
AT1G73480	up	-	Alpha/beta-Hydrolases superfamily protein [Source:UniProtKB/TrEMBL;Acc:Q94AM5]
AT2G21130	up	CYP19-2	Peptidyl-prolyl cis-trans isomerase CYP19-2 [Source:UniProtKB/Swiss-Prot;Acc:Q9SKQ0]
AT5G18340	up	PUB48	U-box domain-containing protein 48 [Source:UniProtKB/Swiss-Prot;Acc:Q3E9F5]
Other stress
salt drought
AT1G07500	up	SMR5	Cyclin-dependent protein kinase inhibitor SMR5 [Source:UniProtKB/Swiss-Prot;Acc:Q9LNX4]
AT5G59220	up	SAG113	Probable protein phosphatase 2C 78 [Source:UniProtKB/Swiss-Prot;Acc:Q9FIF5]
AT1G61340	up	-	F-box protein At1g61340 [Source:UniProtKB/Swiss-Prot;Acc:Q8GX77]
AT1G07430	up	AIP1	Protein phosphatase 2C 3 [Source:UniProtKB/Swiss-Prot;Acc:Q9LNW3]
AT1G60190	up	PUB19	U-box domain-containing protein 19 [Source:UniProtKB/Swiss-Prot;Acc:O80742]
AT3G14440	up	NCED3	9-cis-epoxycarotenoid dioxygenase NCED3, chloroplastic [Source:UniProtKB/Swiss-Prot;Acc:Q9LRR7]
AT3G63060	up	EDL3	EID1-like F-box protein 3 [Source:UniProtKB/Swiss-Prot;Acc:Q93ZT5]
AT1G49450	up	-	F13F21.11 protein [Source:UniProtKB/TrEMBL;Acc:Q9XIB2]
cold
AT5G06760	up	LEA46	LEA4-5 [Source:UniProtKB/TrEMBL;Acc:A0A178UIZ0]
AT1G04570	up	-	Probable folate-biopterin transporter 8, chloroplastic [Source:UniProtKB/Swiss-Prot;Acc:F4I5Q2]
AT1G56600	up	GOLS2	Galactinol synthase 2 [Source:UniProtKB/Swiss-Prot;Acc:Q9FXB2]
oxidative
AT5G19875	up	-	At5g19875 [Source:UniProtKB/TrEMBL;Acc:Q8L9M7]
AT3G09640	up	APX2	APX2 [Source:UniProtKB/TrEMBL;Acc:A0A178VH43]
light
AT1G15550	up	GA3OX1	Gibberellin 3-beta-dioxygenase 1 [Source:UniProtKB/Swiss-Prot;Acc:Q39103]
hypoxic
AT2G36460	up	FBA6	Fructose-bisphosphate aldolase 6, cytosolic [Source:UniProtKB/Swiss-Prot;Acc:Q9SJQ9]
Other
AT1G72660	up	DRG2	Developmentally-regulated G-protein 2 [Source:UniProtKB/Swiss-Prot;Acc:Q9CAI1]
AT3G15340	up	PPI2	PPI2 [Source:UniProtKB/TrEMBL;Acc:A0A178VC28]
AT5G37340	up	-	ZPR1 zinc-finger domain protein [Source:UniProtKB/TrEMBL;Acc:F4K746]
AT4G33660	up	-	Adhesive/proline-rich-like protein [Source:UniProtKB/TrEMBL;Acc:Q8LG30]
AT3G07150	up	-	Amino acid-ligase [Source:UniProtKB/TrEMBL;Acc:Q9SFU5]
AT5G52630	up	PCMP-H52	Putative pentatricopeptide repeat-containing protein At5g52630 [Source:UniProtKB/Swiss-Prot;Acc:Q9LTF4]
AT1G56170	up	NFYC2	Nuclear transcription factor Y subunit C-2 [Source:UniProtKB/Swiss-Prot;Acc:Q8LCG7]
AT3G48510	up	-	At3g48510 [Source:UniProtKB/TrEMBL;Acc:Q9SMP6]
AT5G03990	up	-	FK506-binding-like protein [Source:UniProtKB/TrEMBL;Acc:Q93XY4]
AT4G00940	up	DOF4.1	Dof zinc finger protein DOF4.1 [Source:UniProtKB/Swiss-Prot;Acc:Q9M161]
AT1G13670	down	-	At1g13670 [Source:UniProtKB/TrEMBL;Acc:Q9LMY0]
