# Supplementary material for: Comparative Transcriptome Analysis of Arabidopsis Seedlings Under Heat Stress on Whole Plants, Shoots, and Roots Reveals New HS-Regulated Genes, Organ-Specific Responses, and Shoots-Roots Communication
Source: Int J Mol Sci. 2025 Mar 10;26(6):2478. doi: 10.3390/ijms26062478 (PMC11942352; doi:10.3390/ijms26062478)
Supplement: Supplementary file 1 [file ijms-26-02478-s001.zip › Additional file 1/Supplemental Table Set S6.xlsx]

## Sheet: Sheet1
The qRT-PCR primers used in this study.
Gene name	Forward primer (5′-3′)	Reverse primer (5′-3′)
HSFA2	GAAGGGCTTAACGAAACAGGGCCACCAC	GATCCTTGCTGATTCACATTCTGCAAACC
HSFA7A	AACCCGTTTCTCCCGGAAGGCTGCGATC	TGAGAAATTGCTGTGTTTGAAATGACGAGG
HSFA7B	ATGGACCCGTCGTCAAGCTCCAGAGCACG	TGCTTGAAGTATAGAGGCAGAATAGTGGCCGAG
HSP18.2	TCGTGATGTGGCAGCGTTTA	AAGTCCGCTTTGAACACATGTG
HSP18.5	ACCACTTTCCCTCACTTTCTC	CACTTCGTCTTGATCCACTCC
NAC021	CGTTGCTCGGTTAGTTCTCAG	GGAGGGAAGGATTGGTATTTCTAC
RVE1	GAAAGGCTGTCCAAAACGAAG	TCTGTGGTCTTTTCCGTGTG
MYC67	GCTACTGTCTCTTCAAACCCTC	GGAATTTCTTGGCTTGACACAG
UBC21	TCAAATGGACCGCTCTTATC	CACAGACTGAAGCGTCCAAG
The Mutant genotyping primers used in this study.
Gene name	Left genomic primer (5′-3′)	Right genomic primer (5′-3′)
NAC021	GAAGGACGATGAGCTTGTCTG	CATGTGATTAAATGTTAGCGCC
RVE1	AAGTGGAGATGAATCTCATGCTC	CAAAGACCGCAGTTCAGATTC
MYC67	GTTTCAAGGACACATCAACCC	TGTATGATTTGCTCGAGGACC
